# Supplementary material for: Rural E-commerce development and farmers’ digital credit behavior: Evidence from China family panel studies
Source: PLoS One. 2021 Oct 15;16(10):e0258162. doi: 10.1371/journal.pone.0258162 (PMC8519481; doi:10.1371/journal.pone.0258162)
Supplement: S1 Dataset — (XLS) [file pone.0258162.s001.xls]

## Sheet: 2014 
City	Gender	Education level	Marital status	Non-agricultural labor	B&V
An Hui Sheng Zhang Feng Xian	0.427	6.128	0.862	0.723	1
An Hui Sheng Fei Dong Xian	0.529	6.304	0.843	0.827	0
An Hui Sheng Fei Xi Xian	0.476	5.179	0.872	0.853	1
An Hui Sheng Wu Hu Xian	0.471	7.632	0.877	0.825	1
An Hui Sheng Fan Chang Xian	0.476	6.665	0.859	0.77	0
An Hui Sheng Nan Ling Xian	0.498	5.015	0.802	0.767	1
An Hui Sheng Huai Yuan Xian	0.415	5.253	0.77	0.713	0
An Hui Sheng Wu He Xian	0.536	6.286	0.794	0.682	1
An Hui Sheng Gu Zhen Xian	0.582	6.607	0.872	0.857	1
An Hui Sheng Feng Tai Xian	0.434	6.885	0.868	0.793	1
An Hui Sheng Dang Tu Xian	0.569	5.31	0.861	0.664	0
An Hui Sheng Sui Xi Xian	0.418	7.82	0.847	0.706	0
An Hui Sheng Tong Ling Xian	0.443	6.762	0.771	0.817	1
An Hui Sheng Huai Ning Xian	0.551	7.536	0.899	0.756	1
An Hui Sheng Cong Yang Xian	0.476	7.87	0.863	0.802	1
An Hui Sheng Qian Shan Xian	0.446	5.025	0.898	0.682	0
An Hui Sheng Tai Hu Xian	0.517	5.211	0.815	0.724	0
An Hui Sheng Xiu Song Xian	0.423	6.842	0.9	0.694	0
An Hui Sheng Wang Jiang Xian	0.466	5.441	0.736	0.765	1
An Hui Sheng Yue Xi Xian	0.592	6.493	0.857	0.785	1
An Hui Sheng Xi Xian	0.518	7.32	0.794	0.715	1
An Hui Sheng Xiu Ning Xian	0.529	7.796	0.802	0.75	1
An Hui Sheng Yi Xian	0.538	5.283	0.852	0.787	0
An Hui Sheng Qi Men Xian	0.452	6.218	0.794	0.844	0
An Hui Sheng Lai An Xian	0.584	6.299	0.851	0.691	0
An Hui Sheng Quan Jiao Xian	0.572	7.685	0.85	0.757	0
An Hui Sheng Ding Yuan Xian	0.53	5.275	0.779	0.666	0
An Hui Sheng Feng Yang Xian	0.557	6.851	0.81	0.844	1
An Hui Sheng Lin Quan Xian	0.479	6.817	0.764	0.696	0
An Hui Sheng Tai He Xian	0.499	7.139	0.757	0.685	1
An Hui Sheng Fu Nan Xian	0.595	6.127	0.728	0.747	1
An Hui Sheng Ying Shang Xian	0.581	5.957	0.726	0.85	0
An Hui Sheng Dang Shan Xian	0.485	6.606	0.819	0.857	1
An Hui Sheng Xiao Xian	0.447	7.174	0.725	0.832	0
An Hui Sheng Ling Bi Xian	0.475	5.636	0.818	0.828	1
An Hui Sheng Si Xian	0.539	6.108	0.704	0.806	0
Jiang Xi Sheng Nan Chang Xian	0.538	5.556	0.862	0.803	1
Jiang Xi Sheng Xin Jian Xian	0.556	7.806	0.706	0.753	0
Jiang Xi Sheng An Yi Xian	0.586	6.218	0.821	0.666	0
Jiang Xi Sheng Jin Xian Xian	0.549	6.169	0.844	0.802	1
Jiang Xi Sheng Fu Liang Xian	0.469	5.237	0.848	0.753	0
Jiang Xi Sheng Lian Hua Xian	0.481	5.334	0.783	0.849	0
Jiang Xi Sheng Shang Li Xian	0.43	5.429	0.74	0.828	1
Jiang Xi Sheng Lu Xi Xian	0.44	7.603	0.872	0.748	1
Jiang Xi Sheng Jiu Jiang Xian	0.505	5.349	0.886	0.659	0
Jiang Xi Sheng Wu Ning Xian	0.514	7.89	0.858	0.788	1
Jiang Xi Sheng Xiu Shui Xian	0.519	6.7	0.878	0.76	0
Jiang Xi Sheng Yong Xiu Xian	0.59	5.159	0.766	0.688	1
Jiang Xi Sheng De An Xian	0.473	5.039	0.894	0.715	0
Jiang Xi Sheng Xing Zi Xian	0.582	6.341	0.722	0.657	1
Jiang Xi Sheng Dou Chang Xian	0.533	7.988	0.744	0.74	0
Jiang Xi Sheng Hu Kou Xian	0.471	7.774	0.847	0.703	0
Jiang Xi Sheng Peng Ze Xian	0.49	6.576	0.856	0.691	0
Jiang Xi Sheng Fen Yi Xian	0.419	7.151	0.89	0.77	0
Jiang Xi Sheng Yu Jiang Xian	0.523	5.582	0.875	0.836	0
Jiang Xi Sheng Gan Xian	0.494	5.029	0.755	0.755	1
Jiang Xi Sheng Xin Feng Xian	0.571	5.345	0.806	0.762	1
Jiang Xi Sheng Da Yu Xian	0.562	7.279	0.889	0.76	1
Jiang Xi Sheng Shang You Xian	0.439	6.78	0.703	0.68	0
Jiang Xi Sheng Chong Yi Xian	0.412	6.02	0.859	0.729	0
Jiang Xi Sheng An Yuan Xian	0.52	5.62	0.734	0.851	0
Jiang Xi Sheng Long Nan Xian	0.496	5.722	0.767	0.695	0
Jiang Xi Sheng Ding Nan Xian	0.426	7.633	0.747	0.671	0
Jiang Xi Sheng Quan Nan Xian	0.489	5.967	0.721	0.821	1
Jiang Xi Sheng Ning Dou Xian	0.564	7.1	0.715	0.703	1
Jiang Xi Sheng Yu Dou Xian	0.586	6.786	0.716	0.665	1
Jiang Xi Sheng Xing Guo Xian	0.559	7.507	0.864	0.699	1
Jiang Xi Sheng Hui Chang Xian	0.498	7.426	0.744	0.769	1
Jiang Xi Sheng Xun Wu Xian	0.48	7.67	0.882	0.798	0
Jiang Xi Sheng Shi Cheng Xian	0.511	7.683	0.789	0.701	1
Jiang Xi Sheng Ji An Xian	0.451	7.66	0.843	0.75	1
Jiang Xi Sheng Ji Shui Xian	0.533	5.421	0.85	0.696	1
Jiang Xi Sheng Xia Jiang Xian	0.479	6.351	0.741	0.826	1
Jiang Xi Sheng Xin Gan Xian	0.455	6.556	0.781	0.778	0
Jiang Xi Sheng Yong Feng Xian	0.424	5.561	0.864	0.819	0
Jiang Xi Sheng Tai He Xian	0.528	6.372	0.892	0.766	1
Jiang Xi Sheng Sui Chuan Xian	0.589	6.913	0.832	0.655	0
Jiang Xi Sheng Wan An Xian	0.563	5.505	0.868	0.775	0
Jiang Xi Sheng An Fu Xian	0.449	7.164	0.712	0.721	1
Jiang Xi Sheng Yong Xin Xian	0.439	5.135	0.862	0.866	0
Jiang Xi Sheng Feng Xin Xian	0.409	6.122	0.841	0.746	1
Jiang Xi Sheng Wan Zai Xian	0.509	5.732	0.887	0.808	0
Jiang Xi Sheng Shang Gao Xian	0.575	5.868	0.876	0.77	0
Jiang Xi Sheng Yi Feng Xian	0.402	5.012	0.807	0.811	0
Jiang Xi Sheng Jing An Xian	0.587	6.085	0.788	0.799	1
Jiang Xi Sheng Tong Gu Xian	0.502	5.38	0.82	0.709	1
Jiang Xi Sheng Nan Cheng Xian	0.439	7.364	0.807	0.84	0
Jiang Xi Sheng Li Chuan Xian	0.421	5.073	0.886	0.774	0
Jiang Xi Sheng Nan Feng Xian	0.463	7.66	0.764	0.807	1
Jiang Xi Sheng Chong Ren Xian	0.556	6.168	0.782	0.831	0
Jiang Xi Sheng Le An Xian	0.572	7.103	0.879	0.733	1
Jiang Xi Sheng Yi Huang Xian	0.481	6.63	0.705	0.863	1
Jiang Xi Sheng Jin Xi Xian	0.461	6.408	0.855	0.7	0
Jiang Xi Sheng Zi Xi Xian	0.57	6.417	0.891	0.741	1
Jiang Xi Sheng Dong Xiang Xian	0.496	5.6	0.718	0.709	1
Jiang Xi Sheng Guang Chang Xian	0.469	5.21	0.763	0.659	1
Jiang Xi Sheng Shang Rao Xian	0.453	5.052	0.741	0.761	0
Jiang Xi Sheng Guang Feng Xian	0.427	7.559	0.887	0.853	0
Jiang Xi Sheng Yu Shan Xian	0.538	7.28	0.852	0.695	0
Jiang Xi Sheng Qian Shan Xian	0.57	7.871	0.726	0.733	0
Jiang Xi Sheng Heng Feng Xian	0.486	6.901	0.785	0.746	0
Jiang Xi Sheng Yi Yang Xian	0.467	5.717	0.704	0.693	0
Jiang Xi Sheng Yu Gan Xian	0.543	7.112	0.731	0.775	0
Jiang Xi Sheng Po Yang Xian	0.543	6.199	0.779	0.771	1
Jiang Xi Sheng Wan Nian Xian	0.498	7.229	0.704	0.789	0
Jiang Xi Sheng Wu Yuan Xian	0.55	7.461	0.857	0.835	1
Shan Dong Sheng Ping Yin Xian	0.417	6.715	0.892	0.809	0
Shan Dong Sheng Ji Yang Xian	0.529	7.843	0.776	0.744	0
Shan Dong Sheng Shang He Xian	0.597	7.058	0.856	0.691	0
Shan Dong Sheng Huan Tai Xian	0.442	5.323	0.833	0.663	0
Shan Dong Sheng Gao Qing Xian	0.48	7.19	0.704	0.681	1
Shan Dong Sheng Yi Yuan Xian	0.401	5.913	0.816	0.842	1
Shan Dong Sheng Ken Li Xian	0.557	6.327	0.816	0.677	0
Shan Dong Sheng Li Jin Xian	0.561	6.173	0.769	0.742	1
Shan Dong Sheng Guang Rao Xian	0.565	5.367	0.862	0.799	0
Shan Dong Sheng Zhang Dao Xian	0.511	7.102	0.794	0.666	1
Shan Dong Sheng Lin Qu Xian	0.479	6.909	0.873	0.662	0
Shan Dong Sheng Chang Le Xian	0.41	6.042	0.797	0.653	0
Shan Dong Sheng Wei Shan Xian	0.435	6.704	0.882	0.819	1
Shan Dong Sheng Yu Tai Xian	0.441	6.866	0.731	0.679	1
Shan Dong Sheng Jin Xiang Xian	0.487	6.443	0.74	0.667	0
Shan Dong Sheng Jia Xiang Xian	0.528	7.498	0.73	0.843	0
Shan Dong Sheng Wen Shang Xian	0.462	6.553	0.757	0.821	0
Shan Dong Sheng Si Shui Xian	0.417	5.507	0.845	0.654	0
Shan Dong Sheng Liang Shan Xian	0.594	7.458	0.891	0.755	1
Shan Dong Sheng Ning Yang Xian	0.493	6.148	0.886	0.665	0
Shan Dong Sheng Dong Ping Xian	0.538	7.004	0.824	0.736	0
Shan Dong Sheng Wu Lian Xian	0.578	7.506	0.762	0.791	0
Shan Dong Sheng Ju Xian	0.424	7.75	0.825	0.689	1
Shan Dong Sheng Yi Nan Xian	0.406	6.384	0.713	0.723	0
Shan Dong Sheng Tan Cheng Xian	0.553	6.038	0.802	0.698	0
Shan Dong Sheng Yi Shui Xian	0.585	7.947	0.833	0.672	1
Shan Dong Sheng Cang Shan Xian	0.517	5.484	0.868	0.782	1
Shan Dong Sheng Fei Xian	0.587	7.951	0.809	0.819	0
Shan Dong Sheng Ping Yi Xian	0.425	5.197	0.86	0.749	0
Shan Dong Sheng Ju Nan Xian	0.539	7.379	0.754	0.836	1
Shan Dong Sheng Meng Yin Xian	0.49	5.992	0.819	0.831	0
Shan Dong Sheng Lin Shu Xian	0.517	5.432	0.815	0.732	0
Shan Dong Sheng Ling Xian	0.407	5.498	0.867	0.838	0
Shan Dong Sheng Ning Jin Xian	0.501	7.949	0.846	0.834	1
Shan Dong Sheng Qing Yun Xian	0.411	6.729	0.84	0.804	1
Shan Dong Sheng Lin Yi Xian	0.553	5.252	0.762	0.844	0
Shan Dong Sheng Qi He Xian	0.46	7.802	0.876	0.836	1
Shan Dong Sheng Ping Yuan Xian	0.587	5.174	0.814	0.742	0
Shan Dong Sheng Xia Jin Xian	0.427	7.362	0.709	0.842	0
Shan Dong Sheng Wu Cheng Xian	0.453	6.285	0.747	0.833	1
Shan Dong Sheng Yang Gu Xian	0.409	5.364	0.815	0.864	0
Shan Dong Sheng Shen Xian	0.529	6.159	0.719	0.658	0
Shan Dong Sheng Chi Ping Xian	0.421	6.458	0.824	0.707	1
Shan Dong Sheng Dong A Xian	0.434	5.663	0.732	0.694	1
Shan Dong Sheng Guan Xian	0.488	5.776	0.818	0.771	1
Shan Dong Sheng Gao Tang Xian	0.468	7.644	0.792	0.748	1
Shan Dong Sheng Hui Min Xian	0.548	7.741	0.884	0.657	0
Shan Dong Sheng Yang Xin Xian	0.405	5.886	0.738	0.787	0
Shan Dong Sheng Wu Di Xian	0.572	7.032	0.772	0.809	1
Shan Dong Sheng Zhan Hua Xian	0.477	6.695	0.828	0.781	1
Shan Dong Sheng Bo Xing Xian	0.593	6.387	0.838	0.791	0
Shan Dong Sheng Zou Ping Xian	0.495	6.808	0.815	0.75	0
Shan Dong Sheng Cao Xian	0.512	6.915	0.725	0.83	0
Shan Dong Sheng Dan Xian	0.584	7.395	0.782	0.823	1
Shan Dong Sheng Cheng Wu Xian	0.429	5.323	0.82	0.839	0
Shan Dong Sheng Ju Ye Xian	0.516	6.619	0.876	0.814	0
Shan Dong Sheng Yun Cheng Xian	0.474	6.455	0.718	0.678	1
Shan Dong Sheng Juan Cheng Xian	0.579	6.379	0.706	0.732	1
Shan Dong Sheng Ding Tao Xian	0.516	7.999	0.86	0.746	0
Shan Dong Sheng Dong Ming Xian	0.49	7.395	0.767	0.732	0
He Nan Sheng Zhong Mou Xian	0.49	5.634	0.889	0.66	1
He Nan Sheng Qi Xian	0.59	7.555	0.852	0.762	1
He Nan Sheng Tong Xu Xian	0.506	7.609	0.899	0.734	0
He Nan Sheng Wei Shi Xian	0.463	7.32	0.863	0.736	1
He Nan Sheng Kai Feng Xian	0.523	6.109	0.812	0.815	0
He Nan Sheng Lan Kao Xian	0.504	6.845	0.882	0.702	1
He Nan Sheng Meng Jin Xian	0.496	6.219	0.895	0.731	0
He Nan Sheng Xin An Xian	0.554	5.171	0.771	0.839	1
He Nan Sheng Luan Chuan Xian	0.464	7.117	0.73	0.702	1
He Nan Sheng Song Xian	0.418	6.317	0.799	0.756	0
He Nan Sheng Ru Yang Xian	0.412	5.78	0.741	0.729	1
He Nan Sheng Yi Yang Xian	0.456	5.161	0.805	0.69	0
He Nan Sheng Luo Ning Xian	0.546	6.331	0.829	0.87	0
He Nan Sheng Yi Chuan Xian	0.596	7.515	0.751	0.687	0
He Nan Sheng Bao Feng Xian	0.447	7.482	0.784	0.847	0
He Nan Sheng Ye Xian	0.521	5.738	0.843	0.712	0
He Nan Sheng Lu Shan Xian	0.409	6.845	0.811	0.673	0
He Nan Sheng Jia Xian	0.523	7.36	0.725	0.665	0
He Nan Sheng An Yang Xian	0.437	6.441	0.874	0.687	0
He Nan Sheng Tang Yin Xian	0.473	5.415	0.818	0.769	1
He Nan Sheng Hua Xian	0.498	6.034	0.736	0.652	0
He Nan Sheng Nei Huang Xian	0.528	6.455	0.864	0.775	1
He Nan Sheng Xun Xian	0.513	6.159	0.724	0.731	0
He Nan Sheng Qi Xian	0.461	6.259	0.847	0.852	0
He Nan Sheng Xin Xiang Xian	0.411	6.498	0.765	0.824	1
He Nan Sheng Huo Jia Xian	0.558	5.135	0.844	0.867	1
He Nan Sheng Yuan Yang Xian	0.501	6.746	0.714	0.715	0
He Nan Sheng Yan Jin Xian	0.507	6.091	0.865	0.686	0
He Nan Sheng Feng Qiu Xian	0.505	6.8	0.786	0.693	1
He Nan Sheng Zhang Yuan Xian	0.592	6.109	0.841	0.79	1
He Nan Sheng Xiu Wu Xian	0.41	6.369	0.72	0.842	0
He Nan Sheng Bo Ai Xian	0.45	5.029	0.749	0.757	1
He Nan Sheng Wu Zhi Xian	0.564	6.236	0.754	0.695	1
He Nan Sheng Wen Xian	0.468	5.04	0.71	0.702	0
He Nan Sheng Qing Feng Xian	0.472	5.888	0.889	0.753	0
He Nan Sheng Nan Le Xian	0.451	5.443	0.817	0.793	1
He Nan Sheng Fan Xian	0.427	5.339	0.732	0.74	0
He Nan Sheng Tai Qian Xian	0.407	5.902	0.72	0.845	1
He Nan Sheng Pu Yang Xian	0.497	5.162	0.764	0.795	0
He Nan Sheng Xu Chang Xian	0.56	6.925	0.882	0.834	0
He Nan Sheng Yan Ling Xian	0.4	6.345	0.85	0.654	1
He Nan Sheng Xiang Cheng Xian	0.417	6.461	0.87	0.693	1
He Nan Sheng Wu Yang Xian	0.588	7.976	0.865	0.741	0
He Nan Sheng Lin Ying Xian	0.598	5.364	0.736	0.702	0
He Nan Sheng Yan Cheng Xian	0.542	7.334	0.778	0.809	1
He Nan Sheng Mian Chi Xian	0.455	5.721	0.716	0.826	0
He Nan Sheng Shan Xian	0.573	6.078	0.73	0.697	0
He Nan Sheng Lu Shi Xian	0.475	6.73	0.853	0.813	1
He Nan Sheng Nan Zhao Xian	0.438	6.269	0.741	0.704	1
He Nan Sheng Fang Cheng Xian	0.532	5.686	0.743	0.833	0
He Nan Sheng Xi Xia Xian	0.421	7.276	0.72	0.7	1
He Nan Sheng Zhen Ping Xian	0.573	7.641	0.788	0.793	1
He Nan Sheng Nei Xiang Xian	0.565	5.652	0.846	0.833	0
He Nan Sheng Xi Chuan Xian	0.44	5.269	0.815	0.78	0
He Nan Sheng She Qi Xian	0.59	6.08	0.806	0.858	0
He Nan Sheng Tang He Xian	0.535	7.332	0.857	0.83	1
He Nan Sheng Xin Ye Xian	0.458	7.01	0.769	0.753	0
He Nan Sheng Tong Bai Xian	0.478	6.704	0.726	0.654	0
He Nan Sheng Min Quan Xian	0.557	6.838	0.827	0.738	0
He Nan Sheng Sui Xian	0.483	6.094	0.775	0.674	1
He Nan Sheng Ning Ling Xian	0.58	6.938	0.769	0.674	0
He Nan Sheng Zhe Cheng Xian	0.473	5.297	0.793	0.673	1
He Nan Sheng Yu Cheng Xian	0.504	6.862	0.841	0.759	1
He Nan Sheng Xia Yi Xian	0.599	6.8	0.832	0.782	0
He Nan Sheng Luo Shan Xian	0.504	7.908	0.877	0.802	1
He Nan Sheng Guang Shan Xian	0.454	6.868	0.719	0.65	1
He Nan Sheng Xin Xian	0.6	7.485	0.866	0.741	0
He Nan Sheng Shang Cheng Xian	0.5	7.589	0.897	0.745	0
He Nan Sheng Gu Shi Xian	0.51	7.576	0.813	0.702	0
He Nan Sheng Huang Chuan Xian	0.485	7.711	0.852	0.833	0
He Nan Sheng Huai Bin Xian	0.441	5.535	0.82	0.804	1
He Nan Sheng Xi Xian	0.539	5.329	0.824	0.803	0
He Nan Sheng Fu Gou Xian	0.409	6.791	0.7	0.826	0
He Nan Sheng Xi Hua Xian	0.417	5.441	0.883	0.868	0
He Nan Sheng Shang Shui Xian	0.509	6.191	0.766	0.654	1
He Nan Sheng Shen Qiu Xian	0.462	6.923	0.738	0.711	0
He Nan Sheng Dan Cheng Xian	0.499	6.032	0.72	0.766	1
He Nan Sheng Huai Yang Xian	0.458	5.548	0.894	0.66	1
He Nan Sheng Tai Kang Xian	0.595	6.684	0.868	0.68	0
He Nan Sheng Lu Yi Xian	0.554	5.071	0.792	0.668	1
He Nan Sheng Xi Ping Xian	0.448	6.501	0.769	0.799	0
He Nan Sheng Shang Cai Xian	0.529	5.014	0.816	0.837	1
He Nan Sheng Ping Yu Xian	0.453	6.822	0.766	0.675	1
He Nan Sheng Zheng Yang Xian	0.502	5.584	0.873	0.759	0
He Nan Sheng Que Shan Xian	0.431	6.566	0.878	0.826	1
He Nan Sheng Mi Yang Xian	0.49	7.837	0.803	0.672	1
He Nan Sheng Ru Nan Xian	0.44	7.799	0.774	0.721	0
He Nan Sheng Sui Ping Xian	0.513	5.826	0.827	0.771	1
He Nan Sheng Xin Cai Xian	0.509	6.802	0.84	0.852	1
Hu Bei Sheng Yang Xin Xian	0.43	5.797	0.76	0.856	1
Hu Bei Sheng Yun Xian	0.59	7.259	0.806	0.701	1
Hu Bei Sheng Yun Xi Xian	0.506	5.395	0.707	0.791	0
Hu Bei Sheng Zhu Shan Xian	0.564	5.324	0.815	0.857	0
Hu Bei Sheng Zhu Xi Xian	0.476	6.323	0.769	0.824	1
Hu Bei Sheng Fang Xian	0.485	6.089	0.843	0.769	1
Hu Bei Sheng Yuan An Xian	0.524	5.624	0.799	0.704	0
Hu Bei Sheng Xing Shan Xian	0.597	5.65	0.757	0.686	0
Hu Bei Sheng Zi Gui Xian	0.534	7.787	0.825	0.664	0
Hu Bei Sheng Zhang Yang Tu Jia Zu Zi Zhi Xian	0.581	7.897	0.836	0.801	0
Hu Bei Sheng Wu Feng Tu Jia Zu Zi Zhi Xian	0.586	7.015	0.732	0.772	1
Hu Bei Sheng Nan Zhang Xian	0.494	6.8	0.822	0.659	0
Hu Bei Sheng Gu Cheng Xian	0.417	7.08	0.827	0.846	0
Hu Bei Sheng Bao Kang Xian	0.536	5.662	0.868	0.707	1
Hu Bei Sheng Jing Shan Xian	0.518	6.169	0.831	0.726	0
Hu Bei Sheng Sha Yang Xian	0.462	6.852	0.827	0.671	0
Hu Bei Sheng Xiao Chang Xian	0.555	5.814	0.848	0.774	1
Hu Bei Sheng Da Wu Xian	0.413	5.508	0.857	0.721	0
Hu Bei Sheng Yun Meng Xian	0.587	7.336	0.814	0.679	1
Hu Bei Sheng Gong An Xian	0.447	7.681	0.891	0.694	0
Hu Bei Sheng Jian Li Xian	0.563	6.985	0.822	0.826	0
Hu Bei Sheng Jiang Ling Xian	0.491	7.083	0.835	0.698	1
Hu Bei Sheng Tuan Feng Xian	0.473	5.163	0.797	0.839	0
Hu Bei Sheng Hong An Xian	0.543	7.089	0.734	0.655	1
Hu Bei Sheng Luo Tian Xian	0.453	7.455	0.869	0.765	1
Hu Bei Sheng Ying Shan Xian	0.563	5.498	0.884	0.843	0
Hu Bei Sheng Xi Shui Xian	0.415	7.737	0.703	0.686	1
Hu Bei Sheng Qi Chun Xian	0.485	5.056	0.789	0.854	1
Hu Bei Sheng Huang Mei Xian	0.564	5.077	0.802	0.717	0
Hu Bei Sheng Jia Yu Xian	0.463	6.311	0.749	0.675	0
Hu Bei Sheng Tong Cheng Xian	0.452	5.511	0.844	0.77	1
Hu Bei Sheng Chong Yang Xian	0.45	7.319	0.767	0.672	1
Hu Bei Sheng Tong Shan Xian	0.403	7.83	0.836	0.671	0
Hu Bei Sheng Jian Shi Xian	0.48	7.517	0.834	0.654	1
Hu Bei Sheng Ba Dong Xian	0.595	6.225	0.767	0.725	0
Hu Bei Sheng Xuan En Xian	0.453	5.009	0.853	0.69	0
Hu Bei Sheng Xian Feng Xian	0.461	6.786	0.835	0.753	1
Hu Bei Sheng Lai Feng Xian	0.424	6.005	0.781	0.85	1
Hu Bei Sheng He Feng Xian	0.468	5.389	0.739	0.866	0
Hu Nan Sheng Zhang Sha Xian	0.564	6.556	0.776	0.692	0
Hu Nan Sheng Wang Cheng Xian	0.4	5.268	0.733	0.861	1
Hu Nan Sheng Ning Xiang Xian	0.587	6.465	0.74	0.855	1
Hu Nan Sheng Zhu Zhou Xian	0.441	6.446	0.754	0.729	1
Hu Nan Sheng You Xian	0.435	7.585	0.708	0.657	1
Hu Nan Sheng Cha Ling Xian	0.492	6.039	0.848	0.798	1
Hu Nan Sheng Yan Ling Xian	0.57	6.207	0.745	0.822	1
Hu Nan Sheng Xiang Tan Xian	0.58	5.195	0.844	0.811	0
Hu Nan Sheng Heng Yang Xian	0.559	5.022	0.858	0.721	1
Hu Nan Sheng Heng Nan Xian	0.476	6.853	0.734	0.848	1
Hu Nan Sheng Heng Shan Xian	0.416	5.856	0.887	0.786	0
Hu Nan Sheng Heng Dong Xian	0.469	7.571	0.775	0.683	0
Hu Nan Sheng Qi Dong Xian	0.547	7.127	0.71	0.853	1
Hu Nan Sheng Shao Dong Xian	0.533	5.24	0.895	0.812	0
Hu Nan Sheng Xin Shao Xian	0.421	7.402	0.702	0.803	0
Hu Nan Sheng Shao Yang Xian	0.405	7.376	0.71	0.791	1
Hu Nan Sheng Long Hui Xian	0.456	7.672	0.761	0.825	0
Hu Nan Sheng Dong Kou Xian	0.549	5.837	0.785	0.767	0
Hu Nan Sheng Sui Ning Xian	0.467	7.567	0.878	0.813	0
Hu Nan Sheng Xin Ning Xian	0.422	5.057	0.716	0.707	0
Hu Nan Sheng Cheng Bu Miao Zu Zi Zhi Xian	0.447	7.991	0.72	0.788	0
Hu Nan Sheng Yue Yang Xian	0.551	7.128	0.848	0.694	0
Hu Nan Sheng Hua Rong Xian	0.439	7.954	0.883	0.778	0
Hu Nan Sheng Xiang Yin Xian	0.46	6.123	0.702	0.706	0
Hu Nan Sheng Ping Jiang Xian	0.599	7.1	0.817	0.848	1
Hu Nan Sheng An Xiang Xian	0.496	5.936	0.801	0.675	0
Hu Nan Sheng Han Shou Xian	0.585	7.96	0.823	0.679	1
Hu Nan Sheng Li Xian	0.522	5.287	0.871	0.723	1
Hu Nan Sheng Lin Li Xian	0.576	7.638	0.792	0.811	0
Hu Nan Sheng Tao Yuan Xian	0.495	5.502	0.714	0.807	0
Hu Nan Sheng Shi Men Xian	0.569	7.908	0.739	0.684	0
Hu Nan Sheng Ci Li Xian	0.532	5.947	0.849	0.738	1
Hu Nan Sheng Sang Zhi Xian	0.554	5.813	0.799	0.707	0
Hu Nan Sheng Nan Xian	0.452	5.5	0.703	0.761	0
Hu Nan Sheng Tao Jiang Xian	0.473	6.375	0.846	0.857	0
Hu Nan Sheng An Hua Xian	0.553	6.076	0.805	0.808	1
Hu Nan Sheng Gui Yang Xian	0.519	7.099	0.801	0.833	1
Hu Nan Sheng Yi Zhang Xian	0.403	7.833	0.777	0.774	0
Hu Nan Sheng Yong Xing Xian	0.514	7.18	0.718	0.729	1
Hu Nan Sheng Jia He Xian	0.465	6.131	0.71	0.833	0
Hu Nan Sheng Lin Wu Xian	0.534	5.885	0.702	0.831	0
Hu Nan Sheng Ru Cheng Xian	0.529	7.552	0.866	0.708	1
Hu Nan Sheng Gui Dong Xian	0.519	5.004	0.732	0.731	1
Hu Nan Sheng An Ren Xian	0.561	6.065	0.838	0.697	1
Hu Nan Sheng Qi Yang Xian	0.494	6.811	0.778	0.717	1
Hu Nan Sheng Dong An Xian	0.537	5.739	0.761	0.719	1
Hu Nan Sheng Shuang Pai Xian	0.526	7.112	0.768	0.748	0
Hu Nan Sheng Dao Xian	0.577	5.048	0.879	0.658	1
Hu Nan Sheng Jiang Yong Xian	0.555	7.986	0.853	0.746	0
Hu Nan Sheng Ning Yuan Xian	0.569	7.707	0.8	0.834	0
Hu Nan Sheng Lan Shan Xian	0.557	6.137	0.884	0.664	0
Hu Nan Sheng Xin Tian Xian	0.588	6.975	0.754	0.854	1
Hu Nan Sheng Jiang Hua Yao Zu Zi Zhi Xian	0.568	5.836	0.789	0.809	1
Hu Nan Sheng Zhong Fang Xian	0.547	7.344	0.827	0.774	0
Hu Nan Sheng Yuan Ling Xian	0.527	6.408	0.759	0.792	0
Hu Nan Sheng Chen Xi Xian	0.507	6.367	0.702	0.689	0
Hu Nan Sheng Xu Pu Xian	0.505	7.778	0.74	0.67	1
Hu Nan Sheng Hui Tong Xian	0.511	7.967	0.856	0.847	1
Hu Nan Sheng Ma Yang Miao Zu Zi Zhi Xian	0.544	6.781	0.815	0.673	1
Hu Nan Sheng Xin Huang Dong Zu Zi Zhi Xian	0.418	5.751	0.736	0.708	1
Hu Nan Sheng Zhi Jiang Dong Zu Zi Zhi Xian	0.591	7.449	0.722	0.845	1
Hu Nan Sheng Jing Zhou Miao Zu Dong Zu Zi Zhi Xian	0.451	5.507	0.782	0.841	0
Hu Nan Sheng Tong Dao Dong Zu Zi Zhi Xian	0.552	6.441	0.833	0.756	1
Hu Nan Sheng Shuang Feng Xian	0.472	6.122	0.829	0.677	1
Hu Nan Sheng Xin Hua Xian	0.549	7.702	0.769	0.813	0
Hu Nan Sheng Lu Xi Xian	0.593	5.388	0.75	0.828	0
Hu Nan Sheng Feng Huang Xian	0.574	5.656	0.756	0.793	0
Hu Nan Sheng Hua Yuan Xian	0.566	6.569	0.73	0.66	0
Hu Nan Sheng Bao Jing Xian	0.461	7.102	0.811	0.754	0
Hu Nan Sheng Gu Zhang Xian	0.448	7.928	0.73	0.811	1
Hu Nan Sheng Yong Shun Xian	0.52	7.934	0.887	0.813	1
Hu Nan Sheng Long Shan Xian	0.566	5.665	0.783	0.791	0
Guang Dong Sheng Qu Jiang Xian	0.453	5.122	0.749	0.83	1
Guang Dong Sheng Shi Xing Xian	0.572	6.621	0.722	0.694	1
Guang Dong Sheng Ren Hua Xian	0.402	7.569	0.802	0.69	1
Guang Dong Sheng Weng Yuan Xian	0.472	7.722	0.825	0.813	0
Guang Dong Sheng Ru Yuan Yao Zu Zi Zhi Xian	0.512	7.768	0.876	0.726	0
Guang Dong Sheng Xin Feng Xian	0.552	6.127	0.728	0.818	0
Guang Dong Sheng Nan Ao Xian	0.528	5.027	0.766	0.652	0
Guang Dong Sheng Sui Xi Xian	0.474	5.487	0.76	0.8	0
Guang Dong Sheng Xu Wen Xian	0.437	7.856	0.896	0.711	0
Guang Dong Sheng Dian Bai Xian	0.572	5.332	0.711	0.798	0
Guang Dong Sheng Guang Ning Xian	0.51	7.159	0.769	0.733	0
Guang Dong Sheng Huai Ji Xian	0.536	5.387	0.867	0.834	0
Guang Dong Sheng Feng Kai Xian	0.431	5.649	0.7	0.75	0
Guang Dong Sheng De Qing Xian	0.455	6.302	0.885	0.861	0
Guang Dong Sheng Bo Luo Xian	0.471	6.7	0.791	0.843	1
Guang Dong Sheng Hui Dong Xian	0.414	6.919	0.85	0.831	1
Guang Dong Sheng Long Men Xian	0.547	5.079	0.766	0.73	0
Guang Dong Sheng Mei Xian	0.559	6.495	0.76	0.789	0
Guang Dong Sheng Da Pu Xian	0.479	6.016	0.785	0.789	0
Guang Dong Sheng Feng Shun Xian	0.571	5.257	0.89	0.719	1
Guang Dong Sheng Wu Hua Xian	0.488	6.272	0.716	0.727	1
Guang Dong Sheng Ping Yuan Xian	0.408	5.057	0.875	0.664	0
Guang Dong Sheng Jiao Ling Xian	0.585	7.589	0.812	0.817	0
Guang Dong Sheng Hai Feng Xian	0.499	6.706	0.888	0.826	1
Guang Dong Sheng Lu He Xian	0.561	7.597	0.713	0.856	1
Guang Dong Sheng Zi Jin Xian	0.436	7.559	0.849	0.705	0
Guang Dong Sheng Long Chuan Xian	0.506	6.18	0.803	0.689	0
Guang Dong Sheng Lian Ping Xian	0.481	6.054	0.783	0.711	1
Guang Dong Sheng He Ping Xian	0.509	7.951	0.83	0.735	0
Guang Dong Sheng Dong Yuan Xian	0.533	6.009	0.881	0.677	0
Guang Dong Sheng Yang Xi Xian	0.52	7.168	0.782	0.721	0
Guang Dong Sheng Yang Dong Xian	0.536	5.457	0.722	0.694	1
Guang Dong Sheng Fo Gang Xian	0.41	7.505	0.869	0.749	0
Guang Dong Sheng Yang Shan Xian	0.566	5.492	0.74	0.768	0
Guang Dong Sheng Lian Shan Zhuang Zu Yao Zu Zi Zhi Xian	0.427	7.009	0.837	0.831	0
Guang Dong Sheng Lian Nan Yao Zu Zi Zhi Xian	0.565	5.917	0.767	0.8	1
Guang Dong Sheng Qing Xin Xian	0.557	6.627	0.766	0.751	0
Guang Dong Sheng Chao An Xian	0.56	5.269	0.757	0.675	0
Guang Dong Sheng Rao Ping Xian	0.529	5.304	0.857	0.776	0
Guang Dong Sheng Jie Dong Xian	0.437	5.968	0.713	0.705	0
Guang Dong Sheng Jie Xi Xian	0.529	7.206	0.855	0.773	0
Guang Dong Sheng Hui Lai Xian	0.521	5.697	0.866	0.775	1
Guang Dong Sheng Xin Xing Xian	0.483	5.428	0.731	0.73	1
Guang Dong Sheng Yu Nan Xian	0.445	7.66	0.711	0.693	0
Guang Dong Sheng Yun An Xian	0.548	7.083	0.735	0.749	0
Guang Xi Yong Ning Xian	0.584	5.795	0.824	0.807	1
Guang Xi Wu Ming Xian	0.593	7.197	0.825	0.763	0
Guang Xi Long An Xian	0.461	7.421	0.859	0.815	1
Guang Xi Ma Shan Xian	0.538	6.823	0.806	0.718	0
Guang Xi Shang Lin Xian	0.455	5.809	0.828	0.823	1
Guang Xi Bin Yang Xian	0.592	5.548	0.84	0.773	0
Guang Xi Heng Xian	0.422	7.913	0.865	0.693	0
Guang Xi Liu Jiang Xian	0.59	7.535	0.826	0.704	0
Guang Xi Liu Cheng Xian	0.451	6.624	0.883	0.694	0
Guang Xi Lu Zhai Xian	0.463	7.683	0.853	0.762	0
Guang Xi Rong An Xian	0.483	7.459	0.74	0.677	1
Guang Xi Rong Shui Miao Zu Zi Zhi Xian	0.436	6.968	0.737	0.657	1
Guang Xi San Jiang Dong Zu Zi Zhi Xian	0.497	5.357	0.726	0.757	0
Guang Xi Yang Shuo Xian	0.567	7.665	0.849	0.819	1
Guang Xi Lin Gui Xian	0.455	6.134	0.821	0.844	1
Guang Xi Ling Chuan Xian	0.445	5.594	0.733	0.74	0
Guang Xi Quan Zhou Xian	0.571	5.979	0.86	0.752	1
Guang Xi Xing An Xian	0.429	5.92	0.763	0.689	1
Guang Xi Yong Fu Xian	0.482	6.135	0.893	0.778	1
Guang Xi Guan Yang Xian	0.532	5.9	0.816	0.821	0
Guang Xi Long Sheng Ge Zu Zi Zhi Xian	0.581	5.313	0.713	0.735	1
Guang Xi Zi Yuan Xian	0.437	6.626	0.709	0.698	0
Guang Xi Ping Le Xian	0.562	6.491	0.897	0.761	1
Guang Xi Li Pu Xian	0.516	7.61	0.793	0.75	1
Guang Xi Gong Cheng Yao Zu Zi Zhi Xian	0.549	6.247	0.867	0.684	1
Guang Xi Cang Wu Xian	0.415	5.446	0.837	0.867	0
Guang Xi Teng Xian	0.461	5.737	0.807	0.747	0
Guang Xi Meng Shan Xian	0.493	6.05	0.778	0.744	1
Guang Xi He Pu Xian	0.488	6.507	0.774	0.721	1
Guang Xi Shang Si Xian	0.514	5.581	0.899	0.839	1
Guang Xi Ling Shan Xian	0.45	6.627	0.747	0.812	0
Guang Xi Pu Bei Xian	0.566	5.383	0.757	0.816	1
Guang Xi Ping Nan Xian	0.448	5.835	0.701	0.861	0
Guang Xi Rong Xian	0.599	5.613	0.739	0.748	1
Guang Xi Lu Chuan Xian	0.584	6.486	0.748	0.77	1
Guang Xi Bo Bai Xian	0.52	5.923	0.855	0.745	0
Guang Xi Xing Ye Xian	0.52	6.918	0.731	0.674	1
Guang Xi Tian Yang Xian	0.567	6.1	0.817	0.844	0
Guang Xi Tian Dong Xian	0.572	6.296	0.799	0.684	1
Guang Xi Ping Guo Xian	0.549	7.255	0.887	0.669	0
Guang Xi De Bao Xian	0.472	7.901	0.752	0.866	0
Guang Xi Jing Xi Xian	0.56	5.396	0.765	0.85	0
Guang Xi Na Po Xian	0.548	7.11	0.806	0.826	1
Guang Xi Ling Yun Xian	0.449	7.376	0.83	0.679	0
Guang Xi Le Ye Xian	0.401	6.846	0.868	0.754	0
Guang Xi Tian Lin Xian	0.535	7.67	0.891	0.837	0
Guang Xi Xi Lin Xian	0.401	5.877	0.71	0.84	1
Guang Xi Long Lin Ge Zu Zi Zhi Xian	0.577	6.574	0.774	0.825	0
Guang Xi Zhao Ping Xian	0.48	6.96	0.751	0.71	0
Guang Xi Zhong Shan Xian	0.541	7.576	0.824	0.653	0
Guang Xi Fu Chuan Yao Zu Zi Zhi Xian	0.568	7.295	0.768	0.843	1
Guang Xi Nan Dan Xian	0.579	5.27	0.822	0.813	1
Guang Xi Tian E Xian	0.592	6.954	0.79	0.679	1
Guang Xi Feng Shan Xian	0.556	7.567	0.82	0.749	0
Guang Xi Dong Lan Xian	0.539	6.756	0.858	0.7	1
Guang Xi Luo Cheng Mu Lao Zu Zi Zhi Xian	0.408	7.534	0.88	0.773	1
Guang Xi Huan Jiang Mao Nan Zu Zi Zhi Xian	0.515	7.363	0.734	0.755	1
Guang Xi Ba Ma Yao Zu Zi Zhi Xian	0.45	5.298	0.731	0.818	1
Guang Xi Dou An Yao Zu Zi Zhi Xian	0.6	6.007	0.814	0.867	0
Guang Xi Da Hua Yao Zu Zi Zhi Xian	0.419	7.499	0.795	0.859	0
Guang Xi Xin Cheng Xian	0.448	5.183	0.898	0.656	0
Guang Xi Xiang Zhou Xian	0.523	7.102	0.734	0.839	0
Guang Xi Wu Xuan Xian	0.442	7.592	0.845	0.81	1
Guang Xi Jin Xiu Yao Zu Zi Zhi Xian	0.46	6.39	0.812	0.83	0
Guang Xi Fu Sui Xian	0.57	7.654	0.83	0.78	1
Guang Xi Ning Ming Xian	0.575	5.004	0.84	0.698	0
Guang Xi Long Zhou Xian	0.576	7.694	0.841	0.829	1
Guang Xi Da Xin Xian	0.566	7.388	0.785	0.681	1
Guang Xi Tian Deng Xian	0.585	7.548	0.895	0.79	0
Hai Nan Sheng Ding An Xian	0.569	6.24	0.883	0.818	0
Hai Nan Sheng Tun Chang Xian	0.574	5.452	0.837	0.862	0
Hai Nan Sheng Cheng Mai Xian	0.548	6.047	0.715	0.826	1
Hai Nan Sheng Lin Gao Xian	0.57	7.798	0.886	0.841	1
Hai Nan Sheng Bai Sha Li Zu Zi Zhi Xian	0.433	7.746	0.791	0.824	0
Hai Nan Sheng Chang Jiang Li Zu Zi Zhi Xian	0.476	6.357	0.812	0.779	0
Hai Nan Sheng Le Dong Li Zu Zi Zhi Xian	0.506	7.477	0.861	0.704	1
Hai Nan Sheng Ling Shui Li Zu Zi Zhi Xian	0.476	7.807	0.715	0.743	1
Hai Nan Sheng Bao Ting Li Zu Miao Zu Zi Zhi Xian	0.472	7.6	0.854	0.869	0
Hai Nan Sheng Qiong Zhong Li Zu Miao Zu Zi Zhi Xian	0.589	7.821	0.722	0.816	1
Zhong Qing Shi Xian	0.547	7.027	0.788	0.692	0
Zhong Qing Shi Qi Jiang Xian	0.584	6.292	0.899	0.834	0
Zhong Qing Shi Tong Nan Xian	0.534	5.864	0.788	0.695	1
Zhong Qing Shi Tong Liang Xian	0.415	7.502	0.725	0.699	0
Zhong Qing Shi Da Zu Xian	0.539	7.668	0.804	0.695	1
Zhong Qing Shi Rong Chang Xian	0.481	7.999	0.875	0.749	1
Zhong Qing Shi Bi Shan Xian	0.589	5.822	0.704	0.815	0
Zhong Qing Shi Liang Ping Xian	0.532	7.493	0.898	0.735	1
Zhong Qing Shi Cheng Kou Xian	0.582	7.808	0.735	0.738	1
Zhong Qing Shi Feng Dou Xian	0.457	5.137	0.887	0.746	0
Zhong Qing Shi Dian Jiang Xian	0.482	7.048	0.795	0.664	0
Zhong Qing Shi Wu Long Xian	0.563	6.961	0.815	0.792	1
Zhong Qing Shi Zhong Xian	0.429	5.753	0.716	0.666	0
Zhong Qing Shi Kai Xian	0.486	7.867	0.856	0.66	0
Zhong Qing Shi Yun Yang Xian	0.511	7.315	0.827	0.763	0
Zhong Qing Shi Feng Jie Xian	0.469	7.329	0.878	0.864	0
Zhong Qing Shi Wu Shan Xian	0.538	5.535	0.728	0.759	0
Zhong Qing Shi Wu Xi Xian	0.476	7.701	0.782	0.714	0
Zhong Qing Shi Shi Zhu Tu Jia Zu Zi Zhi Xian	0.588	7.77	0.868	0.656	1
Zhong Qing Shi Xiu Shan Tu Jia Zu Miao Zu Zi Zhi Xian	0.484	7.596	0.771	0.696	0
Zhong Qing Shi You Yang Tu Jia Zu Miao Zu Zi Zhi Xian	0.582	7.319	0.754	0.813	1
Zhong Qing Shi Peng Shui Miao Zu Tu Jia Zu Zi Zhi Xian	0.582	5.147	0.705	0.798	0
Si Chuan Sheng Jin Tang Xian	0.443	5.38	0.739	0.765	0
Si Chuan Sheng Shuang Liu Xian	0.541	7.894	0.729	0.855	0
Si Chuan Sheng Pi Xian	0.504	6.117	0.706	0.809	0
Si Chuan Sheng Da Yi Xian	0.447	6.446	0.743	0.677	1
Si Chuan Sheng Pu Jiang Xian	0.419	6.094	0.803	0.792	0
Si Chuan Sheng Xin Jin Xian	0.503	7.868	0.792	0.706	1
Si Chuan Sheng Rong Xian	0.545	6.022	0.781	0.713	1
Si Chuan Sheng Fu Shun Xian	0.56	6.741	0.865	0.838	1
Si Chuan Sheng Mi Yi Xian	0.519	6.702	0.796	0.853	0
Si Chuan Sheng Yan Bian Xian	0.443	5.972	0.734	0.786	0
Si Chuan Sheng Lu Xian	0.53	7.685	0.794	0.795	1
Si Chuan Sheng He Jiang Xian	0.413	5.534	0.899	0.701	1
Si Chuan Sheng Xu Yong Xian	0.466	5.857	0.71	0.823	1
Si Chuan Sheng Gu Lin Xian	0.498	7.29	0.85	0.82	1
Si Chuan Sheng Zhong Jiang Xian	0.433	6.243	0.756	0.856	0
Si Chuan Sheng Luo Jiang Xian	0.435	5.755	0.831	0.714	0
Si Chuan Sheng San Tai Xian	0.424	7.224	0.827	0.764	1
Si Chuan Sheng Yan Ting Xian	0.528	6.949	0.87	0.662	1
Si Chuan Sheng An Xian	0.519	5.436	0.845	0.654	0
Si Chuan Sheng Zi Tong Xian	0.585	6.307	0.715	0.689	0
Si Chuan Sheng Bei Chuan Qiang Zu Zi Zhi Xian	0.539	6.231	0.717	0.804	1
Si Chuan Sheng Ping Wu Xian	0.516	7.75	0.795	0.697	1
Si Chuan Sheng Wang Cang Xian	0.477	7.111	0.832	0.798	0
Si Chuan Sheng Qing Chuan Xian	0.59	5.418	0.824	0.656	0
Si Chuan Sheng Jian Ge Xian	0.559	7.391	0.702	0.678	0
Si Chuan Sheng Cang Xi Xian	0.534	6.076	0.727	0.824	0
Si Chuan Sheng Peng Xi Xian	0.439	5.847	0.711	0.662	1
Si Chuan Sheng She Hong Xian	0.501	6.645	0.783	0.767	0
Si Chuan Sheng Da Ying Xian	0.486	6.655	0.794	0.812	1
Si Chuan Sheng Wei Yuan Xian	0.413	7.709	0.876	0.739	1
Si Chuan Sheng Zi Zhong Xian	0.504	7.91	0.796	0.751	1
Si Chuan Sheng Long Chang Xian	0.554	5.879	0.899	0.829	0
Si Chuan Sheng Jian Wei Xian	0.518	6.776	0.816	0.787	1
Si Chuan Sheng Jing Yan Xian	0.54	7.607	0.835	0.845	0
Si Chuan Sheng Jia Jiang Xian	0.463	5.265	0.839	0.778	0
Si Chuan Sheng Mu Chuan Xian	0.415	5.192	0.84	0.82	1
Si Chuan Sheng E Bian Yi Zu Zi Zhi Xian	0.437	6.144	0.704	0.787	1
Si Chuan Sheng Ma Bian Yi Zu Zi Zhi Xian	0.524	7.277	0.884	0.786	1
Si Chuan Sheng Nan Bu Xian	0.536	7.854	0.823	0.667	0
Si Chuan Sheng Ying Shan Xian	0.595	7.868	0.872	0.772	1
Si Chuan Sheng Peng An Xian	0.498	5.068	0.706	0.766	1
Si Chuan Sheng Yi Long Xian	0.547	6.807	0.829	0.66	1
Si Chuan Sheng Xi Chong Xian	0.429	7.869	0.789	0.795	1
Si Chuan Sheng Ren Shou Xian	0.506	7.465	0.808	0.718	0
Si Chuan Sheng Peng Shan Xian	0.575	5.969	0.878	0.746	1
Si Chuan Sheng Hong Ya Xian	0.551	6.162	0.733	0.81	0
Si Chuan Sheng Dan Leng Xian	0.512	6.236	0.756	0.783	1
Si Chuan Sheng Qing Shen Xian	0.548	6.246	0.876	0.845	1
Si Chuan Sheng Yi Bin Xian	0.428	6.45	0.786	0.715	1
Si Chuan Sheng Nan Xi Xian	0.474	6.843	0.836	0.834	1
Si Chuan Sheng Jiang An Xian	0.431	5.015	0.879	0.837	0
Si Chuan Sheng Zhang Ning Xian	0.51	6.833	0.861	0.788	0
Si Chuan Sheng Gao Xian	0.431	6.723	0.817	0.684	0
Si Chuan Sheng Gong Xian	0.48	6.493	0.849	0.764	1
Si Chuan Sheng Jun1 Lian Xian	0.547	5.963	0.716	0.765	1
Si Chuan Sheng Xing Wen Xian	0.455	6.417	0.735	0.847	0
Si Chuan Sheng Ping Shan Xian	0.432	6.344	0.813	0.687	1
Si Chuan Sheng Yue Chi Xian	0.597	7.546	0.879	0.661	1
Si Chuan Sheng Wu Sheng Xian	0.532	5.947	0.751	0.684	1
Si Chuan Sheng Lin Shui Xian	0.584	6.374	0.715	0.77	0
Si Chuan Sheng Da Xian	0.499	5.747	0.82	0.838	1
Si Chuan Sheng Xuan Han Xian	0.524	5.52	0.799	0.675	1
Si Chuan Sheng Kai Jiang Xian	0.5	5.452	0.832	0.741	1
Si Chuan Sheng Da Zhu Xian	0.446	6.627	0.775	0.855	1
Si Chuan Sheng Qu Xian	0.402	5.527	0.875	0.803	1
Si Chuan Sheng Ming Shan Xian	0.597	5.041	0.715	0.696	1
Si Chuan Sheng Ying Jing Xian	0.402	5.886	0.874	0.768	0
Si Chuan Sheng Han Yuan Xian	0.59	6.604	0.747	0.79	0
Si Chuan Sheng Shi Mian Xian	0.587	6.944	0.828	0.765	0
Si Chuan Sheng Tian Quan Xian	0.488	5.189	0.735	0.764	0
Si Chuan Sheng Lu Shan Xian	0.478	5.909	0.9	0.725	0
Si Chuan Sheng Bao Xing Xian	0.43	6.126	0.846	0.779	0
Si Chuan Sheng Tong Jiang Xian	0.513	6.633	0.702	0.837	1
Si Chuan Sheng Nan Jiang Xian	0.437	5.268	0.899	0.687	1
Si Chuan Sheng Ping Chang Xian	0.479	5.499	0.754	0.665	1
Si Chuan Sheng An Yue Xian	0.404	7.081	0.735	0.806	0
Si Chuan Sheng Le Zhi Xian	0.483	6.961	0.808	0.761	0
Si Chuan Sheng Wen Chuan Xian	0.561	5.589	0.87	0.718	1
Si Chuan Sheng Li Xian	0.462	6.983	0.763	0.824	0
Si Chuan Sheng Mao Xian	0.421	6.214	0.783	0.816	1
Si Chuan Sheng Song Pan Xian	0.451	5.023	0.707	0.824	0
Si Chuan Sheng Jiu Zhai Gou Xian	0.473	6.361	0.862	0.839	1
Si Chuan Sheng Jin Chuan Xian	0.462	6.737	0.886	0.814	1
Si Chuan Sheng Xiao Jin Xian	0.453	6.89	0.824	0.758	0
Si Chuan Sheng Hei Shui Xian	0.547	5.743	0.846	0.772	1
Si Chuan Sheng Ma Er Kang Xian	0.533	6.279	0.773	0.742	0
Si Chuan Sheng Rang Tang Xian	0.457	5.792	0.821	0.715	1
Si Chuan Sheng A Ba Xian	0.485	7.161	0.876	0.84	1
Si Chuan Sheng Ruo Er Gai Xian	0.573	7.029	0.746	0.706	0
Si Chuan Sheng Hong Yuan Xian	0.576	6.914	0.827	0.68	0
Si Chuan Sheng Kang Ding Xian	0.519	6.048	0.818	0.843	1
Si Chuan Sheng Lu Ding Xian	0.473	6.994	0.717	0.732	0
Si Chuan Sheng Dan Ba Xian	0.438	5.477	0.779	0.773	0
Si Chuan Sheng Jiu Long Xian	0.433	6.486	0.89	0.665	1
Si Chuan Sheng Ya Jiang Xian	0.569	5.325	0.858	0.791	1
Si Chuan Sheng Dao Fu Xian	0.513	6.994	0.783	0.691	0
Si Chuan Sheng Lu Huo Xian	0.584	6.575	0.811	0.764	1
Si Chuan Sheng Gan Zi Xian	0.49	7.118	0.742	0.824	1
Si Chuan Sheng Xin Long Xian	0.431	5.968	0.75	0.677	0
Si Chuan Sheng De Ge Xian	0.495	5.467	0.894	0.718	1
Si Chuan Sheng Bai Yu Xian	0.551	6.889	0.743	0.828	0
Si Chuan Sheng Shi Qu Xian	0.401	7.177	0.896	0.831	0
Si Chuan Sheng Se Da Xian	0.404	5.219	0.805	0.807	0
Si Chuan Sheng Li Tang Xian	0.419	5.171	0.853	0.717	1
Si Chuan Sheng Ba Tang Xian	0.549	7.177	0.838	0.667	1
Si Chuan Sheng Xiang Cheng Xian	0.409	5.769	0.838	0.792	1
Si Chuan Sheng Dao Cheng Xian	0.448	6.086	0.849	0.685	1
Si Chuan Sheng De Rong Xian	0.458	6.598	0.849	0.836	0
Si Chuan Sheng Mu Li Cang Zu Zi Zhi Xian	0.589	5.935	0.849	0.866	0
Si Chuan Sheng Yan Yuan Xian	0.576	6.012	0.867	0.819	0
Si Chuan Sheng De Chang Xian	0.595	7.914	0.817	0.866	0
Si Chuan Sheng Hui Li Xian	0.559	5.122	0.882	0.802	1
Si Chuan Sheng Hui Dong Xian	0.423	5.308	0.85	0.841	1
Si Chuan Sheng Ning Nan Xian	0.582	5.157	0.82	0.825	1
Si Chuan Sheng Pu Ge Xian	0.486	6.387	0.899	0.861	0
Si Chuan Sheng Bu Tuo Xian	0.44	7.873	0.762	0.706	1
Si Chuan Sheng Jin Yang Xian	0.461	5.858	0.783	0.802	1
Si Chuan Sheng Zhao Jiao Xian	0.41	6.166	0.873	0.825	0
Si Chuan Sheng Xi De Xian	0.453	7.177	0.883	0.779	1
Si Chuan Sheng Mian Ning Xian	0.586	6.665	0.892	0.744	0
Si Chuan Sheng Yue Xi Xian	0.509	7.149	0.818	0.685	0
Si Chuan Sheng Gan Luo Xian	0.541	5.83	0.871	0.865	0
Si Chuan Sheng Mei Gu Xian	0.433	7.959	0.864	0.804	1
Si Chuan Sheng Lei Bo Xian	0.519	6.829	0.785	0.828	0
Gui Zhou Sheng Kai Yang Xian	0.495	5.62	0.735	0.797	0
Gui Zhou Sheng Xi Feng Xian	0.415	6.03	0.806	0.659	0
Gui Zhou Sheng Xiu Wen Xian	0.54	7.007	0.757	0.667	1
Gui Zhou Sheng Shui Cheng Xian	0.514	6.3	0.733	0.653	0
Gui Zhou Sheng Pan Xian	0.436	6.71	0.847	0.659	0
Gui Zhou Sheng Zun Yi Xian	0.556	6.227	0.89	0.664	0
Gui Zhou Sheng Tong Zi Xian	0.589	5.092	0.79	0.718	0
Gui Zhou Sheng Sui Yang Xian	0.46	6.786	0.763	0.688	1
Gui Zhou Sheng Zheng An Xian	0.59	6.712	0.845	0.78	1
Gui Zhou Sheng Dao Zhen Yi Lao Zu Miao Zu Zi Zhi Xian	0.527	5.782	0.826	0.747	1
Gui Zhou Sheng Wu Chuan Yi Lao Zu Miao Zu Zi Zhi Xian	0.576	7.909	0.816	0.811	1
Gui Zhou Sheng Feng Gang Xian	0.423	5.38	0.716	0.725	0
Gui Zhou Sheng Mei Tan Xian	0.473	6.321	0.895	0.777	1
Gui Zhou Sheng Yu Qing Xian	0.513	7.191	0.751	0.794	0
Gui Zhou Sheng Xi Shui Xian	0.434	7.735	0.817	0.787	0
Gui Zhou Sheng Ping Ba Xian	0.424	6.45	0.772	0.853	1
Gui Zhou Sheng Pu Ding Xian	0.478	5.339	0.782	0.767	1
Gui Zhou Sheng Zhen Ning Bu Yi Zu Miao Zu Zi Zhi Xian	0.495	6.839	0.831	0.737	1
Gui Zhou Sheng Guan Ling Bu Yi Zu Miao Zu Zi Zhi Xian	0.458	5.552	0.839	0.773	0
Gui Zhou Sheng Zi Yun Miao Zu Bu Yi Zu Zi Zhi Xian	0.577	5.15	0.861	0.82	1
Gui Zhou Sheng Jiang Kou Xian	0.556	7.512	0.806	0.77	0
Gui Zhou Sheng Yu Ping Dong Zu Zi Zhi Xian	0.417	6.356	0.791	0.834	1
Gui Zhou Sheng Shi Qian Xian	0.51	7.342	0.729	0.683	0
Gui Zhou Sheng Si Nan Xian	0.503	6.397	0.886	0.692	0
Gui Zhou Sheng Yin Jiang Tu Jia Zu Miao Zu Zi Zhi Xian	0.525	5.973	0.844	0.651	1
Gui Zhou Sheng De Jiang Xian	0.5	7.18	0.76	0.776	1
Gui Zhou Sheng Yan He Tu Jia Zu Zi Zhi Xian	0.413	7.789	0.719	0.845	0
Gui Zhou Sheng Song Tao Miao Zu Zi Zhi Xian	0.573	6.665	0.783	0.728	0
Gui Zhou Sheng Xing Ren Xian	0.446	5.248	0.876	0.829	0
Gui Zhou Sheng Pu An Xian	0.523	6.409	0.717	0.657	1
Gui Zhou Sheng Qing Long Xian	0.436	6.083	0.822	0.762	1
Gui Zhou Sheng Zhen Feng Xian	0.481	5.424	0.77	0.749	0
Gui Zhou Sheng Wang Mo Xian	0.445	5.295	0.785	0.797	0
Gui Zhou Sheng Ce Heng Xian	0.598	7.547	0.71	0.834	0
Gui Zhou Sheng An Long Xian	0.476	7.067	0.891	0.774	1
Gui Zhou Sheng Da Fang Xian	0.516	6.586	0.789	0.678	1
Gui Zhou Sheng Qian Xi Xian	0.411	6.559	0.74	0.727	0
Gui Zhou Sheng Jin Sha Xian	0.489	7.226	0.741	0.869	1
Gui Zhou Sheng Zhi Jin Xian	0.449	7.434	0.897	0.751	0
Gui Zhou Sheng Na Yong Xian	0.419	7.785	0.896	0.734	0
Gui Zhou Sheng Wei Ning Yi Zu Hui Zu Miao Zu Zi Zhi Xian	0.549	6.495	0.762	0.792	0
Gui Zhou Sheng He Zhang Xian	0.582	7.515	0.888	0.717	0
Gui Zhou Sheng Huang Ping Xian	0.489	7.197	0.889	0.836	1
Gui Zhou Sheng Shi Bing Xian	0.411	6.847	0.813	0.784	0
Gui Zhou Sheng San Sui Xian	0.433	7.534	0.786	0.837	1
Gui Zhou Sheng Zhen Yuan Xian	0.556	5.885	0.745	0.854	0
Gui Zhou Sheng Cen Gong Xian	0.466	7.145	0.781	0.769	0
Gui Zhou Sheng Tian Zhu Xian	0.462	5.291	0.783	0.85	0
Gui Zhou Sheng Jin Ping Xian	0.514	6.963	0.817	0.75	1
Gui Zhou Sheng Jian He Xian	0.476	6.448	0.78	0.761	1
Gui Zhou Sheng Tai Jiang Xian	0.427	5.513	0.832	0.833	0
Gui Zhou Sheng Li Ping Xian	0.592	5.196	0.763	0.729	0
Gui Zhou Sheng Rong Jiang Xian	0.543	6.688	0.895	0.868	1
Gui Zhou Sheng Cong Jiang Xian	0.548	7.55	0.859	0.807	1
Gui Zhou Sheng Lei Shan Xian	0.469	5.577	0.771	0.734	1
Gui Zhou Sheng Ma Jiang Xian	0.481	6.294	0.865	0.727	1
Gui Zhou Sheng Dan Zhai Xian	0.473	7.342	0.871	0.78	0
Gui Zhou Sheng Li Bo Xian	0.452	6.315	0.752	0.804	1
Gui Zhou Sheng Gui Ding Xian	0.448	5.394	0.826	0.779	0
Gui Zhou Sheng Weng An Xian	0.567	5.615	0.707	0.804	0
Gui Zhou Sheng Du Shan Xian	0.473	6.714	0.9	0.718	0
Gui Zhou Sheng Ping Tang Xian	0.505	5.235	0.876	0.71	0
Gui Zhou Sheng Luo Dian Xian	0.424	5.415	0.805	0.782	0
Gui Zhou Sheng Zhang Shun Xian	0.525	6.541	0.78	0.797	0
Gui Zhou Sheng Long Li Xian	0.44	5.964	0.854	0.803	0
Gui Zhou Sheng Hui Shui Xian	0.569	7.397	0.871	0.713	0
Gui Zhou Sheng San Dou Shui Zu Zi Zhi Xian	0.469	5.17	0.701	0.838	1
Yun Nan Sheng Cheng Gong Xian	0.489	6.611	0.873	0.767	0
Yun Nan Sheng Jin Ning Xian	0.441	7.599	0.776	0.805	0
Yun Nan Sheng Fu Min Xian	0.538	6.443	0.886	0.666	0
Yun Nan Sheng Yi Liang Xian	0.514	6.764	0.755	0.724	0
Yun Nan Sheng Shi Lin Yi Zu Zi Zhi Xian	0.514	6.906	0.89	0.844	1
Yun Nan Sheng Song Ming Xian	0.453	5.661	0.756	0.737	0
Yun Nan Sheng Lu Quan Yi Zu Miao Zu Zi Zhi Xian	0.543	5.856	0.752	0.733	0
Yun Nan Sheng Xun Dian Hui Zu Yi Zu Zi Zhi Xian	0.468	5.396	0.862	0.738	1
Yun Nan Sheng Ma Long Xian	0.455	6.386	0.879	0.717	1
Yun Nan Sheng Lu Liang Xian	0.458	6.124	0.758	0.775	0
Yun Nan Sheng Shi Zong Xian	0.501	7.67	0.736	0.806	1
Yun Nan Sheng Luo Ping Xian	0.505	5.609	0.845	0.741	1
Yun Nan Sheng Fu Yuan Xian	0.542	5.992	0.819	0.777	1
Yun Nan Sheng Hui Ze Xian	0.441	5.942	0.798	0.81	0
Yun Nan Sheng Zhan Yi Xian	0.534	5.185	0.834	0.749	0
Yun Nan Sheng Jiang Chuan Xian	0.511	7.509	0.878	0.869	0
Yun Nan Sheng Cheng Jiang Xian	0.431	6.88	0.785	0.67	0
Yun Nan Sheng Tong Hai Xian	0.558	7.733	0.771	0.769	0
Yun Nan Sheng Hua Ning Xian	0.502	6.8	0.715	0.8	1
Yun Nan Sheng Yi Men Xian	0.434	7.655	0.8	0.679	0
Yun Nan Sheng E Shan Yi Zu Zi Zhi Xian	0.418	6.616	0.823	0.773	0
Yun Nan Sheng Xin Ping Yi Zu Dai Zu Zi Zhi Xian	0.421	7.559	0.741	0.697	0
Yun Nan Sheng Yuan Jiang Ha Ni Zu Yi Zu Dai Zu Zi Zhi Xian	0.567	5.536	0.872	0.684	0
Yun Nan Sheng Shi Dian Xian	0.498	6.851	0.783	0.87	1
Yun Nan Sheng Teng Chong Xian	0.594	7.687	0.776	0.826	1
Yun Nan Sheng Long Ling Xian	0.56	5.779	0.8	0.846	1
Yun Nan Sheng Chang Ning Xian	0.43	5.363	0.866	0.7	0
Yun Nan Sheng Lu Dian Xian	0.423	6.545	0.71	0.798	0
Yun Nan Sheng Qiao Jia Xian	0.422	6.161	0.778	0.784	0
Yun Nan Sheng Yan Jin Xian	0.418	5.435	0.703	0.772	1
Yun Nan Sheng Da Guan Xian	0.569	6.913	0.864	0.707	1
Yun Nan Sheng Yong Shan Xian	0.442	7.072	0.712	0.783	0
Yun Nan Sheng Sui Jiang Xian	0.513	7.85	0.861	0.761	0
Yun Nan Sheng Zhen Xiong Xian	0.542	6.146	0.775	0.762	0
Yun Nan Sheng Yi Liang Xian	0.507	6.672	0.717	0.721	0
Yun Nan Sheng Wei Xin Xian	0.416	7.445	0.83	0.676	0
Yun Nan Sheng Shui Fu Xian	0.493	6.809	0.796	0.736	1
Yun Nan Sheng Yu Long Na Xi Zu Zi Zhi Xian	0.508	5.977	0.716	0.855	1
Yun Nan Sheng Yong Sheng Xian	0.44	5.252	0.797	0.796	1
Yun Nan Sheng Hua Ping Xian	0.47	7.911	0.855	0.795	0
Yun Nan Sheng Ning Lang Yi Zu Zi Zhi Xian	0.536	6.528	0.806	0.848	0
Yun Nan Sheng Pu Er Ha Ni Zu Yi Zu Zi Zhi Xian	0.457	7.246	0.786	0.771	1
Yun Nan Sheng Mo Jiang Ha Ni Zu Zi Zhi Xian	0.467	6.833	0.845	0.823	0
Yun Nan Sheng Jing Dong Yi Zu Zi Zhi Xian	0.442	6.013	0.897	0.682	1
Yun Nan Sheng Jing Gu Dai Zu Yi Zu Zi Zhi Xian	0.438	6.644	0.872	0.752	0
Yun Nan Sheng Jiang Cheng Ha Ni Zu Yi Zu Zi Zhi Xian	0.587	5.755	0.799	0.863	0
Yun Nan Sheng Meng Lian Dai Zu La Hu Zu Wa Zu Zi Zhi Xian	0.539	5.366	0.823	0.783	1
Yun Nan Sheng Lan Cang La Hu Zu Zi Zhi Xian	0.55	5.344	0.743	0.685	0
Yun Nan Sheng Xi Meng Wa Zu Zi Zhi Xian	0.424	5.537	0.884	0.844	0
Yun Nan Sheng Feng Qing Xian	0.457	7.386	0.818	0.799	0
Yun Nan Sheng Yun Xian	0.564	5.636	0.859	0.768	1
Yun Nan Sheng Yong De Xian	0.403	6.739	0.771	0.712	1
Yun Nan Sheng Zhen Kang Xian	0.565	7.633	0.743	0.745	0
Yun Nan Sheng Geng Ma Dai Zu Wa Zu Zi Zhi Xian	0.467	6.564	0.759	0.712	0
Yun Nan Sheng Cang Yuan Wa Zu Zi Zhi Xian	0.405	5.774	0.85	0.861	1
Yun Nan Sheng Shuang Bai Xian	0.536	7.112	0.85	0.723	1
Yun Nan Sheng Mou Ding Xian	0.588	7.773	0.86	0.709	0
Yun Nan Sheng Nan Hua Xian	0.557	6.52	0.819	0.86	0
Yun Nan Sheng Yao An Xian	0.595	7.314	0.813	0.857	0
Yun Nan Sheng Da Yao Xian	0.591	5.656	0.812	0.832	1
Yun Nan Sheng Yong Ren Xian	0.549	7.485	0.785	0.696	1
Yun Nan Sheng Yuan Mou Xian	0.496	6.857	0.719	0.8	1
Yun Nan Sheng Wu Ding Xian	0.497	6.393	0.77	0.791	0
Yun Nan Sheng Lu Feng Xian	0.551	6.626	0.73	0.733	0
Yun Nan Sheng Meng Zi Xian	0.572	5.501	0.787	0.784	0
Yun Nan Sheng Ping Bian Miao Zu Zi Zhi Xian	0.411	5.364	0.886	0.722	0
Yun Nan Sheng Jian Shui Xian	0.558	5.178	0.836	0.716	0
Yun Nan Sheng Shi Ping Xian	0.522	6.432	0.77	0.736	0
Yun Nan Sheng Mi Le Xian	0.511	5.375	0.726	0.741	1
Yun Nan Sheng Lu Xi Xian	0.502	5.554	0.765	0.867	1
Yun Nan Sheng Yuan Yang Xian	0.56	6.12	0.705	0.69	0
Yun Nan Sheng Hong He Xian	0.483	5.243	0.87	0.823	1
Yun Nan Sheng Jin Ping Miao Zu Yao Zu Dai Zu Zi Zhi Xian	0.54	6.523	0.84	0.684	0
Yun Nan Sheng Lü Chun Xian	0.422	7.898	0.777	0.82	0
Yun Nan Sheng He Kou Yao Zu Zi Zhi Xian	0.531	7.132	0.799	0.753	0
Yun Nan Sheng Wen Shan Xian	0.5	6.838	0.802	0.659	1
Yun Nan Sheng Yan Shan Xian	0.53	6.556	0.789	0.847	0
Yun Nan Sheng Xi Chou Xian	0.459	6.222	0.724	0.75	1
Yun Nan Sheng Ma Li Po Xian	0.416	5.275	0.881	0.735	1
Yun Nan Sheng Ma Guan Xian	0.413	7.916	0.873	0.725	0
Yun Nan Sheng Qiu Bei Xian	0.409	5.223	0.772	0.858	1
Yun Nan Sheng Guang Nan Xian	0.577	6.232	0.75	0.66	0
Yun Nan Sheng Fu Ning Xian	0.572	6.058	0.794	0.782	0
Yun Nan Sheng Meng Hai Xian	0.508	6.581	0.823	0.674	1
Yun Nan Sheng Meng La Xian	0.581	7.835	0.861	0.731	0
Yun Nan Sheng Yang Bi Yi Zu Zi Zhi Xian	0.488	6.639	0.865	0.84	1
Yun Nan Sheng Xiang Yun Xian	0.582	6.931	0.722	0.683	0
Yun Nan Sheng Bin Chuan Xian	0.566	7.225	0.769	0.806	0
Yun Nan Sheng Mi Du Xian	0.588	6.483	0.784	0.651	0
Yun Nan Sheng Nan Jian Yi Zu Zi Zhi Xian	0.596	7.856	0.73	0.663	1
Yun Nan Sheng Wei Shan Yi Zu Hui Zu Zi Zhi Xian	0.453	6.079	0.846	0.868	1
Yun Nan Sheng Yong Ping Xian	0.417	6.525	0.77	0.778	1
Yun Nan Sheng Yun Long Xian	0.491	5.93	0.876	0.69	1
Yun Nan Sheng Er Yuan Xian	0.572	6.725	0.724	0.694	0
Yun Nan Sheng Jian Chuan Xian	0.508	5.106	0.777	0.731	1
Yun Nan Sheng He Qing Xian	0.582	6.777	0.842	0.791	0
Yun Nan Sheng Liang He Xian	0.556	6.479	0.84	0.801	0
Yun Nan Sheng Ying Jiang Xian	0.423	6.258	0.79	0.844	0
Yun Nan Sheng Long Chuan Xian	0.41	5.694	0.851	0.67	0
Yun Nan Sheng Lu Shui Xian	0.528	5.278	0.801	0.68	0
Yun Nan Sheng Fu Gong Xian	0.527	7.701	0.843	0.702	1
Yun Nan Sheng Gong Shan Du Long Zu Nu Zu Zi Zhi Xian	0.402	7.847	0.857	0.862	1
Yun Nan Sheng Lan Ping Bai Zu Pu Mi Zu Zi Zhi Xian	0.448	7.845	0.865	0.65	0
Yun Nan Sheng Xiang Ge Li La Xian	0.526	5.984	0.787	0.837	0
Yun Nan Sheng De Qin Xian	0.459	5.342	0.787	0.673	0
Yun Nan Sheng Wei Xi Li Su Zu Zi Zhi Xian	0.427	5.921	0.77	0.733	0
Shan Xi Sheng Lan Tian Xian	0.523	6.791	0.733	0.783	0
Shan Xi Sheng Zhou Zhi Xian	0.435	5.157	0.81	0.83	1
Shan Xi Sheng Hu Xian	0.406	6.256	0.876	0.864	0
Shan Xi Sheng Gao Ling Xian	0.546	6.511	0.71	0.678	1
Shan Xi Sheng Yi Jun1 Xian	0.55	5.164	0.849	0.702	1
Shan Xi Sheng Feng Xiang Xian	0.404	6.217	0.796	0.753	0
Shan Xi Sheng Qi Shan Xian	0.53	6.712	0.715	0.817	1
Shan Xi Sheng Fu Feng Xian	0.535	5.698	0.815	0.748	1
Shan Xi Sheng Mei Xian	0.523	7.532	0.83	0.808	1
Shan Xi Sheng Long Xian	0.41	6.528	0.874	0.719	0
Shan Xi Sheng Qian Yang Xian	0.527	6.928	0.87	0.767	1
Shan Xi Sheng Lin You Xian	0.544	6.413	0.827	0.801	0
Shan Xi Sheng Feng Xian	0.568	7.876	0.831	0.828	0
Shan Xi Sheng Tai Bai Xian	0.421	5.329	0.763	0.681	0
Shan Xi Sheng San Yuan Xian	0.539	7.146	0.731	0.692	0
Shan Xi Sheng Jing Yang Xian	0.491	6.55	0.836	0.853	1
Shan Xi Sheng Qian Xian	0.414	6.118	0.703	0.758	0
Shan Xi Sheng Li Quan Xian	0.519	5.523	0.823	0.837	0
Shan Xi Sheng Yong Shou Xian	0.437	7.134	0.786	0.655	1
Shan Xi Sheng Bin Xian	0.526	6.875	0.77	0.84	1
Shan Xi Sheng Zhang Wu Xian	0.411	7.289	0.78	0.737	0
Shan Xi Sheng Xun Yi Xian	0.553	7.562	0.815	0.819	1
Shan Xi Sheng Chun Hua Xian	0.464	5.415	0.767	0.839	0
Shan Xi Sheng Wu Gong Xian	0.439	7.676	0.898	0.662	0
Shan Xi Sheng Hua Xian	0.535	6.423	0.775	0.72	0
Shan Xi Sheng Tong Guan Xian	0.462	7.125	0.734	0.816	0
Shan Xi Sheng Da Li Xian	0.509	5.105	0.77	0.853	0
Shan Xi Sheng He Yang Xian	0.561	6.655	0.776	0.851	0
Shan Xi Sheng Cheng Cheng Xian	0.503	5.783	0.773	0.696	0
Shan Xi Sheng Pu Cheng Xian	0.449	6.822	0.77	0.832	0
Shan Xi Sheng Bai Shui Xian	0.592	7.673	0.806	0.667	0
Shan Xi Sheng Fu Ping Xian	0.424	6.001	0.736	0.793	0
Shan Xi Sheng Yan Zhang Xian	0.433	7.505	0.787	0.774	1
Shan Xi Sheng Yan Chuan Xian	0.531	5.638	0.75	0.782	1
Shan Xi Sheng Zi Zhang Xian	0.458	7.491	0.894	0.779	0
Shan Xi Sheng An Sai Xian	0.52	5.13	0.724	0.776	0
Shan Xi Sheng Zhi Dan Xian	0.578	7.255	0.874	0.788	1
Shan Xi Sheng Wu Qi Xian	0.455	6.332	0.72	0.729	0
Shan Xi Sheng Gan Quan Xian	0.438	7.498	0.738	0.669	0
Shan Xi Sheng Fu Xian	0.43	5.055	0.791	0.833	0
Shan Xi Sheng Luo Chuan Xian	0.568	6.996	0.884	0.711	1
Shan Xi Sheng Yi Chuan Xian	0.502	7.523	0.824	0.867	1
Shan Xi Sheng Huang Long Xian	0.475	5.839	0.722	0.845	0
Shan Xi Sheng Huang Ling Xian	0.475	6.854	0.845	0.678	1
Shan Xi Sheng Nan Zheng Xian	0.493	6.449	0.826	0.658	0
Shan Xi Sheng Cheng Gu Xian	0.57	5.659	0.735	0.776	1
Shan Xi Sheng Yang Xian	0.493	6.81	0.838	0.712	0
Shan Xi Sheng Xi Xiang Xian	0.537	6.211	0.774	0.739	0
Shan Xi Sheng Mian Xian	0.446	6.36	0.728	0.668	0
Shan Xi Sheng Ning Qiang Xian	0.45	6.615	0.791	0.861	0
Shan Xi Sheng Lue Yang Xian	0.583	5.954	0.703	0.652	0
Shan Xi Sheng Zhen Ba Xian	0.419	5.489	0.74	0.671	0
Shan Xi Sheng Liu Ba Xian	0.475	7.148	0.778	0.807	1
Shan Xi Sheng Fo Ping Xian	0.513	6.115	0.899	0.66	0
Shan Xi Sheng Shen Mu Xian	0.599	5.665	0.869	0.769	1
Shan Xi Sheng Fu Gu Xian	0.597	6.312	0.755	0.841	0
Shan Xi Sheng Heng Shan Xian	0.565	6.034	0.828	0.679	0
Shan Xi Sheng Jing Bian Xian	0.483	7.713	0.759	0.661	0
Shan Xi Sheng Ding Bian Xian	0.429	5.123	0.785	0.721	0
Shan Xi Sheng Sui De Xian	0.508	7.12	0.738	0.77	1
Shan Xi Sheng Mi Zhi Xian	0.581	6.255	0.831	0.854	0
Shan Xi Sheng Jia Xian	0.534	7.539	0.864	0.782	1
Shan Xi Sheng Wu Bao Xian	0.544	5.923	0.813	0.796	1
Shan Xi Sheng Qing Jian Xian	0.449	7.667	0.775	0.659	0
Shan Xi Sheng Zi Zhou Xian	0.404	5.436	0.707	0.708	0
Shan Xi Sheng Han Yin Xian	0.405	5.542	0.833	0.851	1
Shan Xi Sheng Shi Quan Xian	0.487	7.226	0.858	0.737	1
Shan Xi Sheng Ning Shan Xian	0.43	5.933	0.766	0.66	0
Shan Xi Sheng Zi Yang Xian	0.595	6.738	0.809	0.665	0
Shan Xi Sheng Lan Gao Xian	0.531	5.442	0.734	0.816	1
Shan Xi Sheng Ping Li Xian	0.489	7.791	0.822	0.865	1
Shan Xi Sheng Zhen Ping Xian	0.444	7.417	0.785	0.72	0
Shan Xi Sheng Xun Yang Xian	0.417	7.853	0.879	0.694	1
Shan Xi Sheng Bai He Xian	0.511	6.099	0.755	0.79	0
Shan Xi Sheng Luo Nan Xian	0.5	6.714	0.821	0.688	1
Shan Xi Sheng Dan Feng Xian	0.504	5.276	0.751	0.7	1
Shan Xi Sheng Shang Nan Xian	0.54	5.456	0.861	0.863	1
Shan Xi Sheng Shan Yang Xian	0.507	6.542	0.87	0.832	0
Shan Xi Sheng Zhen An Xian	0.408	5.239	0.8	0.655	1
Shan Xi Sheng Zha Shui Xian	0.508	5.287	0.71	0.769	0
Gan Su Sheng Yong Deng Xian	0.469	6.202	0.868	0.855	1
Gan Su Sheng Gao Lan Xian	0.493	6.359	0.875	0.791	0
Gan Su Sheng Yu Zhong Xian	0.533	7.464	0.871	0.694	0
Gan Su Sheng Yong Chang Xian	0.494	6.093	0.749	0.863	1
Gan Su Sheng Jing Yuan Xian	0.422	6.857	0.878	0.726	0
Gan Su Sheng Hui Ning Xian	0.542	5.662	0.824	0.795	0
Gan Su Sheng Jing Tai Xian	0.569	7.297	0.806	0.74	1
Gan Su Sheng Qing Shui Xian	0.52	5.704	0.835	0.765	1
Gan Su Sheng Qin An Xian	0.487	6.668	0.836	0.696	0
Gan Su Sheng Gan Gu Xian	0.48	7.372	0.849	0.698	1
Gan Su Sheng Wu Shan Xian	0.466	7.509	0.821	0.663	1
Gan Su Sheng Zhang Jia Chuan Hui Zu Zi Zhi Xian	0.556	7.728	0.792	0.699	0
Gan Su Sheng Min Qin Xian	0.595	5.554	0.746	0.718	0
Gan Su Sheng Gu Lang Xian	0.494	5.008	0.795	0.862	0
Gan Su Sheng Tian Zhu Cang Zu Zi Zhi Xian	0.427	7.217	0.88	0.815	1
Gan Su Sheng Su Nan Yu Gu Zu Zi Zhi Xian	0.419	5.291	0.72	0.684	0
Gan Su Sheng Min Le Xian	0.537	6.217	0.845	0.679	0
Gan Su Sheng Lin Ze Xian	0.406	6.726	0.852	0.801	1
Gan Su Sheng Gao Tai Xian	0.498	6.647	0.843	0.839	1
Gan Su Sheng Shan Dan Xian	0.511	6.117	0.865	0.748	0
Gan Su Sheng Jing Chuan Xian	0.554	6.772	0.815	0.669	1
Gan Su Sheng Ling Tai Xian	0.428	6.819	0.811	0.715	0
Gan Su Sheng Chong Xin Xian	0.545	7.522	0.702	0.816	0
Gan Su Sheng Hua Ting Xian	0.439	7.745	0.839	0.686	0
Gan Su Sheng Zhuang Lang Xian	0.534	7.978	0.745	0.853	1
Gan Su Sheng Jing Ning Xian	0.491	6.385	0.729	0.688	0
Gan Su Sheng Jin Ta Xian	0.483	6.917	0.83	0.848	0
Gan Su Sheng An Xi Xian	0.433	7.34	0.809	0.799	1
Gan Su Sheng Su Bei Meng Gu Zu Zi Zhi Xian	0.55	6.674	0.798	0.822	1
Gan Su Sheng A Ke Sai Ha Sa Ke Zu Zi Zhi Xian	0.563	6.401	0.836	0.794	0
Gan Su Sheng Qing Cheng Xian	0.549	7.921	0.868	0.746	1
Gan Su Sheng Huan Xian	0.463	6.076	0.742	0.762	0
Gan Su Sheng Hua Chi Xian	0.564	5.509	0.881	0.816	0
Gan Su Sheng He Shui Xian	0.46	5.907	0.859	0.657	0
Gan Su Sheng Zheng Ning Xian	0.495	5.958	0.792	0.744	0
Gan Su Sheng Ning Xian	0.572	5.555	0.742	0.699	0
Gan Su Sheng Zhen Yuan Xian	0.432	7.56	0.893	0.724	1
Gan Su Sheng Tong Wei Xian	0.551	6.524	0.803	0.805	1
Gan Su Sheng Long Xi Xian	0.492	7.102	0.791	0.746	0
Gan Su Sheng Wei Yuan Xian	0.509	7.231	0.744	0.729	1
Gan Su Sheng Lin Tao Xian	0.442	7.933	0.83	0.817	0
Gan Su Sheng Zhang Xian	0.477	5.029	0.755	0.845	1
Gan Su Sheng Min Xian	0.406	7.237	0.87	0.769	1
Gan Su Sheng Cheng Xian	0.6	6.309	0.814	0.863	1
Gan Su Sheng Wen Xian	0.513	7.94	0.733	0.769	0
Gan Su Sheng Dang Chang Xian	0.473	5.198	0.77	0.784	1
Gan Su Sheng Kang Xian	0.456	6.4	0.837	0.76	0
Gan Su Sheng Xi He Xian	0.531	6.09	0.735	0.814	0
Gan Su Sheng Li Xian	0.49	6.947	0.76	0.683	0
Gan Su Sheng Hui Xian	0.413	6.638	0.78	0.708	1
Gan Su Sheng Liang Dang Xian	0.502	5.155	0.778	0.694	0
Gan Su Sheng Lin Xia Xian	0.577	5.223	0.883	0.724	0
Gan Su Sheng Kang Le Xian	0.462	6.484	0.756	0.706	0
Gan Su Sheng Yong Jing Xian	0.572	7.831	0.802	0.766	0
Gan Su Sheng Guang He Xian	0.577	6.341	0.873	0.657	0
Gan Su Sheng He Zheng Xian	0.556	7.84	0.725	0.827	1
Gan Su Sheng Dong Xiang Zu Zi Zhi Xian	0.54	5.713	0.816	0.744	0
Gan Su Sheng Lin Tan Xian	0.43	5.105	0.789	0.85	0
Gan Su Sheng Zhuo Ni Xian	0.515	5.03	0.868	0.732	1
Gan Su Sheng Zhou Qu Xian	0.447	6.044	0.711	0.833	1
Gan Su Sheng Die Bu Xian	0.419	7.847	0.803	0.799	0
Gan Su Sheng Ma Qu Xian	0.497	6.751	0.779	0.805	1
Gan Su Sheng Lu Qu Xian	0.486	5.059	0.848	0.831	1
Gan Su Sheng Xia He Xian	0.54	5.713	0.701	0.792	0
Qing Hai Sheng Da Tong Hui Zu Tu Zu Zi Zhi Xian	0.565	7.616	0.728	0.821	1
Qing Hai Sheng Huang Zhong Xian	0.496	5.005	0.707	0.798	1
Qing Hai Sheng Huang Yuan Xian	0.484	5.949	0.825	0.721	1
Qing Hai Sheng Ping An Xian	0.461	6.087	0.896	0.703	0
Qing Hai Sheng Min He Hui Zu Tu Zu Zi Zhi Xian	0.541	6.368	0.742	0.82	0
Qing Hai Sheng Le Dou Xian	0.482	6.113	0.728	0.689	1
Qing Hai Sheng Hu Zhu Tu Zu Zi Zhi Xian	0.588	7.589	0.796	0.842	0
Qing Hai Sheng Hua Long Hui Zu Zi Zhi Xian	0.548	7.117	0.818	0.844	0
Qing Hai Sheng Xun Hua Sa La Zu Zi Zhi Xian	0.53	6.904	0.85	0.768	0
Qing Hai Sheng Men Yuan Hui Zu Zi Zhi Xian	0.425	7.203	0.814	0.664	1
Qing Hai Sheng Qi Lian Xian	0.441	6.498	0.779	0.862	1
Qing Hai Sheng Hai Yan Xian	0.514	6.037	0.716	0.752	1
Qing Hai Sheng Gang Cha Xian	0.56	7.642	0.713	0.835	0
Qing Hai Sheng Tong Ren Xian	0.447	5.172	0.877	0.68	0
Qing Hai Sheng Jian Zha Xian	0.557	7.035	0.868	0.729	1
Qing Hai Sheng Ze Ku Xian	0.464	6.125	0.714	0.813	0
Qing Hai Sheng He Nan Meng Gu Zu Zi Zhi Xian	0.474	5.195	0.818	0.828	0
Qing Hai Sheng Gong He Xian	0.436	7.32	0.771	0.736	1
Qing Hai Sheng Tong De Xian	0.519	6.374	0.849	0.745	1
Qing Hai Sheng Gui De Xian	0.422	5.134	0.713	0.855	0
Qing Hai Sheng Xing Hai Xian	0.582	6.971	0.806	0.689	0
Qing Hai Sheng Gui Nan Xian	0.422	5.937	0.841	0.849	1
Qing Hai Sheng Ma Qin Xian	0.458	6.615	0.782	0.803	1
Qing Hai Sheng Ban Ma Xian	0.42	7.348	0.744	0.828	0
Qing Hai Sheng Gan De Xian	0.412	5.87	0.834	0.7	0
Qing Hai Sheng Da Ri Xian	0.445	6.573	0.762	0.776	0
Qing Hai Sheng Jiu Zhi Xian	0.49	6.856	0.71	0.799	1
Qing Hai Sheng Ma Duo Xian	0.512	5.737	0.785	0.801	1
Qing Hai Sheng Yu Shu Xian	0.501	5.69	0.752	0.843	0
Qing Hai Sheng Za Duo Xian	0.5	6.201	0.729	0.766	0
Qing Hai Sheng Cheng Duo Xian	0.496	7.574	0.703	0.819	0
Qing Hai Sheng Zhi Duo Xian	0.557	5.183	0.745	0.748	1
Qing Hai Sheng Nang Qian Xian	0.463	7.328	0.777	0.82	0
Qing Hai Sheng Qu Ma Lai Xian	0.479	7.992	0.764	0.763	1
Qing Hai Sheng Wu Lan Xian	0.522	7.167	0.782	0.711	1
Qing Hai Sheng Dou Lan Xian	0.544	6.247	0.819	0.666	1
Qing Hai Sheng Tian Jun4 Xian	0.44	5.363	0.849	0.819	0
Ning Xia Yong Ning Xian	0.511	7.938	0.773	0.866	0
Ning Xia He Lan Xian	0.587	7.984	0.748	0.705	0
Ning Xia Ping Luo Xian	0.502	5.432	0.728	0.815	1
Ning Xia Yan Chi Xian	0.406	7.129	0.741	0.827	0
Ning Xia Tong Xin Xian	0.408	7.006	0.74	0.69	0
Ning Xia Xi Ji Xian	0.568	5.705	0.849	0.716	0
Ning Xia Long De Xian	0.554	6.428	0.838	0.659	0
Ning Xia Jing Yuan Xian	0.417	6.858	0.713	0.749	0
Ning Xia Peng Yang Xian	0.422	5.085	0.885	0.662	0
Ning Xia Zhong Ning Xian	0.559	6.404	0.715	0.661	1
Ning Xia Hai Yuan Xian	0.578	5.299	0.884	0.694	0
Xin Jiang Wu Lu Mu Qi Xian	0.46	5	0.79	0.683	0
Xin Jiang Shan Shan Xian	0.417	6.409	0.762	0.699	0
Xin Jiang Tuo Ke Xun Xian	0.572	6.142	0.898	0.726	1
Xin Jiang Ba Li Kun Ha Sa Ke Zi Zhi Xian	0.423	7.081	0.878	0.674	0
Xin Jiang Yi Wu Xian	0.435	5.298	0.842	0.754	0
Xin Jiang Hu Tu Bi Xian	0.468	7.693	0.744	0.823	0
Xin Jiang Ma Na Si Xian	0.571	7.431	0.835	0.852	0
Xin Jiang Qi Tai Xian	0.538	6.76	0.731	0.854	1
Xin Jiang Ji Mu Sa Er Xian	0.483	7.728	0.747	0.728	0
Xin Jiang Mu Lei Ha Sa Ke Zi Zhi Xian	0.588	7.701	0.853	0.714	1
Xin Jiang Jing He Xian	0.508	7.413	0.786	0.797	0
Xin Jiang Wen Quan Xian	0.574	7.105	0.786	0.852	0
Xin Jiang Lun Tai Xian	0.405	7.884	0.822	0.794	0
Xin Jiang Wei Li Xian	0.595	6.453	0.796	0.779	0
Xin Jiang Ruo Qiang Xian	0.561	5.11	0.753	0.682	0
Xin Jiang Qie Mo Xian	0.416	6.311	0.768	0.774	0
Xin Jiang Yan Qi Hui Zu Zi Zhi Xian	0.405	5.915	0.803	0.657	0
Xin Jiang He Jing Xian	0.415	5.803	0.756	0.851	1
Xin Jiang He Shuo Xian	0.436	7.564	0.735	0.755	0
Xin Jiang Bo Hu Xian	0.59	6.935	0.752	0.741	0
Xin Jiang Wen Xiu Xian	0.479	5.594	0.747	0.754	0
Xin Jiang Ku Che Xian	0.441	6.599	0.794	0.857	0
Xin Jiang Sha Ya Xian	0.523	7.234	0.731	0.732	0
Xin Jiang Xin He Xian	0.517	6.087	0.871	0.82	0
Xin Jiang Bai Cheng Xian	0.483	6.62	0.753	0.732	1
Xin Jiang Wu Shi Xian	0.443	5.146	0.83	0.665	1
Xin Jiang A Wa Ti Xian	0.591	6.485	0.841	0.716	0
Xin Jiang Ke Ping Xian	0.558	6.345	0.753	0.802	0
Xin Jiang A Ke Tao Xian	0.421	6.756	0.864	0.793	0
Xin Jiang A He Qi Xian	0.437	5.188	0.846	0.822	1
Xin Jiang Wu Qia Xian	0.598	7.508	0.875	0.778	0
Xin Jiang Shu Fu Xian	0.516	7.36	0.803	0.729	1
Xin Jiang Shu Le Xian	0.573	7.868	0.853	0.811	0
Xin Jiang Ying Ji Sha Xian	0.43	6.135	0.87	0.72	0
Xin Jiang Ze Pu Xian	0.493	7.521	0.823	0.763	0
Xin Jiang Sha Che Xian	0.539	5.633	0.733	0.737	1
Xin Jiang Ye Cheng Xian	0.598	6.5	0.849	0.829	1
Xin Jiang Mai Gai Ti Xian	0.429	7.746	0.805	0.747	1
Xin Jiang Yue Pu Hu Xian	0.402	7.594	0.794	0.684	1
Xin Jiang Ga Shi Xian	0.495	7.409	0.851	0.658	0
Xin Jiang Ba Chu Xian	0.444	5.037	0.709	0.735	1
Xin Jiang Ta Shi Ku Er Gan Ta Ji Ke Zi Zhi Xian	0.438	6.991	0.85	0.781	1
Xin Jiang He Tian Xian	0.477	5.942	0.785	0.869	1
Xin Jiang Mo Yu Xian	0.563	7.183	0.703	0.833	1
Xin Jiang Pi Shan Xian	0.596	6.081	0.702	0.715	0
Xin Jiang Luo Pu Xian	0.434	6.304	0.772	0.704	1
Xin Jiang Ce Le Xian	0.572	5.025	0.874	0.67	0
Xin Jiang Yu Tian Xian	0.5	5.766	0.792	0.826	1
	0	0	0	0
	0	0	0	0
	0	0	0	0
	0	0	0	0
	0	0	0	0
	0	0	0	0
	0	0	0	0
	0	0	0	0
	0	0	0	0
	0	0	0	0
	0	0	0	0
	0	0	0	0
	0	0	0	0
	0	0	0	0
	0	0	0	0
	0	0	0	0
	0	0	0	0
	0	0	0	0
	0	0	0	0
	0	0	0	0
	0	0	0	0
	0	0	0	0
	0	0	0	0
	0	0	0	0
	0	0	0	0
	0	0	0	0
	0	0	0	0
	0	0	0	0
	0	0	0	0
	0	0	0	0
	0	0	0	0
	0	0	0	0
	0	0	0	0
	0	0	0	0
	0	0	0	0
	0	0	0	0
	0	0	0	0
	0	0	0	0
	0	0	0	0
	0	0	0	0
	0	0	0	0
	0	0	0	0
	0	0	0	0
	0	0	0	0
	0	0	0	0
	0	0	0	0
	0	0	0	0
	0	0	0	0
	0	0	0	0
	0	0	0	0
	0	0	0	0
	0	0	0	0
	0	0	0	0
	0	0	0	0
	0	0	0	0
	0	0	0	0
	0	0	0	0
	0	0	0	0
	0	0	0	0
	0	0	0	0
	0	0	0	0
	0	0	0	0
	0	0	0	0
	0	0	0	0
	0	0	0	0
	0	0	0	0
	0	0	0	0
	0	0	0	0
	0	0	0	0
	0	0	0	0
	0	0	0	0
	0	0	0	0
	0	0	0	0
	0	0	0	0
	0	0	0	0
	0	0	0	0
	0	0	0	0
	0	0	0	0
	0	0	0	0
	0	0	0	0
	0	0	0	0
	0	0	0	0
	0	0	0	0
	0	0	0	0
	0	0	0	0
	0	0	0	0
	0	0	0	0
	0	0	0	0
	0	0	0	0
	0	0	0	0
	0	0	0	0
	0	0	0	0
	0	0	0	0
	0	0	0	0
	0	0	0	0
	0	0	0	0
	0	0	0	0
	0	0	0	0
	0	0	0	0
	0	0	0	0
	0	0	0	0
	0	0	0	0
	0	0	0	0
	0	0	0	0
	0	0	0	0
	0	0	0	0
	0	0	0	0
	0	0	0	0
	0	0	0	0
	0	0	0	0
	0	0	0	0
	0	0	0	0
	0	0	0	0
	0	0	0	0
	0	0	0	0
	0	0	0	0
	0	0	0	0
	0	0	0	0
	0	0	0	0
	0	0	0	0
	0	0	0	0
	0	0	0	0
	0	0	0	0
	0	0	0	0
	0	0	0	0
	0	0	0	0
	0	0	0	0
	0	0	0	0
	0	0	0	0
	0	0	0	0
	0	0	0	0
	0	0	0	0
	0	0	0	0
	0	0	0	0
	0	0	0	0
	0	0	0	0
	0	0	0	0
	0	0	0	0
	0	0	0	0
	0	0	0	0
	0	0	0	0
	0	0	0	0
	0	0	0	0
	0	0	0	0
	0	0	0	0
	0	0	0	0
	0	0	0	0
	0	0	0	0
	0	0	0	0
	0	0	0	0
	0	0	0	0
	0	0	0	0
	0	0	0	0
	0	0	0	0
	0	0	0	0
	0	0	0	0
	0	0	0	0
	0	0	0	0
	0	0	0	0
	0	0	0	0
	0	0	0	0
	0	0	0	0
	0	0	0	0
	0	0	0	0
	0	0	0	0
	0	0	0	0
	0	0	0	0
	0	0	0	0
	0	0	0	0
	0	0	0	0
	0	0	0	0
	0	0	0	0
	0	0	0	0
	0	0	0	0
	0	0	0	0
	0	0	0	0
	0	0	0	0
	0	0	0	0
	0	0	0	0
	0	0	0	0
	0	0	0	0
	0	0	0	0
	0	0	0	0
	0	0	0	0
	0	0	0	0
	0	0	0	0
	0	0	0	0
	0	0	0	0
	0	0	0	0
	0	0	0	0
	0	0	0	0
	0	0	0	0
	0	0	0	0
	0	0	0	0
	0	0	0	0
	0	0	0	0
	0	0	0	0
	0	0	0	0
	0	0	0	0
	0	0	0	0
	0	0	0	0
	0	0	0	0
	0	0	0	0
	0	0	0	0
	0	0	0	0
	0	0	0	0
	0	0	0	0
	0	0	0	0
	0	0	0	0
	0	0	0	0
	0	0	0	0
	0	0	0	0
	0	0	0	0
	0	0	0	0
	0	0	0	0
	0	0	0	0
	0	0	0	0
	0	0	0	0
	0	0	0	0
	0	0	0	0
	0	0	0	0
	0	0	0	0
	0	0	0	0
	0	0	0	0
	0	0	0	0
	0	0	0	0
	0	0	0	0
	0	0	0	0
	0	0	0	0
	0	0	0	0
	0	0	0	0
	0	0	0	0
	0	0	0	0
	0	0	0	0
	0	0	0	0
	0	0	0	0
	0	0	0	0
	0	0	0	0
	0	0	0	0
	0	0	0	0
	0	0	0	0
	0	0	0	0
	0	0	0	0
	0	0	0	0
	0	0	0	0
	0	0	0	0
	0	0	0	0
	0	0	0	0
	0	0	0	0
	0	0	0	0
	0	0	0	0
	0	0	0	0
	0	0	0	0
	0	0	0	0
	0	0	0	0
	0	0	0	0
	0	0	0	0
	0	0	0	0
	0	0	0	0
	0	0	0	0
	0	0	0	0
	0	0	0	0
	0	0	0	0
	0	0	0	0
	0	0	0	0
	0	0	0	0
	0	0	0	0
	0	0	0	0
	0	0	0	0
	0	0	0	0
	0	0	0	0
	0	0	0	0
	0	0	0	0
	0	0	0	0
	0	0	0	0
	0	0	0	0
	0	0	0	0
	0	0	0	0
	0	0	0	0
	0	0	0	0
	0	0	0	0
	0	0	0	0
	0	0	0	0
	0	0	0	0
	0	0	0	0
	0	0	0	0
	0	0	0	0
	0	0	0	0
	0	0	0	0
	0	0	0	0
	0	0	0	0
	0	0	0	0
	0	0	0	0
	0	0	0	0
	0	0	0	0
	0	0	0	0
	0	0	0	0
	0	0	0	0
	0	0	0	0
	0	0	0	0
	0	0	0	0
	0	0	0	0
	0	0	0	0
	0	0	0	0
	0	0	0	0
	0	0	0	0
	0	0	0	0
	0	0	0	0
	0	0	0	0
	0	0	0	0
	0	0	0	0
	0	0	0	0
	0	0	0	0
	0	0	0	0
	0	0	0	0
	0	0	0	0
	0	0	0	0
	0	0	0	0
	0	0	0	0
	0	0	0	0
	0	0	0	0
	0	0	0	0
	0	0	0	0
	0	0	0	0
	0	0	0	0
	0	0	0	0
	0	0	0	0
	0	0	0	0
	0	0	0	0
	0	0	0	0
	0	0	0	0
	0	0	0	0
	0	0	0	0
	0	0	0	0
	0	0	0	0
	0	0	0	0
	0	0	0	0
	0	0	0	0
	0	0	0	0
	0	0	0	0
	0	0	0	0
	0	0	0	0
	0	0	0	0
	0	0	0	0
	0	0	0	0
	0	0	0	0
	0	0	0	0
	0	0	0	0
	0	0	0	0
	0	0	0	0
	0	0	0	0
	0	0	0	0
	0	0	0	0
	0	0	0	0
	0	0	0	0
	0	0	0	0
	0	0	0	0
	0	0	0	0
	0	0	0	0
	0	0	0	0
	0	0	0	0
	0	0	0	0
	0	0	0	0
	0	0	0	0
	0	0	0	0
	0	0	0	0
	0	0	0	0
	0	0	0	0
	0	0	0	0
	0	0	0	0
	0	0	0	0
	0	0	0	0
	0	0	0	0
	0	0	0	0
	0	0	0	0
	0	0	0	0
	0	0	0	0
	0	0	0	0
	0	0	0	0
	0	0	0	0
	0	0	0	0
	0	0	0	0
	0	0	0	0
	0	0	0	0
	0	0	0	0
	0	0	0	0
	0	0	0	0
	0	0	0	0
	0	0	0	0
	0	0	0	0
	0	0	0	0
	0	0	0	0
	0	0	0	0
	0	0	0	0
	0	0	0	0
	0	0	0	0
	0	0	0	0
	0	0	0	0
	0	0	0	0
	0	0	0	0
	0	0	0	0
	0	0	0	0
	0	0	0	0
	0	0	0	0
	0	0	0	0
	0	0	0	0
	0	0	0	0
	0	0	0	0
	0	0	0	0
	0	0	0	0
	0	0	0	0
	0	0	0	0
	0	0	0	0
	0	0	0	0
	0	0	0	0
	0	0	0	0
	0	0	0	0
	0	0	0	0
	0	0	0	0
	0	0	0	0
	0	0	0	0
	0	0	0	0
	0	0	0	0
	0	0	0	0
	0	0	0	0
	0	0	0	0
	0	0	0	0
	0	0	0	0
	0	0	0	0
	0	0	0	0
	0	0	0	0
	0	0	0	0
	0	0	0	0
	0	0	0	0
	0	0	0	0
	0	0	0	0
	0	0	0	0
	0	0	0	0
	0	0	0	0
	0	0	0	0
	0	0	0	0
	0	0	0	0
	0	0	0	0
	0	0	0	0
	0	0	0	0
	0	0	0	0
	0	0	0	0
	0	0	0	0
	0	0	0	0
	0	0	0	0
	0	0	0	0
	0	0	0	0
	0	0	0	0
	0	0	0	0
	0	0	0	0
	0	0	0	0
	0	0	0	0
	0	0	0	0
	0	0	0	0
	0	0	0	0
	0	0	0	0
	0	0	0	0
	0	0	0	0
	0	0	0	0
	0	0	0	0
	0	0	0	0
	0	0	0	0
	0	0	0	0
	0	0	0	0
	0	0	0	0
	0	0	0	0
	0	0	0	0
	0	0	0	0
	0	0	0	0
	0	0	0	0
	0	0	0	0
	0	0	0	0
	0	0	0	0
	0	0	0	0
	0	0	0	0
	0	0	0	0
	0	0	0	0
	0	0	0	0
	0	0	0	0
	0	0	0	0
	0	0	0	0
	0	0	0	0
	0	0	0	0
	0	0	0	0
	0	0	0	0
	0	0	0	0
	0	0	0	0
	0	0	0	0
	0	0	0	0
	0	0	0	0
	0	0	0	0
	0	0	0	0
	0	0	0	0
	0	0	0	0
	0	0	0	0
	0	0	0	0
	0	0	0	0
	0	0	0	0
	0	0	0	0
	0	0	0	0
	0	0	0	0
	0	0	0	0
	0	0	0	0
	0	0	0	0
	0	0	0	0
	0	0	0	0
	0	0	0	0
	0	0	0	0
	0	0	0	0
	0	0	0	0
	0	0	0	0
	0	0	0	0
	0	0	0	0
	0	0	0	0
	0	0	0	0
	0	0	0	0
	0	0	0	0
	0	0	0	0
	0	0	0	0
	0	0	0	0
	0	0	0	0
	0	0	0	0
	0	0	0	0
	0	0	0	0
	0	0	0	0
	0	0	0	0
	0	0	0	0
	0	0	0	0
	0	0	0	0
	0	0	0	0
	0	0	0	0
	0	0	0	0
	0	0	0	0
	0	0	0	0
	0	0	0	0
	0	0	0	0
	0	0	0	0
	0	0	0	0
	0	0	0	0
	0	0	0	0
	0	0	0	0
	0	0	0	0
	0	0	0	0
	0	0	0	0
	0	0	0	0
	0	0	0	0
	0	0	0	0
	0	0	0	0
	0	0	0	0
	0	0	0	0
	0	0	0	0
	0	0	0	0
	0	0	0	0
	0	0	0	0
	0	0	0	0
	0	0	0	0
	0	0	0	0
	0	0	0	0
	0	0	0	0
	0	0	0	0
	0	0	0	0
	0	0	0	0
	0	0	0	0
	0	0	0	0
	0	0	0	0
	0	0	0	0
	0	0	0	0
	0	0	0	0
	0	0	0	0
	0	0	0	0
	0	0	0	0
	0	0	0	0
	0	0	0	0
	0	0	0	0
	0	0	0	0
	0	0	0	0
	0	0	0	0
	0	0	0	0
	0	0	0	0
	0	0	0	0
	0	0	0	0
	0	0	0	0
	0	0	0	0
	0	0	0	0
	0	0	0	0
	0	0	0	0
	0	0	0	0
	0	0	0	0
	0	0	0	0
	0	0	0	0
	0	0	0	0
	0	0	0	0
	0	0	0	0
	0	0	0	0
	0	0	0	0
	0	0	0	0
	0	0	0	0
	0	0	0	0
	0	0	0	0
	0	0	0	0
	0	0	0	0
	0	0	0	0
	0	0	0	0
	0	0	0	0
	0	0	0	0
	0	0	0	0
	0	0	0	0
	0	0	0	0
	0	0	0	0
	0	0	0	0
	0	0	0	0
	0	0	0	0
	0	0	0	0
	0	0	0	0
	0	0	0	0
	0	0	0	0
	0	0	0	0
	0	0	0	0
	0	0	0	0
	0	0	0	0
	0	0	0	0
	0	0	0	0
	0	0	0	0
	0	0	0	0
	0	0	0	0
	0	0	0	0
	0	0	0	0
	0	0	0	0
	0	0	0	0
	0	0	0	0
	0	0	0	0
	0	0	0	0
	0	0	0	0
	0	0	0	0
	0	0	0	0
	0	0	0	0
	0	0	0	0
	0	0	0	0
	0	0	0	0
	0	0	0	0
	0	0	0	0
	0	0	0	0
	0	0	0	0
	0	0	0	0
	0	0	0	0
	0	0	0	0
	0	0	0	0
	0	0	0	0
	0	0	0	0
	0	0	0	0
	0	0	0	0
	0	0	0	0
	0	0	0	0
	0	0	0	0
	0	0	0	0
	0	0	0	0
	0	0	0	0
	0	0	0	0
	0	0	0	0
	0	0	0	0
	0	0	0	0
	0	0	0	0
	0	0	0	0
	0	0	0	0
	0	0	0	0
	0	0	0	0
	0	0	0	0
	0	0	0	0
	0	0	0	0
	0	0	0	0
	0	0	0	0
	0	0	0	0
	0	0	0	0
	0	0	0	0
	0	0	0	0
	0	0	0	0
	0	0	0	0
	0	0	0	0
	0	0	0	0
	0	0	0	0
	0	0	0	0
	0	0	0	0
	0	0	0	0
	0	0	0	0
	0	0	0	0
	0	0	0	0
	0	0	0	0
	0	0	0	0
	0	0	0	0
	0	0	0	0
	0	0	0	0
	0	0	0	0
	0	0	0	0
	0	0	0	0
	0	0	0	0
	0	0	0	0
	0	0	0	0
	0	0	0	0
	0	0	0	0
	0	0	0	0
	0	0	0	0
	0	0	0	0
	0	0	0	0
	0	0	0	0
	0	0	0	0
	0	0	0	0
	0	0	0	0
	0	0	0	0
	0	0	0	0
	0	0	0	0
	0	0	0	0
	0	0	0	0
	0	0	0	0
	0	0	0	0
	0	0	0	0
	0	0	0	0
	0	0	0	0
	0	0	0	0
	0	0	0	0
	0	0	0	0
	0	0	0	0
	0	0	0	0
	0	0	0	0
	0	0	0	0
	0	0	0	0
	0	0	0	0
	0	0	0	0
	0	0	0	0
	0	0	0	0
	0	0	0	0
	0	0	0	0
	0	0	0	0
	0	0	0	0
	0	0	0	0
	0	0	0	0
	0	0	0	0
	0	0	0	0
	0	0	0	0
	0	0	0	0
	0	0	0	0
	0	0	0	0
	0	0	0	0
	0	0	0	0
	0	0	0	0
	0	0	0	0
	0	0	0	0
	0	0	0	0
	0	0	0	0
	0	0	0	0
	0	0	0	0
	0	0	0	0
	0	0	0	0
	0	0	0	0
	0	0	0	0
	0	0	0	0
	0	0	0	0
	0	0	0	0
	0	0	0	0
	0	0	0	0
	0	0	0	0
	0	0	0	0
	0	0	0	0
	0	0	0	0
	0	0	0	0
	0	0	0	0
	0	0	0	0
	0	0	0	0
	0	0	0	0
	0	0	0	0
	0	0	0	0
	0	0	0	0
	0	0	0	0
	0	0	0	0
	0	0	0	0
	0	0	0	0
	0	0	0	0
	0	0	0	0
	0	0	0	0
	0	0	0	0
	0	0	0	0
	0	0	0	0
	0	0	0	0
	0	0	0	0
	0	0	0	0
	0	0	0	0
	0	0	0	0
	0	0	0	0
	0	0	0	0
	0	0	0	0
	0	0	0	0
	0	0	0	0
	0	0	0	0
	0	0	0	0
	0	0	0	0
	0	0	0	0
	0	0	0	0
	0	0	0	0
	0	0	0	0
	0	0	0	0
	0	0	0	0
	0	0	0	0
	0	0	0	0
	0	0	0	0
	0	0	0	0
	0	0	0	0
	0	0	0	0
	0	0	0	0
	0	0	0	0
	0	0	0	0
	0	0	0	0
	0	0	0	0
	0	0	0	0
	0	0	0	0
	0	0	0	0
	0	0	0	0
	0	0	0	0
	0	0	0	0
	0	0	0	0
	0	0	0	0
	0	0	0	0
	0	0	0	0
	0	0	0	0
	0	0	0	0
	0	0	0	0
	0	0	0	0
	0	0	0	0
	0	0	0	0
	0	0	0	0
	0	0	0	0
	0	0	0	0
	0	0	0	0
	0	0	0	0
	0	0	0	0
	0	0	0	0
	0	0	0	0
	0	0	0	0
	0	0	0	0
	0	0	0	0
	0	0	0	0
	0	0	0	0
	0	0	0	0
	0	0	0	0
	0	0	0	0
	0	0	0	0
	0	0	0	0
	0	0	0	0
	0	0	0	0
	0	0	0	0
	0	0	0	0
	0	0	0	0
	0	0	0	0
	0	0	0	0
	0	0	0	0
	0	0	0	0
	0	0	0	0
	0	0	0	0
	0	0	0	0
	0	0	0	0
	0	0	0	0
	0	0	0	0
	0	0	0	0
	0	0	0	0
	0	0	0	0
	0	0	0	0
	0	0	0	0
	0	0	0	0
	0	0	0	0
	0	0	0	0
	0	0	0	0
	0	0	0	0
	0	0	0	0
	0	0	0	0
	0	0	0	0
	0	0	0	0
	0	0	0	0
	0	0	0	0
	0	0	0	0
	0	0	0	0
	0	0	0	0
	0	0	0	0
	0	0	0	0
	0	0	0	0
	0	0	0	0
	0	0	0	0
	0	0	0	0
	0	0	0	0
	0	0	0	0
	0	0	0	0
	0	0	0	0
	0	0	0	0
	0	0	0	0
	0	0	0	0
	0	0	0	0
	0	0	0	0
	0	0	0	0
	0	0	0	0
	0	0	0	0
	0	0	0	0
	0	0	0	0
	0	0	0	0
	0	0	0	0
	0	0	0	0
	0	0	0	0
	0	0	0	0
	0	0	0	0
	0	0	0	0
	0	0	0	0
	0	0	0	0
	0	0	0	0
	0	0	0	0
	0	0	0	0
	0	0	0	0
	0	0	0	0
	0	0	0	0
	0	0	0	0
	0	0	0	0
	0	0	0	0
	0	0	0	0
	0	0	0	0
	0	0	0	0
	0	0	0	0
	0	0	0	0
	0	0	0	0
	0	0	0	0
	0	0	0	0
	0	0	0	0
	0	0	0	0
	0	0	0	0
	0	0	0	0
	0	0	0	0
	0	0	0	0
	0	0	0	0
	0	0	0	0
	0	0	0	0
	0	0	0	0
	0	0	0	0
	0	0	0	0
	0	0	0	0
	0	0	0	0
	0	0	0	0
	0	0	0	0
	0	0	0	0
	0	0	0	0
	0	0	0	0
	0	0	0	0
[truncated: 63,536 more rows]

## Sheet: 2015
City	Gender	Education level	Marital status	Non-agricultural labor	B&V
An Hui Sheng Zhang Feng Xian	0.627	6.577	0.862	0.772	1
An Hui Sheng Fei Dong Xian	0.729	6.753	0.843	0.876	0
An Hui Sheng Fei Xi Xian	0.676	5.628	0.872	0.902	1
An Hui Sheng Wu Hu Xian	0.671	8.081	0.877	0.874	1
An Hui Sheng Fan Chang Xian	0.676	7.114	0.859	0.819	0
An Hui Sheng Nan Ling Xian	0.698	5.464	0.802	0.816	1
An Hui Sheng Huai Yuan Xian	0.615	5.702	0.77	0.762	0
An Hui Sheng Wu He Xian	0.736	6.735	0.794	0.731	1
An Hui Sheng Gu Zhen Xian	0.782	7.056	0.872	0.906	1
An Hui Sheng Feng Tai Xian	0.634	7.334	0.868	0.842	1
An Hui Sheng Dang Tu Xian	0.769	5.759	0.861	0.713	0
An Hui Sheng Sui Xi Xian	0.618	8.269	0.847	0.755	0
An Hui Sheng Tong Ling Xian	0.643	7.211	0.771	0.866	1
An Hui Sheng Huai Ning Xian	0.751	7.985	0.899	0.805	1
An Hui Sheng Cong Yang Xian	0.676	8.319	0.863	0.851	1
An Hui Sheng Qian Shan Xian	0.646	5.474	0.898	0.731	0
An Hui Sheng Tai Hu Xian	0.717	5.66	0.815	0.773	0
An Hui Sheng Xiu Song Xian	0.623	7.291	0.9	0.743	0
An Hui Sheng Wang Jiang Xian	0.666	5.89	0.736	0.814	1
An Hui Sheng Yue Xi Xian	0.792	6.942	0.857	0.834	1
An Hui Sheng Xi Xian	0.718	7.769	0.794	0.764	1
An Hui Sheng Xiu Ning Xian	0.729	8.245	0.802	0.799	1
An Hui Sheng Yi Xian	0.738	5.732	0.852	0.836	0
An Hui Sheng Qi Men Xian	0.652	6.667	0.794	0.893	0
An Hui Sheng Lai An Xian	0.784	6.748	0.851	0.74	0
An Hui Sheng Quan Jiao Xian	0.772	8.134	0.85	0.806	0
An Hui Sheng Ding Yuan Xian	0.73	5.724	0.779	0.715	0
An Hui Sheng Feng Yang Xian	0.757	7.3	0.81	0.893	1
An Hui Sheng Lin Quan Xian	0.679	7.266	0.764	0.745	0
An Hui Sheng Tai He Xian	0.699	7.588	0.757	0.734	1
An Hui Sheng Fu Nan Xian	0.795	6.576	0.728	0.796	1
An Hui Sheng Ying Shang Xian	0.781	6.406	0.726	0.899	0
An Hui Sheng Dang Shan Xian	0.685	7.055	0.819	0.906	1
An Hui Sheng Xiao Xian	0.647	7.623	0.725	0.881	0
An Hui Sheng Ling Bi Xian	0.675	6.085	0.818	0.877	1
An Hui Sheng Si Xian	0.739	6.557	0.704	0.855	0
Jiang Xi Sheng Nan Chang Xian	0.738	6.005	0.862	0.852	1
Jiang Xi Sheng Xin Jian Xian	0.756	8.255	0.706	0.802	0
Jiang Xi Sheng An Yi Xian	0.786	6.667	0.821	0.715	0
Jiang Xi Sheng Jin Xian Xian	0.749	6.618	0.844	0.851	1
Jiang Xi Sheng Fu Liang Xian	0.669	5.686	0.848	0.802	0
Jiang Xi Sheng Lian Hua Xian	0.681	5.783	0.783	0.898	0
Jiang Xi Sheng Shang Li Xian	0.63	5.878	0.74	0.877	1
Jiang Xi Sheng Lu Xi Xian	0.64	8.052	0.872	0.797	1
Jiang Xi Sheng Jiu Jiang Xian	0.705	5.798	0.886	0.708	0
Jiang Xi Sheng Wu Ning Xian	0.714	8.339	0.858	0.837	1
Jiang Xi Sheng Xiu Shui Xian	0.719	7.149	0.878	0.809	0
Jiang Xi Sheng Yong Xiu Xian	0.79	5.608	0.766	0.737	1
Jiang Xi Sheng De An Xian	0.673	5.488	0.894	0.764	0
Jiang Xi Sheng Xing Zi Xian	0.782	6.79	0.722	0.706	1
Jiang Xi Sheng Dou Chang Xian	0.733	8.437	0.744	0.789	0
Jiang Xi Sheng Hu Kou Xian	0.671	8.223	0.847	0.752	0
Jiang Xi Sheng Peng Ze Xian	0.69	7.025	0.856	0.74	0
Jiang Xi Sheng Fen Yi Xian	0.619	7.6	0.89	0.819	0
Jiang Xi Sheng Yu Jiang Xian	0.723	6.031	0.875	0.885	0
Jiang Xi Sheng Gan Xian	0.694	5.478	0.755	0.804	1
Jiang Xi Sheng Xin Feng Xian	0.771	5.794	0.806	0.811	1
Jiang Xi Sheng Da Yu Xian	0.762	7.728	0.889	0.809	1
Jiang Xi Sheng Shang You Xian	0.639	7.229	0.703	0.729	0
Jiang Xi Sheng Chong Yi Xian	0.612	6.469	0.859	0.778	0
Jiang Xi Sheng An Yuan Xian	0.72	6.069	0.734	0.9	0
Jiang Xi Sheng Long Nan Xian	0.696	6.171	0.767	0.744	0
Jiang Xi Sheng Ding Nan Xian	0.626	8.082	0.747	0.72	0
Jiang Xi Sheng Quan Nan Xian	0.689	6.416	0.721	0.87	1
Jiang Xi Sheng Ning Dou Xian	0.764	7.549	0.715	0.752	1
Jiang Xi Sheng Yu Dou Xian	0.786	7.235	0.716	0.714	1
Jiang Xi Sheng Xing Guo Xian	0.759	7.956	0.864	0.748	1
Jiang Xi Sheng Hui Chang Xian	0.698	7.875	0.744	0.818	1
Jiang Xi Sheng Xun Wu Xian	0.68	8.119	0.882	0.847	0
Jiang Xi Sheng Shi Cheng Xian	0.711	8.132	0.789	0.75	1
Jiang Xi Sheng Ji An Xian	0.651	8.109	0.843	0.799	1
Jiang Xi Sheng Ji Shui Xian	0.733	5.87	0.85	0.745	1
Jiang Xi Sheng Xia Jiang Xian	0.679	6.8	0.741	0.875	1
Jiang Xi Sheng Xin Gan Xian	0.655	7.005	0.781	0.827	0
Jiang Xi Sheng Yong Feng Xian	0.624	6.01	0.864	0.868	0
Jiang Xi Sheng Tai He Xian	0.728	6.821	0.892	0.815	1
Jiang Xi Sheng Sui Chuan Xian	0.789	7.362	0.832	0.704	0
Jiang Xi Sheng Wan An Xian	0.763	5.954	0.868	0.824	0
Jiang Xi Sheng An Fu Xian	0.649	7.613	0.712	0.77	1
Jiang Xi Sheng Yong Xin Xian	0.639	5.584	0.862	0.915	0
Jiang Xi Sheng Feng Xin Xian	0.609	6.571	0.841	0.795	1
Jiang Xi Sheng Wan Zai Xian	0.709	6.181	0.887	0.857	0
Jiang Xi Sheng Shang Gao Xian	0.775	6.317	0.876	0.819	0
Jiang Xi Sheng Yi Feng Xian	0.602	5.461	0.807	0.86	0
Jiang Xi Sheng Jing An Xian	0.787	6.534	0.788	0.848	1
Jiang Xi Sheng Tong Gu Xian	0.702	5.829	0.82	0.758	1
Jiang Xi Sheng Nan Cheng Xian	0.639	7.813	0.807	0.889	0
Jiang Xi Sheng Li Chuan Xian	0.621	5.522	0.886	0.823	0
Jiang Xi Sheng Nan Feng Xian	0.663	8.109	0.764	0.856	1
Jiang Xi Sheng Chong Ren Xian	0.756	6.617	0.782	0.88	0
Jiang Xi Sheng Le An Xian	0.772	7.552	0.879	0.782	1
Jiang Xi Sheng Yi Huang Xian	0.681	7.079	0.705	0.912	1
Jiang Xi Sheng Jin Xi Xian	0.661	6.857	0.855	0.749	0
Jiang Xi Sheng Zi Xi Xian	0.77	6.866	0.891	0.79	1
Jiang Xi Sheng Dong Xiang Xian	0.696	6.049	0.718	0.758	1
Jiang Xi Sheng Guang Chang Xian	0.669	5.659	0.763	0.708	1
Jiang Xi Sheng Shang Rao Xian	0.653	5.501	0.741	0.81	0
Jiang Xi Sheng Guang Feng Xian	0.627	8.008	0.887	0.902	0
Jiang Xi Sheng Yu Shan Xian	0.738	7.729	0.852	0.744	0
Jiang Xi Sheng Qian Shan Xian	0.77	8.32	0.726	0.782	0
Jiang Xi Sheng Heng Feng Xian	0.686	7.35	0.785	0.795	0
Jiang Xi Sheng Yi Yang Xian	0.667	6.166	0.704	0.742	0
Jiang Xi Sheng Yu Gan Xian	0.743	7.561	0.731	0.824	0
Jiang Xi Sheng Po Yang Xian	0.743	6.648	0.779	0.82	1
Jiang Xi Sheng Wan Nian Xian	0.698	7.678	0.704	0.838	0
Jiang Xi Sheng Wu Yuan Xian	0.75	7.91	0.857	0.884	1
Shan Dong Sheng Ping Yin Xian	0.617	7.164	0.892	0.858	0
Shan Dong Sheng Ji Yang Xian	0.729	8.292	0.776	0.793	0
Shan Dong Sheng Shang He Xian	0.797	7.507	0.856	0.74	0
Shan Dong Sheng Huan Tai Xian	0.642	5.772	0.833	0.712	0
Shan Dong Sheng Gao Qing Xian	0.68	7.639	0.704	0.73	1
Shan Dong Sheng Yi Yuan Xian	0.601	6.362	0.816	0.891	1
Shan Dong Sheng Ken Li Xian	0.757	6.776	0.816	0.726	0
Shan Dong Sheng Li Jin Xian	0.761	6.622	0.769	0.791	1
Shan Dong Sheng Guang Rao Xian	0.765	5.816	0.862	0.848	0
Shan Dong Sheng Zhang Dao Xian	0.711	7.551	0.794	0.715	1
Shan Dong Sheng Lin Qu Xian	0.679	7.358	0.873	0.711	0
Shan Dong Sheng Chang Le Xian	0.61	6.491	0.797	0.702	0
Shan Dong Sheng Wei Shan Xian	0.635	7.153	0.882	0.868	1
Shan Dong Sheng Yu Tai Xian	0.641	7.315	0.731	0.728	1
Shan Dong Sheng Jin Xiang Xian	0.687	6.892	0.74	0.716	0
Shan Dong Sheng Jia Xiang Xian	0.728	7.947	0.73	0.892	0
Shan Dong Sheng Wen Shang Xian	0.662	7.002	0.757	0.87	0
Shan Dong Sheng Si Shui Xian	0.617	5.956	0.845	0.703	0
Shan Dong Sheng Liang Shan Xian	0.794	7.907	0.891	0.804	1
Shan Dong Sheng Ning Yang Xian	0.693	6.597	0.886	0.714	0
Shan Dong Sheng Dong Ping Xian	0.738	7.453	0.824	0.785	0
Shan Dong Sheng Wu Lian Xian	0.778	7.955	0.762	0.84	0
Shan Dong Sheng Ju Xian	0.624	8.199	0.825	0.738	1
Shan Dong Sheng Yi Nan Xian	0.606	6.833	0.713	0.772	0
Shan Dong Sheng Tan Cheng Xian	0.753	6.487	0.802	0.747	0
Shan Dong Sheng Yi Shui Xian	0.785	8.396	0.833	0.721	1
Shan Dong Sheng Cang Shan Xian	0.717	5.933	0.868	0.831	1
Shan Dong Sheng Fei Xian	0.787	8.4	0.809	0.868	0
Shan Dong Sheng Ping Yi Xian	0.625	5.646	0.86	0.798	0
Shan Dong Sheng Ju Nan Xian	0.739	7.828	0.754	0.885	1
Shan Dong Sheng Meng Yin Xian	0.69	6.441	0.819	0.88	0
Shan Dong Sheng Lin Shu Xian	0.717	5.881	0.815	0.781	0
Shan Dong Sheng Ling Xian	0.607	5.947	0.867	0.887	0
Shan Dong Sheng Ning Jin Xian	0.701	8.398	0.846	0.883	1
Shan Dong Sheng Qing Yun Xian	0.611	7.178	0.84	0.853	1
Shan Dong Sheng Lin Yi Xian	0.753	5.701	0.762	0.893	0
Shan Dong Sheng Qi He Xian	0.66	8.251	0.876	0.885	1
Shan Dong Sheng Ping Yuan Xian	0.787	5.623	0.814	0.791	0
Shan Dong Sheng Xia Jin Xian	0.627	7.811	0.709	0.891	0
Shan Dong Sheng Wu Cheng Xian	0.653	6.734	0.747	0.882	1
Shan Dong Sheng Yang Gu Xian	0.609	5.813	0.815	0.913	0
Shan Dong Sheng Shen Xian	0.729	6.608	0.719	0.707	0
Shan Dong Sheng Chi Ping Xian	0.621	6.907	0.824	0.756	1
Shan Dong Sheng Dong A Xian	0.634	6.112	0.732	0.743	1
Shan Dong Sheng Guan Xian	0.688	6.225	0.818	0.82	1
Shan Dong Sheng Gao Tang Xian	0.668	8.093	0.792	0.797	1
Shan Dong Sheng Hui Min Xian	0.748	8.19	0.884	0.706	0
Shan Dong Sheng Yang Xin Xian	0.605	6.335	0.738	0.836	0
Shan Dong Sheng Wu Di Xian	0.772	7.481	0.772	0.858	1
Shan Dong Sheng Zhan Hua Xian	0.677	7.144	0.828	0.83	1
Shan Dong Sheng Bo Xing Xian	0.793	6.836	0.838	0.84	0
Shan Dong Sheng Zou Ping Xian	0.695	7.257	0.815	0.799	0
Shan Dong Sheng Cao Xian	0.712	7.364	0.725	0.879	0
Shan Dong Sheng Dan Xian	0.784	7.844	0.782	0.872	1
Shan Dong Sheng Cheng Wu Xian	0.629	5.772	0.82	0.888	0
Shan Dong Sheng Ju Ye Xian	0.716	7.068	0.876	0.863	0
Shan Dong Sheng Yun Cheng Xian	0.674	6.904	0.718	0.727	1
Shan Dong Sheng Juan Cheng Xian	0.779	6.828	0.706	0.781	1
Shan Dong Sheng Ding Tao Xian	0.716	8.448	0.86	0.795	0
Shan Dong Sheng Dong Ming Xian	0.69	7.844	0.767	0.781	0
He Nan Sheng Zhong Mou Xian	0.69	6.083	0.889	0.709	1
He Nan Sheng Qi Xian	0.79	8.004	0.852	0.811	1
He Nan Sheng Tong Xu Xian	0.706	8.058	0.899	0.783	0
He Nan Sheng Wei Shi Xian	0.663	7.769	0.863	0.785	1
He Nan Sheng Kai Feng Xian	0.723	6.558	0.812	0.864	0
He Nan Sheng Lan Kao Xian	0.704	7.294	0.882	0.751	1
He Nan Sheng Meng Jin Xian	0.696	6.668	0.895	0.78	0
He Nan Sheng Xin An Xian	0.754	5.62	0.771	0.888	1
He Nan Sheng Luan Chuan Xian	0.664	7.566	0.73	0.751	1
He Nan Sheng Song Xian	0.618	6.766	0.799	0.805	0
He Nan Sheng Ru Yang Xian	0.612	6.229	0.741	0.778	1
He Nan Sheng Yi Yang Xian	0.656	5.61	0.805	0.739	0
He Nan Sheng Luo Ning Xian	0.746	6.78	0.829	0.919	0
He Nan Sheng Yi Chuan Xian	0.796	7.964	0.751	0.736	0
He Nan Sheng Bao Feng Xian	0.647	7.931	0.784	0.896	0
He Nan Sheng Ye Xian	0.721	6.187	0.843	0.761	0
He Nan Sheng Lu Shan Xian	0.609	7.294	0.811	0.722	0
He Nan Sheng Jia Xian	0.723	7.809	0.725	0.714	0
He Nan Sheng An Yang Xian	0.637	6.89	0.874	0.736	0
He Nan Sheng Tang Yin Xian	0.673	5.864	0.818	0.818	1
He Nan Sheng Hua Xian	0.698	6.483	0.736	0.701	0
He Nan Sheng Nei Huang Xian	0.728	6.904	0.864	0.824	1
He Nan Sheng Xun Xian	0.713	6.608	0.724	0.78	0
He Nan Sheng Qi Xian	0.661	6.708	0.847	0.901	0
He Nan Sheng Xin Xiang Xian	0.611	6.947	0.765	0.873	1
He Nan Sheng Huo Jia Xian	0.758	5.584	0.844	0.916	1
He Nan Sheng Yuan Yang Xian	0.701	7.195	0.714	0.764	0
He Nan Sheng Yan Jin Xian	0.707	6.54	0.865	0.735	0
He Nan Sheng Feng Qiu Xian	0.705	7.249	0.786	0.742	1
He Nan Sheng Zhang Yuan Xian	0.792	6.558	0.841	0.839	1
He Nan Sheng Xiu Wu Xian	0.61	6.818	0.72	0.891	0
He Nan Sheng Bo Ai Xian	0.65	5.478	0.749	0.806	1
He Nan Sheng Wu Zhi Xian	0.764	6.685	0.754	0.744	1
He Nan Sheng Wen Xian	0.668	5.489	0.71	0.751	0
He Nan Sheng Qing Feng Xian	0.672	6.337	0.889	0.802	0
He Nan Sheng Nan Le Xian	0.651	5.892	0.817	0.842	1
He Nan Sheng Fan Xian	0.627	5.788	0.732	0.789	0
He Nan Sheng Tai Qian Xian	0.607	6.351	0.72	0.894	1
He Nan Sheng Pu Yang Xian	0.697	5.611	0.764	0.844	0
He Nan Sheng Xu Chang Xian	0.76	7.374	0.882	0.883	0
He Nan Sheng Yan Ling Xian	0.6	6.794	0.85	0.703	1
He Nan Sheng Xiang Cheng Xian	0.617	6.91	0.87	0.742	1
He Nan Sheng Wu Yang Xian	0.788	8.425	0.865	0.79	0
He Nan Sheng Lin Ying Xian	0.798	5.813	0.736	0.751	0
He Nan Sheng Yan Cheng Xian	0.742	7.783	0.778	0.858	1
He Nan Sheng Mian Chi Xian	0.655	6.17	0.716	0.875	0
He Nan Sheng Shan Xian	0.773	6.527	0.73	0.746	0
He Nan Sheng Lu Shi Xian	0.675	7.179	0.853	0.862	1
He Nan Sheng Nan Zhao Xian	0.638	6.718	0.741	0.753	1
He Nan Sheng Fang Cheng Xian	0.732	6.135	0.743	0.882	0
He Nan Sheng Xi Xia Xian	0.621	7.725	0.72	0.749	1
He Nan Sheng Zhen Ping Xian	0.773	8.09	0.788	0.842	1
He Nan Sheng Nei Xiang Xian	0.765	6.101	0.846	0.882	0
He Nan Sheng Xi Chuan Xian	0.64	5.718	0.815	0.829	0
He Nan Sheng She Qi Xian	0.79	6.529	0.806	0.907	0
He Nan Sheng Tang He Xian	0.735	7.781	0.857	0.879	1
He Nan Sheng Xin Ye Xian	0.658	7.459	0.769	0.802	0
He Nan Sheng Tong Bai Xian	0.678	7.153	0.726	0.703	0
He Nan Sheng Min Quan Xian	0.757	7.287	0.827	0.787	0
He Nan Sheng Sui Xian	0.683	6.543	0.775	0.723	1
He Nan Sheng Ning Ling Xian	0.78	7.387	0.769	0.723	0
He Nan Sheng Zhe Cheng Xian	0.673	5.746	0.793	0.722	1
He Nan Sheng Yu Cheng Xian	0.704	7.311	0.841	0.808	1
He Nan Sheng Xia Yi Xian	0.799	7.249	0.832	0.831	0
He Nan Sheng Luo Shan Xian	0.704	8.357	0.877	0.851	1
He Nan Sheng Guang Shan Xian	0.654	7.317	0.719	0.699	1
He Nan Sheng Xin Xian	0.8	7.934	0.866	0.79	0
He Nan Sheng Shang Cheng Xian	0.7	8.038	0.897	0.794	0
He Nan Sheng Gu Shi Xian	0.71	8.025	0.813	0.751	0
He Nan Sheng Huang Chuan Xian	0.685	8.16	0.852	0.882	0
He Nan Sheng Huai Bin Xian	0.641	5.984	0.82	0.853	1
He Nan Sheng Xi Xian	0.739	5.778	0.824	0.852	0
He Nan Sheng Fu Gou Xian	0.609	7.24	0.7	0.875	0
He Nan Sheng Xi Hua Xian	0.617	5.89	0.883	0.917	0
He Nan Sheng Shang Shui Xian	0.709	6.64	0.766	0.703	1
He Nan Sheng Shen Qiu Xian	0.662	7.372	0.738	0.76	0
He Nan Sheng Dan Cheng Xian	0.699	6.481	0.72	0.815	1
He Nan Sheng Huai Yang Xian	0.658	5.997	0.894	0.709	1
He Nan Sheng Tai Kang Xian	0.795	7.133	0.868	0.729	0
He Nan Sheng Lu Yi Xian	0.754	5.52	0.792	0.717	1
He Nan Sheng Xi Ping Xian	0.648	6.95	0.769	0.848	0
He Nan Sheng Shang Cai Xian	0.729	5.463	0.816	0.886	1
He Nan Sheng Ping Yu Xian	0.653	7.271	0.766	0.724	1
He Nan Sheng Zheng Yang Xian	0.702	6.033	0.873	0.808	0
He Nan Sheng Que Shan Xian	0.631	7.015	0.878	0.875	1
He Nan Sheng Mi Yang Xian	0.69	8.286	0.803	0.721	1
He Nan Sheng Ru Nan Xian	0.64	8.248	0.774	0.77	0
He Nan Sheng Sui Ping Xian	0.713	6.275	0.827	0.82	1
He Nan Sheng Xin Cai Xian	0.709	7.251	0.84	0.901	1
Hu Bei Sheng Yang Xin Xian	0.63	6.246	0.76	0.905	1
Hu Bei Sheng Yun Xian	0.79	7.708	0.806	0.75	1
Hu Bei Sheng Yun Xi Xian	0.706	5.844	0.707	0.84	0
Hu Bei Sheng Zhu Shan Xian	0.764	5.773	0.815	0.906	0
Hu Bei Sheng Zhu Xi Xian	0.676	6.772	0.769	0.873	1
Hu Bei Sheng Fang Xian	0.685	6.538	0.843	0.818	1
Hu Bei Sheng Yuan An Xian	0.724	6.073	0.799	0.753	0
Hu Bei Sheng Xing Shan Xian	0.797	6.099	0.757	0.735	0
Hu Bei Sheng Zi Gui Xian	0.734	8.236	0.825	0.713	0
Hu Bei Sheng Zhang Yang Tu Jia Zu Zi Zhi Xian	0.781	8.346	0.836	0.85	0
Hu Bei Sheng Wu Feng Tu Jia Zu Zi Zhi Xian	0.786	7.464	0.732	0.821	1
Hu Bei Sheng Nan Zhang Xian	0.694	7.249	0.822	0.708	0
Hu Bei Sheng Gu Cheng Xian	0.617	7.529	0.827	0.895	0
Hu Bei Sheng Bao Kang Xian	0.736	6.111	0.868	0.756	1
Hu Bei Sheng Jing Shan Xian	0.718	6.618	0.831	0.775	0
Hu Bei Sheng Sha Yang Xian	0.662	7.301	0.827	0.72	0
Hu Bei Sheng Xiao Chang Xian	0.755	6.263	0.848	0.823	1
Hu Bei Sheng Da Wu Xian	0.613	5.957	0.857	0.77	0
Hu Bei Sheng Yun Meng Xian	0.787	7.785	0.814	0.728	1
Hu Bei Sheng Gong An Xian	0.647	8.13	0.891	0.743	0
Hu Bei Sheng Jian Li Xian	0.763	7.434	0.822	0.875	0
Hu Bei Sheng Jiang Ling Xian	0.691	7.532	0.835	0.747	1
Hu Bei Sheng Tuan Feng Xian	0.673	5.612	0.797	0.888	0
Hu Bei Sheng Hong An Xian	0.743	7.538	0.734	0.704	1
Hu Bei Sheng Luo Tian Xian	0.653	7.904	0.869	0.814	1
Hu Bei Sheng Ying Shan Xian	0.763	5.947	0.884	0.892	0
Hu Bei Sheng Xi Shui Xian	0.615	8.186	0.703	0.735	1
Hu Bei Sheng Qi Chun Xian	0.685	5.505	0.789	0.903	1
Hu Bei Sheng Huang Mei Xian	0.764	5.526	0.802	0.766	0
Hu Bei Sheng Jia Yu Xian	0.663	6.76	0.749	0.724	0
Hu Bei Sheng Tong Cheng Xian	0.652	5.96	0.844	0.819	1
Hu Bei Sheng Chong Yang Xian	0.65	7.768	0.767	0.721	1
Hu Bei Sheng Tong Shan Xian	0.603	8.279	0.836	0.72	0
Hu Bei Sheng Jian Shi Xian	0.68	7.966	0.834	0.703	1
Hu Bei Sheng Ba Dong Xian	0.795	6.674	0.767	0.774	0
Hu Bei Sheng Xuan En Xian	0.653	5.458	0.853	0.739	0
Hu Bei Sheng Xian Feng Xian	0.661	7.235	0.835	0.802	1
Hu Bei Sheng Lai Feng Xian	0.624	6.454	0.781	0.899	1
Hu Bei Sheng He Feng Xian	0.668	5.838	0.739	0.915	0
Hu Nan Sheng Zhang Sha Xian	0.764	7.005	0.776	0.741	0
Hu Nan Sheng Wang Cheng Xian	0.6	5.717	0.733	0.91	1
Hu Nan Sheng Ning Xiang Xian	0.787	6.914	0.74	0.904	1
Hu Nan Sheng Zhu Zhou Xian	0.641	6.895	0.754	0.778	1
Hu Nan Sheng You Xian	0.635	8.034	0.708	0.706	1
Hu Nan Sheng Cha Ling Xian	0.692	6.488	0.848	0.847	1
Hu Nan Sheng Yan Ling Xian	0.77	6.656	0.745	0.871	1
Hu Nan Sheng Xiang Tan Xian	0.78	5.644	0.844	0.86	0
Hu Nan Sheng Heng Yang Xian	0.759	5.471	0.858	0.77	1
Hu Nan Sheng Heng Nan Xian	0.676	7.302	0.734	0.897	1
Hu Nan Sheng Heng Shan Xian	0.616	6.305	0.887	0.835	0
Hu Nan Sheng Heng Dong Xian	0.669	8.02	0.775	0.732	0
Hu Nan Sheng Qi Dong Xian	0.747	7.576	0.71	0.902	1
Hu Nan Sheng Shao Dong Xian	0.733	5.689	0.895	0.861	0
Hu Nan Sheng Xin Shao Xian	0.621	7.851	0.702	0.852	0
Hu Nan Sheng Shao Yang Xian	0.605	7.825	0.71	0.84	1
Hu Nan Sheng Long Hui Xian	0.656	8.121	0.761	0.874	0
Hu Nan Sheng Dong Kou Xian	0.749	6.286	0.785	0.816	0
Hu Nan Sheng Sui Ning Xian	0.667	8.016	0.878	0.862	0
Hu Nan Sheng Xin Ning Xian	0.622	5.506	0.716	0.756	0
Hu Nan Sheng Cheng Bu Miao Zu Zi Zhi Xian	0.647	8.44	0.72	0.837	0
Hu Nan Sheng Yue Yang Xian	0.751	7.577	0.848	0.743	0
Hu Nan Sheng Hua Rong Xian	0.639	8.403	0.883	0.827	0
Hu Nan Sheng Xiang Yin Xian	0.66	6.572	0.702	0.755	0
Hu Nan Sheng Ping Jiang Xian	0.799	7.549	0.817	0.897	1
Hu Nan Sheng An Xiang Xian	0.696	6.385	0.801	0.724	0
Hu Nan Sheng Han Shou Xian	0.785	8.409	0.823	0.728	1
Hu Nan Sheng Li Xian	0.722	5.736	0.871	0.772	1
Hu Nan Sheng Lin Li Xian	0.776	8.087	0.792	0.86	0
Hu Nan Sheng Tao Yuan Xian	0.695	5.951	0.714	0.856	0
Hu Nan Sheng Shi Men Xian	0.769	8.357	0.739	0.733	0
Hu Nan Sheng Ci Li Xian	0.732	6.396	0.849	0.787	1
Hu Nan Sheng Sang Zhi Xian	0.754	6.262	0.799	0.756	0
Hu Nan Sheng Nan Xian	0.652	5.949	0.703	0.81	0
Hu Nan Sheng Tao Jiang Xian	0.673	6.824	0.846	0.906	0
Hu Nan Sheng An Hua Xian	0.753	6.525	0.805	0.857	1
Hu Nan Sheng Gui Yang Xian	0.719	7.548	0.801	0.882	1
Hu Nan Sheng Yi Zhang Xian	0.603	8.282	0.777	0.823	0
Hu Nan Sheng Yong Xing Xian	0.714	7.629	0.718	0.778	1
Hu Nan Sheng Jia He Xian	0.665	6.58	0.71	0.882	0
Hu Nan Sheng Lin Wu Xian	0.734	6.334	0.702	0.88	0
Hu Nan Sheng Ru Cheng Xian	0.729	8.001	0.866	0.757	1
Hu Nan Sheng Gui Dong Xian	0.719	5.453	0.732	0.78	1
Hu Nan Sheng An Ren Xian	0.761	6.514	0.838	0.746	1
Hu Nan Sheng Qi Yang Xian	0.694	7.26	0.778	0.766	1
Hu Nan Sheng Dong An Xian	0.737	6.188	0.761	0.768	1
Hu Nan Sheng Shuang Pai Xian	0.726	7.561	0.768	0.797	0
Hu Nan Sheng Dao Xian	0.777	5.497	0.879	0.707	1
Hu Nan Sheng Jiang Yong Xian	0.755	8.435	0.853	0.795	0
Hu Nan Sheng Ning Yuan Xian	0.769	8.156	0.8	0.883	0
Hu Nan Sheng Lan Shan Xian	0.757	6.586	0.884	0.713	0
Hu Nan Sheng Xin Tian Xian	0.788	7.424	0.754	0.903	1
Hu Nan Sheng Jiang Hua Yao Zu Zi Zhi Xian	0.768	6.285	0.789	0.858	1
Hu Nan Sheng Zhong Fang Xian	0.747	7.793	0.827	0.823	0
Hu Nan Sheng Yuan Ling Xian	0.727	6.857	0.759	0.841	0
Hu Nan Sheng Chen Xi Xian	0.707	6.816	0.702	0.738	0
Hu Nan Sheng Xu Pu Xian	0.705	8.227	0.74	0.719	1
Hu Nan Sheng Hui Tong Xian	0.711	8.416	0.856	0.896	1
Hu Nan Sheng Ma Yang Miao Zu Zi Zhi Xian	0.744	7.23	0.815	0.722	1
Hu Nan Sheng Xin Huang Dong Zu Zi Zhi Xian	0.618	6.2	0.736	0.757	1
Hu Nan Sheng Zhi Jiang Dong Zu Zi Zhi Xian	0.791	7.898	0.722	0.894	1
Hu Nan Sheng Jing Zhou Miao Zu Dong Zu Zi Zhi Xian	0.651	5.956	0.782	0.89	0
Hu Nan Sheng Tong Dao Dong Zu Zi Zhi Xian	0.752	6.89	0.833	0.805	1
Hu Nan Sheng Shuang Feng Xian	0.672	6.571	0.829	0.726	1
Hu Nan Sheng Xin Hua Xian	0.749	8.151	0.769	0.862	0
Hu Nan Sheng Lu Xi Xian	0.793	5.837	0.75	0.877	0
Hu Nan Sheng Feng Huang Xian	0.774	6.105	0.756	0.842	0
Hu Nan Sheng Hua Yuan Xian	0.766	7.018	0.73	0.709	0
Hu Nan Sheng Bao Jing Xian	0.661	7.551	0.811	0.803	0
Hu Nan Sheng Gu Zhang Xian	0.648	8.377	0.73	0.86	1
Hu Nan Sheng Yong Shun Xian	0.72	8.383	0.887	0.862	1
Hu Nan Sheng Long Shan Xian	0.766	6.114	0.783	0.84	0
Guang Dong Sheng Qu Jiang Xian	0.653	5.571	0.749	0.879	1
Guang Dong Sheng Shi Xing Xian	0.772	7.07	0.722	0.743	1
Guang Dong Sheng Ren Hua Xian	0.602	8.018	0.802	0.739	1
Guang Dong Sheng Weng Yuan Xian	0.672	8.171	0.825	0.862	0
Guang Dong Sheng Ru Yuan Yao Zu Zi Zhi Xian	0.712	8.217	0.876	0.775	0
Guang Dong Sheng Xin Feng Xian	0.752	6.576	0.728	0.867	0
Guang Dong Sheng Nan Ao Xian	0.728	5.476	0.766	0.701	0
Guang Dong Sheng Sui Xi Xian	0.674	5.936	0.76	0.849	0
Guang Dong Sheng Xu Wen Xian	0.637	8.305	0.896	0.76	0
Guang Dong Sheng Dian Bai Xian	0.772	5.781	0.711	0.847	0
Guang Dong Sheng Guang Ning Xian	0.71	7.608	0.769	0.782	0
Guang Dong Sheng Huai Ji Xian	0.736	5.836	0.867	0.883	0
Guang Dong Sheng Feng Kai Xian	0.631	6.098	0.7	0.799	0
Guang Dong Sheng De Qing Xian	0.655	6.751	0.885	0.91	0
Guang Dong Sheng Bo Luo Xian	0.671	7.149	0.791	0.892	1
Guang Dong Sheng Hui Dong Xian	0.614	7.368	0.85	0.88	1
Guang Dong Sheng Long Men Xian	0.747	5.528	0.766	0.779	0
Guang Dong Sheng Mei Xian	0.759	6.944	0.76	0.838	0
Guang Dong Sheng Da Pu Xian	0.679	6.465	0.785	0.838	0
Guang Dong Sheng Feng Shun Xian	0.771	5.706	0.89	0.768	1
Guang Dong Sheng Wu Hua Xian	0.688	6.721	0.716	0.776	1
Guang Dong Sheng Ping Yuan Xian	0.608	5.506	0.875	0.713	0
Guang Dong Sheng Jiao Ling Xian	0.785	8.038	0.812	0.866	0
Guang Dong Sheng Hai Feng Xian	0.699	7.155	0.888	0.875	1
Guang Dong Sheng Lu He Xian	0.761	8.046	0.713	0.905	1
Guang Dong Sheng Zi Jin Xian	0.636	8.008	0.849	0.754	0
Guang Dong Sheng Long Chuan Xian	0.706	6.629	0.803	0.738	0
Guang Dong Sheng Lian Ping Xian	0.681	6.503	0.783	0.76	1
Guang Dong Sheng He Ping Xian	0.709	8.4	0.83	0.784	0
Guang Dong Sheng Dong Yuan Xian	0.733	6.458	0.881	0.726	0
Guang Dong Sheng Yang Xi Xian	0.72	7.617	0.782	0.77	0
Guang Dong Sheng Yang Dong Xian	0.736	5.906	0.722	0.743	1
Guang Dong Sheng Fo Gang Xian	0.61	7.954	0.869	0.798	0
Guang Dong Sheng Yang Shan Xian	0.766	5.941	0.74	0.817	0
Guang Dong Sheng Lian Shan Zhuang Zu Yao Zu Zi Zhi Xian	0.627	7.458	0.837	0.88	0
Guang Dong Sheng Lian Nan Yao Zu Zi Zhi Xian	0.765	6.366	0.767	0.849	1
Guang Dong Sheng Qing Xin Xian	0.757	7.076	0.766	0.8	0
Guang Dong Sheng Chao An Xian	0.76	5.718	0.757	0.724	0
Guang Dong Sheng Rao Ping Xian	0.729	5.753	0.857	0.825	0
Guang Dong Sheng Jie Dong Xian	0.637	6.417	0.713	0.754	0
Guang Dong Sheng Jie Xi Xian	0.729	7.655	0.855	0.822	0
Guang Dong Sheng Hui Lai Xian	0.721	6.146	0.866	0.824	1
Guang Dong Sheng Xin Xing Xian	0.683	5.877	0.731	0.779	1
Guang Dong Sheng Yu Nan Xian	0.645	8.109	0.711	0.742	0
Guang Dong Sheng Yun An Xian	0.748	7.532	0.735	0.798	0
Guang Xi Yong Ning Xian	0.784	6.244	0.824	0.856	1
Guang Xi Wu Ming Xian	0.793	7.646	0.825	0.812	0
Guang Xi Long An Xian	0.661	7.87	0.859	0.864	1
Guang Xi Ma Shan Xian	0.738	7.272	0.806	0.767	0
Guang Xi Shang Lin Xian	0.655	6.258	0.828	0.872	1
Guang Xi Bin Yang Xian	0.792	5.997	0.84	0.822	0
Guang Xi Heng Xian	0.622	8.362	0.865	0.742	0
Guang Xi Liu Jiang Xian	0.79	7.984	0.826	0.753	0
Guang Xi Liu Cheng Xian	0.651	7.073	0.883	0.743	0
Guang Xi Lu Zhai Xian	0.663	8.132	0.853	0.811	0
Guang Xi Rong An Xian	0.683	7.908	0.74	0.726	1
Guang Xi Rong Shui Miao Zu Zi Zhi Xian	0.636	7.417	0.737	0.706	1
Guang Xi San Jiang Dong Zu Zi Zhi Xian	0.697	5.806	0.726	0.806	0
Guang Xi Yang Shuo Xian	0.767	8.114	0.849	0.868	1
Guang Xi Lin Gui Xian	0.655	6.583	0.821	0.893	1
Guang Xi Ling Chuan Xian	0.645	6.043	0.733	0.789	0
Guang Xi Quan Zhou Xian	0.771	6.428	0.86	0.801	1
Guang Xi Xing An Xian	0.629	6.369	0.763	0.738	1
Guang Xi Yong Fu Xian	0.682	6.584	0.893	0.827	1
Guang Xi Guan Yang Xian	0.732	6.349	0.816	0.87	0
Guang Xi Long Sheng Ge Zu Zi Zhi Xian	0.781	5.762	0.713	0.784	1
Guang Xi Zi Yuan Xian	0.637	7.075	0.709	0.747	0
Guang Xi Ping Le Xian	0.762	6.94	0.897	0.81	1
Guang Xi Li Pu Xian	0.716	8.059	0.793	0.799	1
Guang Xi Gong Cheng Yao Zu Zi Zhi Xian	0.749	6.696	0.867	0.733	1
Guang Xi Cang Wu Xian	0.615	5.895	0.837	0.916	0
Guang Xi Teng Xian	0.661	6.186	0.807	0.796	0
Guang Xi Meng Shan Xian	0.693	6.499	0.778	0.793	1
Guang Xi He Pu Xian	0.688	6.956	0.774	0.77	1
Guang Xi Shang Si Xian	0.714	6.03	0.899	0.888	1
Guang Xi Ling Shan Xian	0.65	7.076	0.747	0.861	0
Guang Xi Pu Bei Xian	0.766	5.832	0.757	0.865	1
Guang Xi Ping Nan Xian	0.648	6.284	0.701	0.91	0
Guang Xi Rong Xian	0.799	6.062	0.739	0.797	1
Guang Xi Lu Chuan Xian	0.784	6.935	0.748	0.819	1
Guang Xi Bo Bai Xian	0.72	6.372	0.855	0.794	0
Guang Xi Xing Ye Xian	0.72	7.367	0.731	0.723	1
Guang Xi Tian Yang Xian	0.767	6.549	0.817	0.893	0
Guang Xi Tian Dong Xian	0.772	6.745	0.799	0.733	1
Guang Xi Ping Guo Xian	0.749	7.704	0.887	0.718	0
Guang Xi De Bao Xian	0.672	8.35	0.752	0.915	0
Guang Xi Jing Xi Xian	0.76	5.845	0.765	0.899	0
Guang Xi Na Po Xian	0.748	7.559	0.806	0.875	1
Guang Xi Ling Yun Xian	0.649	7.825	0.83	0.728	0
Guang Xi Le Ye Xian	0.601	7.295	0.868	0.803	0
Guang Xi Tian Lin Xian	0.735	8.119	0.891	0.886	0
Guang Xi Xi Lin Xian	0.601	6.326	0.71	0.889	1
Guang Xi Long Lin Ge Zu Zi Zhi Xian	0.777	7.023	0.774	0.874	0
Guang Xi Zhao Ping Xian	0.68	7.409	0.751	0.759	0
Guang Xi Zhong Shan Xian	0.741	8.025	0.824	0.702	0
Guang Xi Fu Chuan Yao Zu Zi Zhi Xian	0.768	7.744	0.768	0.892	1
Guang Xi Nan Dan Xian	0.779	5.719	0.822	0.862	1
Guang Xi Tian E Xian	0.792	7.403	0.79	0.728	1
Guang Xi Feng Shan Xian	0.756	8.016	0.82	0.798	0
Guang Xi Dong Lan Xian	0.739	7.205	0.858	0.749	1
Guang Xi Luo Cheng Mu Lao Zu Zi Zhi Xian	0.608	7.983	0.88	0.822	1
Guang Xi Huan Jiang Mao Nan Zu Zi Zhi Xian	0.715	7.812	0.734	0.804	1
Guang Xi Ba Ma Yao Zu Zi Zhi Xian	0.65	5.747	0.731	0.867	1
Guang Xi Dou An Yao Zu Zi Zhi Xian	0.8	6.456	0.814	0.916	0
Guang Xi Da Hua Yao Zu Zi Zhi Xian	0.619	7.948	0.795	0.908	0
Guang Xi Xin Cheng Xian	0.648	5.632	0.898	0.705	0
Guang Xi Xiang Zhou Xian	0.723	7.551	0.734	0.888	0
Guang Xi Wu Xuan Xian	0.642	8.041	0.845	0.859	1
Guang Xi Jin Xiu Yao Zu Zi Zhi Xian	0.66	6.839	0.812	0.879	0
Guang Xi Fu Sui Xian	0.77	8.103	0.83	0.829	1
Guang Xi Ning Ming Xian	0.775	5.453	0.84	0.747	0
Guang Xi Long Zhou Xian	0.776	8.143	0.841	0.878	1
Guang Xi Da Xin Xian	0.766	7.837	0.785	0.73	1
Guang Xi Tian Deng Xian	0.785	7.997	0.895	0.839	0
Hai Nan Sheng Ding An Xian	0.769	6.689	0.883	0.867	0
Hai Nan Sheng Tun Chang Xian	0.774	5.901	0.837	0.911	0
Hai Nan Sheng Cheng Mai Xian	0.748	6.496	0.715	0.875	1
Hai Nan Sheng Lin Gao Xian	0.77	8.247	0.886	0.89	1
Hai Nan Sheng Bai Sha Li Zu Zi Zhi Xian	0.633	8.195	0.791	0.873	0
Hai Nan Sheng Chang Jiang Li Zu Zi Zhi Xian	0.676	6.806	0.812	0.828	0
Hai Nan Sheng Le Dong Li Zu Zi Zhi Xian	0.706	7.926	0.861	0.753	1
Hai Nan Sheng Ling Shui Li Zu Zi Zhi Xian	0.676	8.256	0.715	0.792	1
Hai Nan Sheng Bao Ting Li Zu Miao Zu Zi Zhi Xian	0.672	8.049	0.854	0.918	0
Hai Nan Sheng Qiong Zhong Li Zu Miao Zu Zi Zhi Xian	0.789	8.27	0.722	0.865	1
Zhong Qing Shi Xian	0.747	7.476	0.788	0.741	0
Zhong Qing Shi Qi Jiang Xian	0.784	6.741	0.899	0.883	0
Zhong Qing Shi Tong Nan Xian	0.734	6.313	0.788	0.744	1
Zhong Qing Shi Tong Liang Xian	0.615	7.951	0.725	0.748	0
Zhong Qing Shi Da Zu Xian	0.739	8.117	0.804	0.744	1
Zhong Qing Shi Rong Chang Xian	0.681	8.448	0.875	0.798	1
Zhong Qing Shi Bi Shan Xian	0.789	6.271	0.704	0.864	0
Zhong Qing Shi Liang Ping Xian	0.732	7.942	0.898	0.784	1
Zhong Qing Shi Cheng Kou Xian	0.782	8.257	0.735	0.787	1
Zhong Qing Shi Feng Dou Xian	0.657	5.586	0.887	0.795	0
Zhong Qing Shi Dian Jiang Xian	0.682	7.497	0.795	0.713	0
Zhong Qing Shi Wu Long Xian	0.763	7.41	0.815	0.841	1
Zhong Qing Shi Zhong Xian	0.629	6.202	0.716	0.715	0
Zhong Qing Shi Kai Xian	0.686	8.316	0.856	0.709	0
Zhong Qing Shi Yun Yang Xian	0.711	7.764	0.827	0.812	0
Zhong Qing Shi Feng Jie Xian	0.669	7.778	0.878	0.913	0
Zhong Qing Shi Wu Shan Xian	0.738	5.984	0.728	0.808	0
Zhong Qing Shi Wu Xi Xian	0.676	8.15	0.782	0.763	0
Zhong Qing Shi Shi Zhu Tu Jia Zu Zi Zhi Xian	0.788	8.219	0.868	0.705	1
Zhong Qing Shi Xiu Shan Tu Jia Zu Miao Zu Zi Zhi Xian	0.684	8.045	0.771	0.745	0
Zhong Qing Shi You Yang Tu Jia Zu Miao Zu Zi Zhi Xian	0.782	7.768	0.754	0.862	1
Zhong Qing Shi Peng Shui Miao Zu Tu Jia Zu Zi Zhi Xian	0.782	5.596	0.705	0.847	0
Si Chuan Sheng Jin Tang Xian	0.643	5.829	0.739	0.814	0
Si Chuan Sheng Shuang Liu Xian	0.741	8.343	0.729	0.904	0
Si Chuan Sheng Pi Xian	0.704	6.566	0.706	0.858	0
Si Chuan Sheng Da Yi Xian	0.647	6.895	0.743	0.726	1
Si Chuan Sheng Pu Jiang Xian	0.619	6.543	0.803	0.841	0
Si Chuan Sheng Xin Jin Xian	0.703	8.317	0.792	0.755	1
Si Chuan Sheng Rong Xian	0.745	6.471	0.781	0.762	1
Si Chuan Sheng Fu Shun Xian	0.76	7.19	0.865	0.887	1
Si Chuan Sheng Mi Yi Xian	0.719	7.151	0.796	0.902	0
Si Chuan Sheng Yan Bian Xian	0.643	6.421	0.734	0.835	0
Si Chuan Sheng Lu Xian	0.73	8.134	0.794	0.844	1
Si Chuan Sheng He Jiang Xian	0.613	5.983	0.899	0.75	1
Si Chuan Sheng Xu Yong Xian	0.666	6.306	0.71	0.872	1
Si Chuan Sheng Gu Lin Xian	0.698	7.739	0.85	0.869	1
Si Chuan Sheng Zhong Jiang Xian	0.633	6.692	0.756	0.905	0
Si Chuan Sheng Luo Jiang Xian	0.635	6.204	0.831	0.763	0
Si Chuan Sheng San Tai Xian	0.624	7.673	0.827	0.813	1
Si Chuan Sheng Yan Ting Xian	0.728	7.398	0.87	0.711	1
Si Chuan Sheng An Xian	0.719	5.885	0.845	0.703	0
Si Chuan Sheng Zi Tong Xian	0.785	6.756	0.715	0.738	0
Si Chuan Sheng Bei Chuan Qiang Zu Zi Zhi Xian	0.739	6.68	0.717	0.853	1
Si Chuan Sheng Ping Wu Xian	0.716	8.199	0.795	0.746	1
Si Chuan Sheng Wang Cang Xian	0.677	7.56	0.832	0.847	0
Si Chuan Sheng Qing Chuan Xian	0.79	5.867	0.824	0.705	0
Si Chuan Sheng Jian Ge Xian	0.759	7.84	0.702	0.727	0
Si Chuan Sheng Cang Xi Xian	0.734	6.525	0.727	0.873	0
Si Chuan Sheng Peng Xi Xian	0.639	6.296	0.711	0.711	1
Si Chuan Sheng She Hong Xian	0.701	7.094	0.783	0.816	0
Si Chuan Sheng Da Ying Xian	0.686	7.104	0.794	0.861	1
Si Chuan Sheng Wei Yuan Xian	0.613	8.158	0.876	0.788	1
Si Chuan Sheng Zi Zhong Xian	0.704	8.359	0.796	0.8	1
Si Chuan Sheng Long Chang Xian	0.754	6.328	0.899	0.878	0
Si Chuan Sheng Jian Wei Xian	0.718	7.225	0.816	0.836	1
Si Chuan Sheng Jing Yan Xian	0.74	8.056	0.835	0.894	0
Si Chuan Sheng Jia Jiang Xian	0.663	5.714	0.839	0.827	0
Si Chuan Sheng Mu Chuan Xian	0.615	5.641	0.84	0.869	1
Si Chuan Sheng E Bian Yi Zu Zi Zhi Xian	0.637	6.593	0.704	0.836	1
Si Chuan Sheng Ma Bian Yi Zu Zi Zhi Xian	0.724	7.726	0.884	0.835	1
Si Chuan Sheng Nan Bu Xian	0.736	8.303	0.823	0.716	0
Si Chuan Sheng Ying Shan Xian	0.795	8.317	0.872	0.821	1
Si Chuan Sheng Peng An Xian	0.698	5.517	0.706	0.815	1
Si Chuan Sheng Yi Long Xian	0.747	7.256	0.829	0.709	1
Si Chuan Sheng Xi Chong Xian	0.629	8.318	0.789	0.844	1
Si Chuan Sheng Ren Shou Xian	0.706	7.914	0.808	0.767	0
Si Chuan Sheng Peng Shan Xian	0.775	6.418	0.878	0.795	1
Si Chuan Sheng Hong Ya Xian	0.751	6.611	0.733	0.859	0
Si Chuan Sheng Dan Leng Xian	0.712	6.685	0.756	0.832	1
Si Chuan Sheng Qing Shen Xian	0.748	6.695	0.876	0.894	1
Si Chuan Sheng Yi Bin Xian	0.628	6.899	0.786	0.764	1
Si Chuan Sheng Nan Xi Xian	0.674	7.292	0.836	0.883	1
Si Chuan Sheng Jiang An Xian	0.631	5.464	0.879	0.886	0
Si Chuan Sheng Zhang Ning Xian	0.71	7.282	0.861	0.837	0
Si Chuan Sheng Gao Xian	0.631	7.172	0.817	0.733	0
Si Chuan Sheng Gong Xian	0.68	6.942	0.849	0.813	1
Si Chuan Sheng Jun1 Lian Xian	0.747	6.412	0.716	0.814	1
Si Chuan Sheng Xing Wen Xian	0.655	6.866	0.735	0.896	0
Si Chuan Sheng Ping Shan Xian	0.632	6.793	0.813	0.736	1
Si Chuan Sheng Yue Chi Xian	0.797	7.995	0.879	0.71	1
Si Chuan Sheng Wu Sheng Xian	0.732	6.396	0.751	0.733	1
Si Chuan Sheng Lin Shui Xian	0.784	6.823	0.715	0.819	0
Si Chuan Sheng Da Xian	0.699	6.196	0.82	0.887	1
Si Chuan Sheng Xuan Han Xian	0.724	5.969	0.799	0.724	1
Si Chuan Sheng Kai Jiang Xian	0.7	5.901	0.832	0.79	1
Si Chuan Sheng Da Zhu Xian	0.646	7.076	0.775	0.904	1
Si Chuan Sheng Qu Xian	0.602	5.976	0.875	0.852	1
Si Chuan Sheng Ming Shan Xian	0.797	5.49	0.715	0.745	1
Si Chuan Sheng Ying Jing Xian	0.602	6.335	0.874	0.817	0
Si Chuan Sheng Han Yuan Xian	0.79	7.053	0.747	0.839	0
Si Chuan Sheng Shi Mian Xian	0.787	7.393	0.828	0.814	0
Si Chuan Sheng Tian Quan Xian	0.688	5.638	0.735	0.813	0
Si Chuan Sheng Lu Shan Xian	0.678	6.358	0.9	0.774	0
Si Chuan Sheng Bao Xing Xian	0.63	6.575	0.846	0.828	0
Si Chuan Sheng Tong Jiang Xian	0.713	7.082	0.702	0.886	1
Si Chuan Sheng Nan Jiang Xian	0.637	5.717	0.899	0.736	1
Si Chuan Sheng Ping Chang Xian	0.679	5.948	0.754	0.714	1
Si Chuan Sheng An Yue Xian	0.604	7.53	0.735	0.855	0
Si Chuan Sheng Le Zhi Xian	0.683	7.41	0.808	0.81	0
Si Chuan Sheng Wen Chuan Xian	0.761	6.038	0.87	0.767	1
Si Chuan Sheng Li Xian	0.662	7.432	0.763	0.873	0
Si Chuan Sheng Mao Xian	0.621	6.663	0.783	0.865	1
Si Chuan Sheng Song Pan Xian	0.651	5.472	0.707	0.873	0
Si Chuan Sheng Jiu Zhai Gou Xian	0.673	6.81	0.862	0.888	1
Si Chuan Sheng Jin Chuan Xian	0.662	7.186	0.886	0.863	1
Si Chuan Sheng Xiao Jin Xian	0.653	7.339	0.824	0.807	0
Si Chuan Sheng Hei Shui Xian	0.747	6.192	0.846	0.821	1
Si Chuan Sheng Ma Er Kang Xian	0.733	6.728	0.773	0.791	0
Si Chuan Sheng Rang Tang Xian	0.657	6.241	0.821	0.764	1
Si Chuan Sheng A Ba Xian	0.685	7.61	0.876	0.889	1
Si Chuan Sheng Ruo Er Gai Xian	0.773	7.478	0.746	0.755	0
Si Chuan Sheng Hong Yuan Xian	0.776	7.363	0.827	0.729	0
Si Chuan Sheng Kang Ding Xian	0.719	6.497	0.818	0.892	1
Si Chuan Sheng Lu Ding Xian	0.673	7.443	0.717	0.781	0
Si Chuan Sheng Dan Ba Xian	0.638	5.926	0.779	0.822	0
Si Chuan Sheng Jiu Long Xian	0.633	6.935	0.89	0.714	1
Si Chuan Sheng Ya Jiang Xian	0.769	5.774	0.858	0.84	1
Si Chuan Sheng Dao Fu Xian	0.713	7.443	0.783	0.74	0
Si Chuan Sheng Lu Huo Xian	0.784	7.024	0.811	0.813	1
Si Chuan Sheng Gan Zi Xian	0.69	7.567	0.742	0.873	1
Si Chuan Sheng Xin Long Xian	0.631	6.417	0.75	0.726	0
Si Chuan Sheng De Ge Xian	0.695	5.916	0.894	0.767	1
Si Chuan Sheng Bai Yu Xian	0.751	7.338	0.743	0.877	0
Si Chuan Sheng Shi Qu Xian	0.601	7.626	0.896	0.88	0
Si Chuan Sheng Se Da Xian	0.604	5.668	0.805	0.856	0
Si Chuan Sheng Li Tang Xian	0.619	5.62	0.853	0.766	1
Si Chuan Sheng Ba Tang Xian	0.749	7.626	0.838	0.716	1
Si Chuan Sheng Xiang Cheng Xian	0.609	6.218	0.838	0.841	1
Si Chuan Sheng Dao Cheng Xian	0.648	6.535	0.849	0.734	1
Si Chuan Sheng De Rong Xian	0.658	7.047	0.849	0.885	0
Si Chuan Sheng Mu Li Cang Zu Zi Zhi Xian	0.789	6.384	0.849	0.915	0
Si Chuan Sheng Yan Yuan Xian	0.776	6.461	0.867	0.868	0
Si Chuan Sheng De Chang Xian	0.795	8.363	0.817	0.915	0
Si Chuan Sheng Hui Li Xian	0.759	5.571	0.882	0.851	1
Si Chuan Sheng Hui Dong Xian	0.623	5.757	0.85	0.89	1
Si Chuan Sheng Ning Nan Xian	0.782	5.606	0.82	0.874	1
Si Chuan Sheng Pu Ge Xian	0.686	6.836	0.899	0.91	0
Si Chuan Sheng Bu Tuo Xian	0.64	8.322	0.762	0.755	1
Si Chuan Sheng Jin Yang Xian	0.661	6.307	0.783	0.851	1
Si Chuan Sheng Zhao Jiao Xian	0.61	6.615	0.873	0.874	0
Si Chuan Sheng Xi De Xian	0.653	7.626	0.883	0.828	1
Si Chuan Sheng Mian Ning Xian	0.786	7.114	0.892	0.793	0
Si Chuan Sheng Yue Xi Xian	0.709	7.598	0.818	0.734	0
Si Chuan Sheng Gan Luo Xian	0.741	6.279	0.871	0.914	0
Si Chuan Sheng Mei Gu Xian	0.633	8.408	0.864	0.853	1
Si Chuan Sheng Lei Bo Xian	0.719	7.278	0.785	0.877	0
Gui Zhou Sheng Kai Yang Xian	0.695	6.069	0.735	0.846	0
Gui Zhou Sheng Xi Feng Xian	0.615	6.479	0.806	0.708	0
Gui Zhou Sheng Xiu Wen Xian	0.74	7.456	0.757	0.716	1
Gui Zhou Sheng Shui Cheng Xian	0.714	6.749	0.733	0.702	0
Gui Zhou Sheng Pan Xian	0.636	7.159	0.847	0.708	0
Gui Zhou Sheng Zun Yi Xian	0.756	6.676	0.89	0.713	0
Gui Zhou Sheng Tong Zi Xian	0.789	5.541	0.79	0.767	0
Gui Zhou Sheng Sui Yang Xian	0.66	7.235	0.763	0.737	1
Gui Zhou Sheng Zheng An Xian	0.79	7.161	0.845	0.829	1
Gui Zhou Sheng Dao Zhen Yi Lao Zu Miao Zu Zi Zhi Xian	0.727	6.231	0.826	0.796	1
Gui Zhou Sheng Wu Chuan Yi Lao Zu Miao Zu Zi Zhi Xian	0.776	8.358	0.816	0.86	1
Gui Zhou Sheng Feng Gang Xian	0.623	5.829	0.716	0.774	0
Gui Zhou Sheng Mei Tan Xian	0.673	6.77	0.895	0.826	1
Gui Zhou Sheng Yu Qing Xian	0.713	7.64	0.751	0.843	0
Gui Zhou Sheng Xi Shui Xian	0.634	8.184	0.817	0.836	0
Gui Zhou Sheng Ping Ba Xian	0.624	6.899	0.772	0.902	1
Gui Zhou Sheng Pu Ding Xian	0.678	5.788	0.782	0.816	1
Gui Zhou Sheng Zhen Ning Bu Yi Zu Miao Zu Zi Zhi Xian	0.695	7.288	0.831	0.786	1
Gui Zhou Sheng Guan Ling Bu Yi Zu Miao Zu Zi Zhi Xian	0.658	6.001	0.839	0.822	0
Gui Zhou Sheng Zi Yun Miao Zu Bu Yi Zu Zi Zhi Xian	0.777	5.599	0.861	0.869	1
Gui Zhou Sheng Jiang Kou Xian	0.756	7.961	0.806	0.819	0
Gui Zhou Sheng Yu Ping Dong Zu Zi Zhi Xian	0.617	6.805	0.791	0.883	1
Gui Zhou Sheng Shi Qian Xian	0.71	7.791	0.729	0.732	0
Gui Zhou Sheng Si Nan Xian	0.703	6.846	0.886	0.741	0
Gui Zhou Sheng Yin Jiang Tu Jia Zu Miao Zu Zi Zhi Xian	0.725	6.422	0.844	0.7	1
Gui Zhou Sheng De Jiang Xian	0.7	7.629	0.76	0.825	1
Gui Zhou Sheng Yan He Tu Jia Zu Zi Zhi Xian	0.613	8.238	0.719	0.894	0
Gui Zhou Sheng Song Tao Miao Zu Zi Zhi Xian	0.773	7.114	0.783	0.777	0
Gui Zhou Sheng Xing Ren Xian	0.646	5.697	0.876	0.878	0
Gui Zhou Sheng Pu An Xian	0.723	6.858	0.717	0.706	1
Gui Zhou Sheng Qing Long Xian	0.636	6.532	0.822	0.811	1
Gui Zhou Sheng Zhen Feng Xian	0.681	5.873	0.77	0.798	0
Gui Zhou Sheng Wang Mo Xian	0.645	5.744	0.785	0.846	0
Gui Zhou Sheng Ce Heng Xian	0.798	7.996	0.71	0.883	0
Gui Zhou Sheng An Long Xian	0.676	7.516	0.891	0.823	1
Gui Zhou Sheng Da Fang Xian	0.716	7.035	0.789	0.727	1
Gui Zhou Sheng Qian Xi Xian	0.611	7.008	0.74	0.776	0
Gui Zhou Sheng Jin Sha Xian	0.689	7.675	0.741	0.918	1
Gui Zhou Sheng Zhi Jin Xian	0.649	7.883	0.897	0.8	0
Gui Zhou Sheng Na Yong Xian	0.619	8.234	0.896	0.783	0
Gui Zhou Sheng Wei Ning Yi Zu Hui Zu Miao Zu Zi Zhi Xian	0.749	6.944	0.762	0.841	0
Gui Zhou Sheng He Zhang Xian	0.782	7.964	0.888	0.766	0
Gui Zhou Sheng Huang Ping Xian	0.689	7.646	0.889	0.885	1
Gui Zhou Sheng Shi Bing Xian	0.611	7.296	0.813	0.833	0
Gui Zhou Sheng San Sui Xian	0.633	7.983	0.786	0.886	1
Gui Zhou Sheng Zhen Yuan Xian	0.756	6.334	0.745	0.903	0
Gui Zhou Sheng Cen Gong Xian	0.666	7.594	0.781	0.818	0
Gui Zhou Sheng Tian Zhu Xian	0.662	5.74	0.783	0.899	0
Gui Zhou Sheng Jin Ping Xian	0.714	7.412	0.817	0.799	1
Gui Zhou Sheng Jian He Xian	0.676	6.897	0.78	0.81	1
Gui Zhou Sheng Tai Jiang Xian	0.627	5.962	0.832	0.882	0
Gui Zhou Sheng Li Ping Xian	0.792	5.645	0.763	0.778	0
Gui Zhou Sheng Rong Jiang Xian	0.743	7.137	0.895	0.917	1
Gui Zhou Sheng Cong Jiang Xian	0.748	7.999	0.859	0.856	1
Gui Zhou Sheng Lei Shan Xian	0.669	6.026	0.771	0.783	1
Gui Zhou Sheng Ma Jiang Xian	0.681	6.743	0.865	0.776	1
Gui Zhou Sheng Dan Zhai Xian	0.673	7.791	0.871	0.829	0
Gui Zhou Sheng Li Bo Xian	0.652	6.764	0.752	0.853	1
Gui Zhou Sheng Gui Ding Xian	0.648	5.843	0.826	0.828	0
Gui Zhou Sheng Weng An Xian	0.767	6.064	0.707	0.853	0
Gui Zhou Sheng Du Shan Xian	0.673	7.163	0.9	0.767	0
Gui Zhou Sheng Ping Tang Xian	0.705	5.684	0.876	0.759	0
Gui Zhou Sheng Luo Dian Xian	0.624	5.864	0.805	0.831	0
Gui Zhou Sheng Zhang Shun Xian	0.725	6.99	0.78	0.846	0
Gui Zhou Sheng Long Li Xian	0.64	6.413	0.854	0.852	0
Gui Zhou Sheng Hui Shui Xian	0.769	7.846	0.871	0.762	0
Gui Zhou Sheng San Dou Shui Zu Zi Zhi Xian	0.669	5.619	0.701	0.887	1
Yun Nan Sheng Cheng Gong Xian	0.689	7.06	0.873	0.816	0
Yun Nan Sheng Jin Ning Xian	0.641	8.048	0.776	0.854	0
Yun Nan Sheng Fu Min Xian	0.738	6.892	0.886	0.715	0
Yun Nan Sheng Yi Liang Xian	0.714	7.213	0.755	0.773	0
Yun Nan Sheng Shi Lin Yi Zu Zi Zhi Xian	0.714	7.355	0.89	0.893	1
Yun Nan Sheng Song Ming Xian	0.653	6.11	0.756	0.786	0
Yun Nan Sheng Lu Quan Yi Zu Miao Zu Zi Zhi Xian	0.743	6.305	0.752	0.782	0
Yun Nan Sheng Xun Dian Hui Zu Yi Zu Zi Zhi Xian	0.668	5.845	0.862	0.787	1
Yun Nan Sheng Ma Long Xian	0.655	6.835	0.879	0.766	1
Yun Nan Sheng Lu Liang Xian	0.658	6.573	0.758	0.824	0
Yun Nan Sheng Shi Zong Xian	0.701	8.119	0.736	0.855	1
Yun Nan Sheng Luo Ping Xian	0.705	6.058	0.845	0.79	1
Yun Nan Sheng Fu Yuan Xian	0.742	6.441	0.819	0.826	1
Yun Nan Sheng Hui Ze Xian	0.641	6.391	0.798	0.859	0
Yun Nan Sheng Zhan Yi Xian	0.734	5.634	0.834	0.798	0
Yun Nan Sheng Jiang Chuan Xian	0.711	7.958	0.878	0.918	0
Yun Nan Sheng Cheng Jiang Xian	0.631	7.329	0.785	0.719	0
Yun Nan Sheng Tong Hai Xian	0.758	8.182	0.771	0.818	0
Yun Nan Sheng Hua Ning Xian	0.702	7.249	0.715	0.849	1
Yun Nan Sheng Yi Men Xian	0.634	8.104	0.8	0.728	0
Yun Nan Sheng E Shan Yi Zu Zi Zhi Xian	0.618	7.065	0.823	0.822	0
Yun Nan Sheng Xin Ping Yi Zu Dai Zu Zi Zhi Xian	0.621	8.008	0.741	0.746	0
Yun Nan Sheng Yuan Jiang Ha Ni Zu Yi Zu Dai Zu Zi Zhi Xian	0.767	5.985	0.872	0.733	0
Yun Nan Sheng Shi Dian Xian	0.698	7.3	0.783	0.919	1
Yun Nan Sheng Teng Chong Xian	0.794	8.136	0.776	0.875	1
Yun Nan Sheng Long Ling Xian	0.76	6.228	0.8	0.895	1
Yun Nan Sheng Chang Ning Xian	0.63	5.812	0.866	0.749	0
Yun Nan Sheng Lu Dian Xian	0.623	6.994	0.71	0.847	0
Yun Nan Sheng Qiao Jia Xian	0.622	6.61	0.778	0.833	0
Yun Nan Sheng Yan Jin Xian	0.618	5.884	0.703	0.821	1
Yun Nan Sheng Da Guan Xian	0.769	7.362	0.864	0.756	1
Yun Nan Sheng Yong Shan Xian	0.642	7.521	0.712	0.832	0
Yun Nan Sheng Sui Jiang Xian	0.713	8.299	0.861	0.81	0
Yun Nan Sheng Zhen Xiong Xian	0.742	6.595	0.775	0.811	0
Yun Nan Sheng Yi Liang Xian	0.707	7.121	0.717	0.77	0
Yun Nan Sheng Wei Xin Xian	0.616	7.894	0.83	0.725	0
Yun Nan Sheng Shui Fu Xian	0.693	7.258	0.796	0.785	1
Yun Nan Sheng Yu Long Na Xi Zu Zi Zhi Xian	0.708	6.426	0.716	0.904	1
Yun Nan Sheng Yong Sheng Xian	0.64	5.701	0.797	0.845	1
Yun Nan Sheng Hua Ping Xian	0.67	8.36	0.855	0.844	0
Yun Nan Sheng Ning Lang Yi Zu Zi Zhi Xian	0.736	6.977	0.806	0.897	0
Yun Nan Sheng Pu Er Ha Ni Zu Yi Zu Zi Zhi Xian	0.657	7.695	0.786	0.82	1
Yun Nan Sheng Mo Jiang Ha Ni Zu Zi Zhi Xian	0.667	7.282	0.845	0.872	0
Yun Nan Sheng Jing Dong Yi Zu Zi Zhi Xian	0.642	6.462	0.897	0.731	1
Yun Nan Sheng Jing Gu Dai Zu Yi Zu Zi Zhi Xian	0.638	7.093	0.872	0.801	0
Yun Nan Sheng Jiang Cheng Ha Ni Zu Yi Zu Zi Zhi Xian	0.787	6.204	0.799	0.912	0
Yun Nan Sheng Meng Lian Dai Zu La Hu Zu Wa Zu Zi Zhi Xian	0.739	5.815	0.823	0.832	1
Yun Nan Sheng Lan Cang La Hu Zu Zi Zhi Xian	0.75	5.793	0.743	0.734	0
Yun Nan Sheng Xi Meng Wa Zu Zi Zhi Xian	0.624	5.986	0.884	0.893	0
Yun Nan Sheng Feng Qing Xian	0.657	7.835	0.818	0.848	0
Yun Nan Sheng Yun Xian	0.764	6.085	0.859	0.817	1
Yun Nan Sheng Yong De Xian	0.603	7.188	0.771	0.761	1
Yun Nan Sheng Zhen Kang Xian	0.765	8.082	0.743	0.794	0
Yun Nan Sheng Geng Ma Dai Zu Wa Zu Zi Zhi Xian	0.667	7.013	0.759	0.761	0
Yun Nan Sheng Cang Yuan Wa Zu Zi Zhi Xian	0.605	6.223	0.85	0.91	1
Yun Nan Sheng Shuang Bai Xian	0.736	7.561	0.85	0.772	1
Yun Nan Sheng Mou Ding Xian	0.788	8.222	0.86	0.758	0
Yun Nan Sheng Nan Hua Xian	0.757	6.969	0.819	0.909	0
Yun Nan Sheng Yao An Xian	0.795	7.763	0.813	0.906	0
Yun Nan Sheng Da Yao Xian	0.791	6.105	0.812	0.881	1
Yun Nan Sheng Yong Ren Xian	0.749	7.934	0.785	0.745	1
Yun Nan Sheng Yuan Mou Xian	0.696	7.306	0.719	0.849	1
Yun Nan Sheng Wu Ding Xian	0.697	6.842	0.77	0.84	0
Yun Nan Sheng Lu Feng Xian	0.751	7.075	0.73	0.782	0
Yun Nan Sheng Meng Zi Xian	0.772	5.95	0.787	0.833	0
Yun Nan Sheng Ping Bian Miao Zu Zi Zhi Xian	0.611	5.813	0.886	0.771	0
Yun Nan Sheng Jian Shui Xian	0.758	5.627	0.836	0.765	0
Yun Nan Sheng Shi Ping Xian	0.722	6.881	0.77	0.785	0
Yun Nan Sheng Mi Le Xian	0.711	5.824	0.726	0.79	1
Yun Nan Sheng Lu Xi Xian	0.702	6.003	0.765	0.916	1
Yun Nan Sheng Yuan Yang Xian	0.76	6.569	0.705	0.739	0
Yun Nan Sheng Hong He Xian	0.683	5.692	0.87	0.872	1
Yun Nan Sheng Jin Ping Miao Zu Yao Zu Dai Zu Zi Zhi Xian	0.74	6.972	0.84	0.733	0
Yun Nan Sheng Lü Chun Xian	0.622	8.347	0.777	0.869	0
Yun Nan Sheng He Kou Yao Zu Zi Zhi Xian	0.731	7.581	0.799	0.802	0
Yun Nan Sheng Wen Shan Xian	0.7	7.287	0.802	0.708	1
Yun Nan Sheng Yan Shan Xian	0.73	7.005	0.789	0.896	0
Yun Nan Sheng Xi Chou Xian	0.659	6.671	0.724	0.799	1
Yun Nan Sheng Ma Li Po Xian	0.616	5.724	0.881	0.784	1
Yun Nan Sheng Ma Guan Xian	0.613	8.365	0.873	0.774	0
Yun Nan Sheng Qiu Bei Xian	0.609	5.672	0.772	0.907	1
Yun Nan Sheng Guang Nan Xian	0.777	6.681	0.75	0.709	0
Yun Nan Sheng Fu Ning Xian	0.772	6.507	0.794	0.831	0
Yun Nan Sheng Meng Hai Xian	0.708	7.03	0.823	0.723	1
Yun Nan Sheng Meng La Xian	0.781	8.284	0.861	0.78	0
Yun Nan Sheng Yang Bi Yi Zu Zi Zhi Xian	0.688	7.088	0.865	0.889	1
Yun Nan Sheng Xiang Yun Xian	0.782	7.38	0.722	0.732	0
Yun Nan Sheng Bin Chuan Xian	0.766	7.674	0.769	0.855	0
Yun Nan Sheng Mi Du Xian	0.788	6.932	0.784	0.7	0
Yun Nan Sheng Nan Jian Yi Zu Zi Zhi Xian	0.796	8.305	0.73	0.712	1
Yun Nan Sheng Wei Shan Yi Zu Hui Zu Zi Zhi Xian	0.653	6.528	0.846	0.917	1
Yun Nan Sheng Yong Ping Xian	0.617	6.974	0.77	0.827	1
Yun Nan Sheng Yun Long Xian	0.691	6.379	0.876	0.739	1
Yun Nan Sheng Er Yuan Xian	0.772	7.174	0.724	0.743	0
Yun Nan Sheng Jian Chuan Xian	0.708	5.555	0.777	0.78	1
Yun Nan Sheng He Qing Xian	0.782	7.226	0.842	0.84	0
Yun Nan Sheng Liang He Xian	0.756	6.928	0.84	0.85	0
Yun Nan Sheng Ying Jiang Xian	0.623	6.707	0.79	0.893	0
Yun Nan Sheng Long Chuan Xian	0.61	6.143	0.851	0.719	0
Yun Nan Sheng Lu Shui Xian	0.728	5.727	0.801	0.729	0
Yun Nan Sheng Fu Gong Xian	0.727	8.15	0.843	0.751	1
Yun Nan Sheng Gong Shan Du Long Zu Nu Zu Zi Zhi Xian	0.602	8.296	0.857	0.911	1
Yun Nan Sheng Lan Ping Bai Zu Pu Mi Zu Zi Zhi Xian	0.648	8.294	0.865	0.699	0
Yun Nan Sheng Xiang Ge Li La Xian	0.726	6.433	0.787	0.886	0
Yun Nan Sheng De Qin Xian	0.659	5.791	0.787	0.722	0
Yun Nan Sheng Wei Xi Li Su Zu Zi Zhi Xian	0.627	6.37	0.77	0.782	0
Shan Xi Sheng Lan Tian Xian	0.723	7.24	0.733	0.832	0
Shan Xi Sheng Zhou Zhi Xian	0.635	5.606	0.81	0.879	1
Shan Xi Sheng Hu Xian	0.606	6.705	0.876	0.913	0
Shan Xi Sheng Gao Ling Xian	0.746	6.96	0.71	0.727	1
Shan Xi Sheng Yi Jun1 Xian	0.75	5.613	0.849	0.751	1
Shan Xi Sheng Feng Xiang Xian	0.604	6.666	0.796	0.802	0
Shan Xi Sheng Qi Shan Xian	0.73	7.161	0.715	0.866	1
Shan Xi Sheng Fu Feng Xian	0.735	6.147	0.815	0.797	1
Shan Xi Sheng Mei Xian	0.723	7.981	0.83	0.857	1
Shan Xi Sheng Long Xian	0.61	6.977	0.874	0.768	0
Shan Xi Sheng Qian Yang Xian	0.727	7.377	0.87	0.816	1
Shan Xi Sheng Lin You Xian	0.744	6.862	0.827	0.85	0
Shan Xi Sheng Feng Xian	0.768	8.325	0.831	0.877	0
Shan Xi Sheng Tai Bai Xian	0.621	5.778	0.763	0.73	0
Shan Xi Sheng San Yuan Xian	0.739	7.595	0.731	0.741	0
Shan Xi Sheng Jing Yang Xian	0.691	6.999	0.836	0.902	1
Shan Xi Sheng Qian Xian	0.614	6.567	0.703	0.807	0
Shan Xi Sheng Li Quan Xian	0.719	5.972	0.823	0.886	0
Shan Xi Sheng Yong Shou Xian	0.637	7.583	0.786	0.704	1
Shan Xi Sheng Bin Xian	0.726	7.324	0.77	0.889	1
Shan Xi Sheng Zhang Wu Xian	0.611	7.738	0.78	0.786	0
Shan Xi Sheng Xun Yi Xian	0.753	8.011	0.815	0.868	1
Shan Xi Sheng Chun Hua Xian	0.664	5.864	0.767	0.888	0
Shan Xi Sheng Wu Gong Xian	0.639	8.125	0.898	0.711	0
Shan Xi Sheng Hua Xian	0.735	6.872	0.775	0.769	0
Shan Xi Sheng Tong Guan Xian	0.662	7.574	0.734	0.865	0
Shan Xi Sheng Da Li Xian	0.709	5.554	0.77	0.902	0
Shan Xi Sheng He Yang Xian	0.761	7.104	0.776	0.9	0
Shan Xi Sheng Cheng Cheng Xian	0.703	6.232	0.773	0.745	0
Shan Xi Sheng Pu Cheng Xian	0.649	7.271	0.77	0.881	0
Shan Xi Sheng Bai Shui Xian	0.792	8.122	0.806	0.716	0
Shan Xi Sheng Fu Ping Xian	0.624	6.45	0.736	0.842	0
Shan Xi Sheng Yan Zhang Xian	0.633	7.954	0.787	0.823	1
Shan Xi Sheng Yan Chuan Xian	0.731	6.087	0.75	0.831	1
Shan Xi Sheng Zi Zhang Xian	0.658	7.94	0.894	0.828	0
Shan Xi Sheng An Sai Xian	0.72	5.579	0.724	0.825	0
Shan Xi Sheng Zhi Dan Xian	0.778	7.704	0.874	0.837	1
Shan Xi Sheng Wu Qi Xian	0.655	6.781	0.72	0.778	0
Shan Xi Sheng Gan Quan Xian	0.638	7.947	0.738	0.718	0
Shan Xi Sheng Fu Xian	0.63	5.504	0.791	0.882	0
Shan Xi Sheng Luo Chuan Xian	0.768	7.445	0.884	0.76	1
Shan Xi Sheng Yi Chuan Xian	0.702	7.972	0.824	0.916	1
Shan Xi Sheng Huang Long Xian	0.675	6.288	0.722	0.894	0
Shan Xi Sheng Huang Ling Xian	0.675	7.303	0.845	0.727	1
Shan Xi Sheng Nan Zheng Xian	0.693	6.898	0.826	0.707	0
Shan Xi Sheng Cheng Gu Xian	0.77	6.108	0.735	0.825	1
Shan Xi Sheng Yang Xian	0.693	7.259	0.838	0.761	0
Shan Xi Sheng Xi Xiang Xian	0.737	6.66	0.774	0.788	0
Shan Xi Sheng Mian Xian	0.646	6.809	0.728	0.717	0
Shan Xi Sheng Ning Qiang Xian	0.65	7.064	0.791	0.91	0
Shan Xi Sheng Lue Yang Xian	0.783	6.403	0.703	0.701	0
Shan Xi Sheng Zhen Ba Xian	0.619	5.938	0.74	0.72	0
Shan Xi Sheng Liu Ba Xian	0.675	7.597	0.778	0.856	1
Shan Xi Sheng Fo Ping Xian	0.713	6.564	0.899	0.709	0
Shan Xi Sheng Shen Mu Xian	0.799	6.114	0.869	0.818	1
Shan Xi Sheng Fu Gu Xian	0.797	6.761	0.755	0.89	0
Shan Xi Sheng Heng Shan Xian	0.765	6.483	0.828	0.728	0
Shan Xi Sheng Jing Bian Xian	0.683	8.162	0.759	0.71	0
Shan Xi Sheng Ding Bian Xian	0.629	5.572	0.785	0.77	0
Shan Xi Sheng Sui De Xian	0.708	7.569	0.738	0.819	1
Shan Xi Sheng Mi Zhi Xian	0.781	6.704	0.831	0.903	0
Shan Xi Sheng Jia Xian	0.734	7.988	0.864	0.831	1
Shan Xi Sheng Wu Bao Xian	0.744	6.372	0.813	0.845	1
Shan Xi Sheng Qing Jian Xian	0.649	8.116	0.775	0.708	0
Shan Xi Sheng Zi Zhou Xian	0.604	5.885	0.707	0.757	0
Shan Xi Sheng Han Yin Xian	0.605	5.991	0.833	0.9	1
Shan Xi Sheng Shi Quan Xian	0.687	7.675	0.858	0.786	1
Shan Xi Sheng Ning Shan Xian	0.63	6.382	0.766	0.709	0
Shan Xi Sheng Zi Yang Xian	0.795	7.187	0.809	0.714	0
Shan Xi Sheng Lan Gao Xian	0.731	5.891	0.734	0.865	1
Shan Xi Sheng Ping Li Xian	0.689	8.24	0.822	0.914	1
Shan Xi Sheng Zhen Ping Xian	0.644	7.866	0.785	0.769	0
Shan Xi Sheng Xun Yang Xian	0.617	8.302	0.879	0.743	1
Shan Xi Sheng Bai He Xian	0.711	6.548	0.755	0.839	0
Shan Xi Sheng Luo Nan Xian	0.7	7.163	0.821	0.737	1
Shan Xi Sheng Dan Feng Xian	0.704	5.725	0.751	0.749	1
Shan Xi Sheng Shang Nan Xian	0.74	5.905	0.861	0.912	1
Shan Xi Sheng Shan Yang Xian	0.707	6.991	0.87	0.881	0
Shan Xi Sheng Zhen An Xian	0.608	5.688	0.8	0.704	1
Shan Xi Sheng Zha Shui Xian	0.708	5.736	0.71	0.818	0
Gan Su Sheng Yong Deng Xian	0.669	6.651	0.868	0.904	1
Gan Su Sheng Gao Lan Xian	0.693	6.808	0.875	0.84	0
Gan Su Sheng Yu Zhong Xian	0.733	7.913	0.871	0.743	0
Gan Su Sheng Yong Chang Xian	0.694	6.542	0.749	0.912	1
Gan Su Sheng Jing Yuan Xian	0.622	7.306	0.878	0.775	0
Gan Su Sheng Hui Ning Xian	0.742	6.111	0.824	0.844	0
Gan Su Sheng Jing Tai Xian	0.769	7.746	0.806	0.789	1
Gan Su Sheng Qing Shui Xian	0.72	6.153	0.835	0.814	1
Gan Su Sheng Qin An Xian	0.687	7.117	0.836	0.745	0
Gan Su Sheng Gan Gu Xian	0.68	7.821	0.849	0.747	1
Gan Su Sheng Wu Shan Xian	0.666	7.958	0.821	0.712	1
Gan Su Sheng Zhang Jia Chuan Hui Zu Zi Zhi Xian	0.756	8.177	0.792	0.748	0
Gan Su Sheng Min Qin Xian	0.795	6.003	0.746	0.767	0
Gan Su Sheng Gu Lang Xian	0.694	5.457	0.795	0.911	0
Gan Su Sheng Tian Zhu Cang Zu Zi Zhi Xian	0.627	7.666	0.88	0.864	1
Gan Su Sheng Su Nan Yu Gu Zu Zi Zhi Xian	0.619	5.74	0.72	0.733	0
Gan Su Sheng Min Le Xian	0.737	6.666	0.845	0.728	0
Gan Su Sheng Lin Ze Xian	0.606	7.175	0.852	0.85	1
Gan Su Sheng Gao Tai Xian	0.698	7.096	0.843	0.888	1
Gan Su Sheng Shan Dan Xian	0.711	6.566	0.865	0.797	0
Gan Su Sheng Jing Chuan Xian	0.754	7.221	0.815	0.718	1
Gan Su Sheng Ling Tai Xian	0.628	7.268	0.811	0.764	0
Gan Su Sheng Chong Xin Xian	0.745	7.971	0.702	0.865	0
Gan Su Sheng Hua Ting Xian	0.639	8.194	0.839	0.735	0
Gan Su Sheng Zhuang Lang Xian	0.734	8.427	0.745	0.902	1
Gan Su Sheng Jing Ning Xian	0.691	6.834	0.729	0.737	0
Gan Su Sheng Jin Ta Xian	0.683	7.366	0.83	0.897	0
Gan Su Sheng An Xi Xian	0.633	7.789	0.809	0.848	1
Gan Su Sheng Su Bei Meng Gu Zu Zi Zhi Xian	0.75	7.123	0.798	0.871	1
Gan Su Sheng A Ke Sai Ha Sa Ke Zu Zi Zhi Xian	0.763	6.85	0.836	0.843	0
Gan Su Sheng Qing Cheng Xian	0.749	8.37	0.868	0.795	1
Gan Su Sheng Huan Xian	0.663	6.525	0.742	0.811	0
Gan Su Sheng Hua Chi Xian	0.764	5.958	0.881	0.865	0
Gan Su Sheng He Shui Xian	0.66	6.356	0.859	0.706	0
Gan Su Sheng Zheng Ning Xian	0.695	6.407	0.792	0.793	0
Gan Su Sheng Ning Xian	0.772	6.004	0.742	0.748	0
Gan Su Sheng Zhen Yuan Xian	0.632	8.009	0.893	0.773	1
Gan Su Sheng Tong Wei Xian	0.751	6.973	0.803	0.854	1
Gan Su Sheng Long Xi Xian	0.692	7.551	0.791	0.795	0
Gan Su Sheng Wei Yuan Xian	0.709	7.68	0.744	0.778	1
Gan Su Sheng Lin Tao Xian	0.642	8.382	0.83	0.866	0
Gan Su Sheng Zhang Xian	0.677	5.478	0.755	0.894	1
Gan Su Sheng Min Xian	0.606	7.686	0.87	0.818	1
Gan Su Sheng Cheng Xian	0.8	6.758	0.814	0.912	1
Gan Su Sheng Wen Xian	0.713	8.389	0.733	0.818	0
Gan Su Sheng Dang Chang Xian	0.673	5.647	0.77	0.833	1
Gan Su Sheng Kang Xian	0.656	6.849	0.837	0.809	0
Gan Su Sheng Xi He Xian	0.731	6.539	0.735	0.863	0
Gan Su Sheng Li Xian	0.69	7.396	0.76	0.732	0
Gan Su Sheng Hui Xian	0.613	7.087	0.78	0.757	1
Gan Su Sheng Liang Dang Xian	0.702	5.604	0.778	0.743	0
Gan Su Sheng Lin Xia Xian	0.777	5.672	0.883	0.773	0
Gan Su Sheng Kang Le Xian	0.662	6.933	0.756	0.755	0
Gan Su Sheng Yong Jing Xian	0.772	8.28	0.802	0.815	0
Gan Su Sheng Guang He Xian	0.777	6.79	0.873	0.706	0
Gan Su Sheng He Zheng Xian	0.756	8.289	0.725	0.876	1
Gan Su Sheng Dong Xiang Zu Zi Zhi Xian	0.74	6.162	0.816	0.793	0
Gan Su Sheng Lin Tan Xian	0.63	5.554	0.789	0.899	0
Gan Su Sheng Zhuo Ni Xian	0.715	5.479	0.868	0.781	1
Gan Su Sheng Zhou Qu Xian	0.647	6.493	0.711	0.882	1
Gan Su Sheng Die Bu Xian	0.619	8.296	0.803	0.848	0
Gan Su Sheng Ma Qu Xian	0.697	7.2	0.779	0.854	1
Gan Su Sheng Lu Qu Xian	0.686	5.508	0.848	0.88	1
Gan Su Sheng Xia He Xian	0.74	6.162	0.701	0.841	0
Qing Hai Sheng Da Tong Hui Zu Tu Zu Zi Zhi Xian	0.765	8.065	0.728	0.87	1
Qing Hai Sheng Huang Zhong Xian	0.696	5.454	0.707	0.847	1
Qing Hai Sheng Huang Yuan Xian	0.684	6.398	0.825	0.77	1
Qing Hai Sheng Ping An Xian	0.661	6.536	0.896	0.752	0
Qing Hai Sheng Min He Hui Zu Tu Zu Zi Zhi Xian	0.741	6.817	0.742	0.869	0
Qing Hai Sheng Le Dou Xian	0.682	6.562	0.728	0.738	1
Qing Hai Sheng Hu Zhu Tu Zu Zi Zhi Xian	0.788	8.038	0.796	0.891	0
Qing Hai Sheng Hua Long Hui Zu Zi Zhi Xian	0.748	7.566	0.818	0.893	0
Qing Hai Sheng Xun Hua Sa La Zu Zi Zhi Xian	0.73	7.353	0.85	0.817	0
Qing Hai Sheng Men Yuan Hui Zu Zi Zhi Xian	0.625	7.652	0.814	0.713	1
Qing Hai Sheng Qi Lian Xian	0.641	6.947	0.779	0.911	1
Qing Hai Sheng Hai Yan Xian	0.714	6.486	0.716	0.801	1
Qing Hai Sheng Gang Cha Xian	0.76	8.091	0.713	0.884	0
Qing Hai Sheng Tong Ren Xian	0.647	5.621	0.877	0.729	0
Qing Hai Sheng Jian Zha Xian	0.757	7.484	0.868	0.778	1
Qing Hai Sheng Ze Ku Xian	0.664	6.574	0.714	0.862	0
Qing Hai Sheng He Nan Meng Gu Zu Zi Zhi Xian	0.674	5.644	0.818	0.877	0
Qing Hai Sheng Gong He Xian	0.636	7.769	0.771	0.785	1
Qing Hai Sheng Tong De Xian	0.719	6.823	0.849	0.794	1
Qing Hai Sheng Gui De Xian	0.622	5.583	0.713	0.904	0
Qing Hai Sheng Xing Hai Xian	0.782	7.42	0.806	0.738	0
Qing Hai Sheng Gui Nan Xian	0.622	6.386	0.841	0.898	1
Qing Hai Sheng Ma Qin Xian	0.658	7.064	0.782	0.852	1
Qing Hai Sheng Ban Ma Xian	0.62	7.797	0.744	0.877	0
Qing Hai Sheng Gan De Xian	0.612	6.319	0.834	0.749	0
Qing Hai Sheng Da Ri Xian	0.645	7.022	0.762	0.825	0
Qing Hai Sheng Jiu Zhi Xian	0.69	7.305	0.71	0.848	1
Qing Hai Sheng Ma Duo Xian	0.712	6.186	0.785	0.85	1
Qing Hai Sheng Yu Shu Xian	0.701	6.139	0.752	0.892	0
Qing Hai Sheng Za Duo Xian	0.7	6.65	0.729	0.815	0
Qing Hai Sheng Cheng Duo Xian	0.696	8.023	0.703	0.868	0
Qing Hai Sheng Zhi Duo Xian	0.757	5.632	0.745	0.797	1
Qing Hai Sheng Nang Qian Xian	0.663	7.777	0.777	0.869	0
Qing Hai Sheng Qu Ma Lai Xian	0.679	8.441	0.764	0.812	1
Qing Hai Sheng Wu Lan Xian	0.722	7.616	0.782	0.76	1
Qing Hai Sheng Dou Lan Xian	0.744	6.696	0.819	0.715	1
Qing Hai Sheng Tian Jun4 Xian	0.64	5.812	0.849	0.868	0
Ning Xia Yong Ning Xian	0.711	8.387	0.773	0.915	0
Ning Xia He Lan Xian	0.787	8.433	0.748	0.754	0
Ning Xia Ping Luo Xian	0.702	5.881	0.728	0.864	1
Ning Xia Yan Chi Xian	0.606	7.578	0.741	0.876	0
Ning Xia Tong Xin Xian	0.608	7.455	0.74	0.739	0
Ning Xia Xi Ji Xian	0.768	6.154	0.849	0.765	0
Ning Xia Long De Xian	0.754	6.877	0.838	0.708	0
Ning Xia Jing Yuan Xian	0.617	7.307	0.713	0.798	0
Ning Xia Peng Yang Xian	0.622	5.534	0.885	0.711	0
Ning Xia Zhong Ning Xian	0.759	6.853	0.715	0.71	1
Ning Xia Hai Yuan Xian	0.778	5.748	0.884	0.743	0
Xin Jiang Wu Lu Mu Qi Xian	0.66	5.449	0.79	0.732	0
Xin Jiang Shan Shan Xian	0.617	6.858	0.762	0.748	0
Xin Jiang Tuo Ke Xun Xian	0.772	6.591	0.898	0.775	1
Xin Jiang Ba Li Kun Ha Sa Ke Zi Zhi Xian	0.623	7.53	0.878	0.723	0
Xin Jiang Yi Wu Xian	0.635	5.747	0.842	0.803	0
Xin Jiang Hu Tu Bi Xian	0.668	8.142	0.744	0.872	0
Xin Jiang Ma Na Si Xian	0.771	7.88	0.835	0.901	0
Xin Jiang Qi Tai Xian	0.738	7.209	0.731	0.903	1
Xin Jiang Ji Mu Sa Er Xian	0.683	8.177	0.747	0.777	0
Xin Jiang Mu Lei Ha Sa Ke Zi Zhi Xian	0.788	8.15	0.853	0.763	1
Xin Jiang Jing He Xian	0.708	7.862	0.786	0.846	0
Xin Jiang Wen Quan Xian	0.774	7.554	0.786	0.901	0
Xin Jiang Lun Tai Xian	0.605	8.333	0.822	0.843	0
Xin Jiang Wei Li Xian	0.795	6.902	0.796	0.828	0
Xin Jiang Ruo Qiang Xian	0.761	5.559	0.753	0.731	0
Xin Jiang Qie Mo Xian	0.616	6.76	0.768	0.823	0
Xin Jiang Yan Qi Hui Zu Zi Zhi Xian	0.605	6.364	0.803	0.706	0
Xin Jiang He Jing Xian	0.615	6.252	0.756	0.9	1
Xin Jiang He Shuo Xian	0.636	8.013	0.735	0.804	0
Xin Jiang Bo Hu Xian	0.79	7.384	0.752	0.79	0
Xin Jiang Wen Xiu Xian	0.679	6.043	0.747	0.803	0
Xin Jiang Ku Che Xian	0.641	7.048	0.794	0.906	0
Xin Jiang Sha Ya Xian	0.723	7.683	0.731	0.781	0
Xin Jiang Xin He Xian	0.717	6.536	0.871	0.869	0
Xin Jiang Bai Cheng Xian	0.683	7.069	0.753	0.781	1
Xin Jiang Wu Shi Xian	0.643	5.595	0.83	0.714	1
Xin Jiang A Wa Ti Xian	0.791	6.934	0.841	0.765	0
Xin Jiang Ke Ping Xian	0.758	6.794	0.753	0.851	0
Xin Jiang A Ke Tao Xian	0.621	7.205	0.864	0.842	0
Xin Jiang A He Qi Xian	0.637	5.637	0.846	0.871	1
Xin Jiang Wu Qia Xian	0.798	7.957	0.875	0.827	0
Xin Jiang Shu Fu Xian	0.716	7.809	0.803	0.778	1
Xin Jiang Shu Le Xian	0.773	8.317	0.853	0.86	0
Xin Jiang Ying Ji Sha Xian	0.63	6.584	0.87	0.769	0
Xin Jiang Ze Pu Xian	0.693	7.97	0.823	0.812	0
Xin Jiang Sha Che Xian	0.739	6.082	0.733	0.786	1
Xin Jiang Ye Cheng Xian	0.798	6.949	0.849	0.878	1
Xin Jiang Mai Gai Ti Xian	0.629	8.195	0.805	0.796	1
Xin Jiang Yue Pu Hu Xian	0.602	8.043	0.794	0.733	1
Xin Jiang Ga Shi Xian	0.695	7.858	0.851	0.707	0
Xin Jiang Ba Chu Xian	0.644	5.486	0.709	0.784	1
Xin Jiang Ta Shi Ku Er Gan Ta Ji Ke Zi Zhi Xian	0.638	7.44	0.85	0.83	1
Xin Jiang He Tian Xian	0.677	6.391	0.785	0.918	1
Xin Jiang Mo Yu Xian	0.763	7.632	0.703	0.882	1
Xin Jiang Pi Shan Xian	0.796	6.53	0.702	0.764	0
Xin Jiang Luo Pu Xian	0.634	6.753	0.772	0.753	1
Xin Jiang Ce Le Xian	0.772	5.474	0.874	0.719	0
Xin Jiang Yu Tian Xian	0.7	6.215	0.792	0.875	1
	0.2	0.449	0	0.049
	0.2	0.449	0	0.049
	0.2	0.449	0	0.049
	0.2	0.449	0	0.049
	0.2	0.449	0	0.049
	0.2	0.449	0	0.049
	0.2	0.449	0	0.049
	0.2	0.449	0	0.049
	0.2	0.449	0	0.049
	0.2	0.449	0	0.049
	0.2	0.449	0	0.049
	0.2	0.449	0	0.049
	0.2	0.449	0	0.049
	0.2	0.449	0	0.049
	0.2	0.449	0	0.049
	0.2	0.449	0	0.049
	0.2	0.449	0	0.049
	0.2	0.449	0	0.049
	0.2	0.449	0	0.049
	0.2	0.449	0	0.049
	0.2	0.449	0	0.049
	0.2	0.449	0	0.049
	0.2	0.449	0	0.049
	0.2	0.449	0	0.049
	0.2	0.449	0	0.049
	0.2	0.449	0	0.049
	0.2	0.449	0	0.049
	0.2	0.449	0	0.049
	0.2	0.449	0	0.049
	0.2	0.449	0	0.049
	0.2	0.449	0	0.049
	0.2	0.449	0	0.049
	0.2	0.449	0	0.049
	0.2	0.449	0	0.049
	0.2	0.449	0	0.049
	0.2	0.449	0	0.049
	0.2	0.449	0	0.049
	0.2	0.449	0	0.049
	0.2	0.449	0	0.049
	0.2	0.449	0	0.049
	0.2	0.449	0	0.049
	0.2	0.449	0	0.049
	0.2	0.449	0	0.049
	0.2	0.449	0	0.049
	0.2	0.449	0	0.049
	0.2	0.449	0	0.049
	0.2	0.449	0	0.049
	0.2	0.449	0	0.049
	0.2	0.449	0	0.049
	0.2	0.449	0	0.049
	0.2	0.449	0	0.049
	0.2	0.449	0	0.049
	0.2	0.449	0	0.049
	0.2	0.449	0	0.049
	0.2	0.449	0	0.049
	0.2	0.449	0	0.049
	0.2	0.449	0	0.049
	0.2	0.449	0	0.049
	0.2	0.449	0	0.049
	0.2	0.449	0	0.049
	0.2	0.449	0	0.049
	0.2	0.449	0	0.049
	0.2	0.449	0	0.049
	0.2	0.449	0	0.049
	0.2	0.449	0	0.049
	0.2	0.449	0	0.049
	0.2	0.449	0	0.049
	0.2	0.449	0	0.049
	0.2	0.449	0	0.049
	0.2	0.449	0	0.049
	0.2	0.449	0	0.049
	0.2	0.449	0	0.049
	0.2	0.449	0	0.049
	0.2	0.449	0	0.049
	0.2	0.449	0	0.049
	0.2	0.449	0	0.049
	0.2	0.449	0	0.049
	0.2	0.449	0	0.049
	0.2	0.449	0	0.049
	0.2	0.449	0	0.049
	0.2	0.449	0	0.049
	0.2	0.449	0	0.049
	0.2	0.449	0	0.049
	0.2	0.449	0	0.049
	0.2	0.449	0	0.049
	0.2	0.449	0	0.049
	0.2	0.449	0	0.049
	0.2	0.449	0	0.049
	0.2	0.449	0	0.049
	0.2	0.449	0	0.049
	0.2	0.449	0	0.049
	0.2	0.449	0	0.049
	0.2	0.449	0	0.049
	0.2	0.449	0	0.049
	0.2	0.449	0	0.049
	0.2	0.449	0	0.049
	0.2	0.449	0	0.049
	0.2	0.449	0	0.049
	0.2	0.449	0	0.049
	0.2	0.449	0	0.049
	0.2	0.449	0	0.049
	0.2	0.449	0	0.049
	0.2	0.449	0	0.049
	0.2	0.449	0	0.049
	0.2	0.449	0	0.049
	0.2	0.449	0	0.049
	0.2	0.449	0	0.049
	0.2	0.449	0	0.049
	0.2	0.449	0	0.049
	0.2	0.449	0	0.049
	0.2	0.449	0	0.049
	0.2	0.449	0	0.049
	0.2	0.449	0	0.049
	0.2	0.449	0	0.049
	0.2	0.449	0	0.049
	0.2	0.449	0	0.049
	0.2	0.449	0	0.049
	0.2	0.449	0	0.049
	0.2	0.449	0	0.049
	0.2	0.449	0	0.049
	0.2	0.449	0	0.049
	0.2	0.449	0	0.049
	0.2	0.449	0	0.049
	0.2	0.449	0	0.049
	0.2	0.449	0	0.049
	0.2	0.449	0	0.049
	0.2	0.449	0	0.049
	0.2	0.449	0	0.049
	0.2	0.449	0	0.049
	0.2	0.449	0	0.049
	0.2	0.449	0	0.049
	0.2	0.449	0	0.049
	0.2	0.449	0	0.049
	0.2	0.449	0	0.049
	0.2	0.449	0	0.049
	0.2	0.449	0	0.049
	0.2	0.449	0	0.049
	0.2	0.449	0	0.049
	0.2	0.449	0	0.049
	0.2	0.449	0	0.049
	0.2	0.449	0	0.049
	0.2	0.449	0	0.049
	0.2	0.449	0	0.049
	0.2	0.449	0	0.049
	0.2	0.449	0	0.049
	0.2	0.449	0	0.049
	0.2	0.449	0	0.049
	0.2	0.449	0	0.049
	0.2	0.449	0	0.049
	0.2	0.449	0	0.049
	0.2	0.449	0	0.049
	0.2	0.449	0	0.049
	0.2	0.449	0	0.049
	0.2	0.449	0	0.049
	0.2	0.449	0	0.049
	0.2	0.449	0	0.049
	0.2	0.449	0	0.049
	0.2	0.449	0	0.049
	0.2	0.449	0	0.049
	0.2	0.449	0	0.049
	0.2	0.449	0	0.049
	0.2	0.449	0	0.049
	0.2	0.449	0	0.049
	0.2	0.449	0	0.049
	0.2	0.449	0	0.049
	0.2	0.449	0	0.049
	0.2	0.449	0	0.049
	0.2	0.449	0	0.049
	0.2	0.449	0	0.049
	0.2	0.449	0	0.049
	0.2	0.449	0	0.049
	0.2	0.449	0	0.049
	0.2	0.449	0	0.049
	0.2	0.449	0	0.049
	0.2	0.449	0	0.049
	0.2	0.449	0	0.049
	0.2	0.449	0	0.049
	0.2	0.449	0	0.049
	0.2	0.449	0	0.049
	0.2	0.449	0	0.049
	0.2	0.449	0	0.049
	0.2	0.449	0	0.049
	0.2	0.449	0	0.049
	0.2	0.449	0	0.049
	0.2	0.449	0	0.049
	0.2	0.449	0	0.049
	0.2	0.449	0	0.049
	0.2	0.449	0	0.049
	0.2	0.449	0	0.049
	0.2	0.449	0	0.049
	0.2	0.449	0	0.049
	0.2	0.449	0	0.049
	0.2	0.449	0	0.049
	0.2	0.449	0	0.049
	0.2	0.449	0	0.049
	0.2	0.449	0	0.049
	0.2	0.449	0	0.049
	0.2	0.449	0	0.049
	0.2	0.449	0	0.049
	0.2	0.449	0	0.049
	0.2	0.449	0	0.049
	0.2	0.449	0	0.049
	0.2	0.449	0	0.049
	0.2	0.449	0	0.049
	0.2	0.449	0	0.049
	0.2	0.449	0	0.049
	0.2	0.449	0	0.049
	0.2	0.449	0	0.049
	0.2	0.449	0	0.049
	0.2	0.449	0	0.049
	0.2	0.449	0	0.049
	0.2	0.449	0	0.049
	0.2	0.449	0	0.049
	0.2	0.449	0	0.049
	0.2	0.449	0	0.049
	0.2	0.449	0	0.049
	0.2	0.449	0	0.049
	0.2	0.449	0	0.049
	0.2	0.449	0	0.049
	0.2	0.449	0	0.049
	0.2	0.449	0	0.049
	0.2	0.449	0	0.049
	0.2	0.449	0	0.049
	0.2	0.449	0	0.049
	0.2	0.449	0	0.049
	0.2	0.449	0	0.049
	0.2	0.449	0	0.049
	0.2	0.449	0	0.049
	0.2	0.449	0	0.049
	0.2	0.449	0	0.049
	0.2	0.449	0	0.049
	0.2	0.449	0	0.049
	0.2	0.449	0	0.049
	0.2	0.449	0	0.049
	0.2	0.449	0	0.049
	0.2	0.449	0	0.049
	0.2	0.449	0	0.049
	0.2	0.449	0	0.049
	0.2	0.449	0	0.049
	0.2	0.449	0	0.049
	0.2	0.449	0	0.049
	0.2	0.449	0	0.049
	0.2	0.449	0	0.049
	0.2	0.449	0	0.049
	0.2	0.449	0	0.049
	0.2	0.449	0	0.049
	0.2	0.449	0	0.049
	0.2	0.449	0	0.049
	0.2	0.449	0	0.049
	0.2	0.449	0	0.049
	0.2	0.449	0	0.049
	0.2	0.449	0	0.049
	0.2	0.449	0	0.049
	0.2	0.449	0	0.049
	0.2	0.449	0	0.049
	0.2	0.449	0	0.049
	0.2	0.449	0	0.049
	0.2	0.449	0	0.049
	0.2	0.449	0	0.049
	0.2	0.449	0	0.049
	0.2	0.449	0	0.049
	0.2	0.449	0	0.049
	0.2	0.449	0	0.049
	0.2	0.449	0	0.049
	0.2	0.449	0	0.049
	0.2	0.449	0	0.049
	0.2	0.449	0	0.049
	0.2	0.449	0	0.049
	0.2	0.449	0	0.049
	0.2	0.449	0	0.049
	0.2	0.449	0	0.049
	0.2	0.449	0	0.049
	0.2	0.449	0	0.049
	0.2	0.449	0	0.049
	0.2	0.449	0	0.049
	0.2	0.449	0	0.049
	0.2	0.449	0	0.049
	0.2	0.449	0	0.049
	0.2	0.449	0	0.049
	0.2	0.449	0	0.049
	0.2	0.449	0	0.049
	0.2	0.449	0	0.049
	0.2	0.449	0	0.049
	0.2	0.449	0	0.049
	0.2	0.449	0	0.049
	0.2	0.449	0	0.049
	0.2	0.449	0	0.049
	0.2	0.449	0	0.049
	0.2	0.449	0	0.049
	0.2	0.449	0	0.049
	0.2	0.449	0	0.049
	0.2	0.449	0	0.049
	0.2	0.449	0	0.049
	0.2	0.449	0	0.049
	0.2	0.449	0	0.049
	0.2	0.449	0	0.049
	0.2	0.449	0	0.049
	0.2	0.449	0	0.049
	0.2	0.449	0	0.049
	0.2	0.449	0	0.049
	0.2	0.449	0	0.049
	0.2	0.449	0	0.049
	0.2	0.449	0	0.049
	0.2	0.449	0	0.049
	0.2	0.449	0	0.049
	0.2	0.449	0	0.049
	0.2	0.449	0	0.049
	0.2	0.449	0	0.049
	0.2	0.449	0	0.049
	0.2	0.449	0	0.049
	0.2	0.449	0	0.049
	0.2	0.449	0	0.049
	0.2	0.449	0	0.049
	0.2	0.449	0	0.049
	0.2	0.449	0	0.049
	0.2	0.449	0	0.049
	0.2	0.449	0	0.049
	0.2	0.449	0	0.049
	0.2	0.449	0	0.049
	0.2	0.449	0	0.049
	0.2	0.449	0	0.049
	0.2	0.449	0	0.049
	0.2	0.449	0	0.049
	0.2	0.449	0	0.049
	0.2	0.449	0	0.049
	0.2	0.449	0	0.049
	0.2	0.449	0	0.049
	0.2	0.449	0	0.049
	0.2	0.449	0	0.049
	0.2	0.449	0	0.049
	0.2	0.449	0	0.049
	0.2	0.449	0	0.049
	0.2	0.449	0	0.049
	0.2	0.449	0	0.049
	0.2	0.449	0	0.049
	0.2	0.449	0	0.049
	0.2	0.449	0	0.049
	0.2	0.449	0	0.049
	0.2	0.449	0	0.049
	0.2	0.449	0	0.049
	0.2	0.449	0	0.049
	0.2	0.449	0	0.049
	0.2	0.449	0	0.049
	0.2	0.449	0	0.049
	0.2	0.449	0	0.049
	0.2	0.449	0	0.049
	0.2	0.449	0	0.049
	0.2	0.449	0	0.049
	0.2	0.449	0	0.049
	0.2	0.449	0	0.049
	0.2	0.449	0	0.049
	0.2	0.449	0	0.049
	0.2	0.449	0	0.049
	0.2	0.449	0	0.049
	0.2	0.449	0	0.049
	0.2	0.449	0	0.049
	0.2	0.449	0	0.049
	0.2	0.449	0	0.049
	0.2	0.449	0	0.049
	0.2	0.449	0	0.049
	0.2	0.449	0	0.049
	0.2	0.449	0	0.049
	0.2	0.449	0	0.049
	0.2	0.449	0	0.049
	0.2	0.449	0	0.049
	0.2	0.449	0	0.049
	0.2	0.449	0	0.049
	0.2	0.449	0	0.049
	0.2	0.449	0	0.049
	0.2	0.449	0	0.049
	0.2	0.449	0	0.049
	0.2	0.449	0	0.049
	0.2	0.449	0	0.049
	0.2	0.449	0	0.049
	0.2	0.449	0	0.049
	0.2	0.449	0	0.049
	0.2	0.449	0	0.049
	0.2	0.449	0	0.049
	0.2	0.449	0	0.049
	0.2	0.449	0	0.049
	0.2	0.449	0	0.049
	0.2	0.449	0	0.049
	0.2	0.449	0	0.049
	0.2	0.449	0	0.049
	0.2	0.449	0	0.049
	0.2	0.449	0	0.049
	0.2	0.449	0	0.049
	0.2	0.449	0	0.049
	0.2	0.449	0	0.049
	0.2	0.449	0	0.049
	0.2	0.449	0	0.049
	0.2	0.449	0	0.049
	0.2	0.449	0	0.049
	0.2	0.449	0	0.049
	0.2	0.449	0	0.049
	0.2	0.449	0	0.049
	0.2	0.449	0	0.049
	0.2	0.449	0	0.049
	0.2	0.449	0	0.049
	0.2	0.449	0	0.049
	0.2	0.449	0	0.049
	0.2	0.449	0	0.049
	0.2	0.449	0	0.049
	0.2	0.449	0	0.049
	0.2	0.449	0	0.049
	0.2	0.449	0	0.049
	0.2	0.449	0	0.049
	0.2	0.449	0	0.049
	0.2	0.449	0	0.049
	0.2	0.449	0	0.049
	0.2	0.449	0	0.049
	0.2	0.449	0	0.049
	0.2	0.449	0	0.049
	0.2	0.449	0	0.049
	0.2	0.449	0	0.049
	0.2	0.449	0	0.049
	0.2	0.449	0	0.049
	0.2	0.449	0	0.049
	0.2	0.449	0	0.049
	0.2	0.449	0	0.049
	0.2	0.449	0	0.049
	0.2	0.449	0	0.049
	0.2	0.449	0	0.049
	0.2	0.449	0	0.049
	0.2	0.449	0	0.049
	0.2	0.449	0	0.049
	0.2	0.449	0	0.049
	0.2	0.449	0	0.049
	0.2	0.449	0	0.049
	0.2	0.449	0	0.049
	0.2	0.449	0	0.049
	0.2	0.449	0	0.049
	0.2	0.449	0	0.049
	0.2	0.449	0	0.049
	0.2	0.449	0	0.049
	0.2	0.449	0	0.049
	0.2	0.449	0	0.049
	0.2	0.449	0	0.049
	0.2	0.449	0	0.049
	0.2	0.449	0	0.049
	0.2	0.449	0	0.049
	0.2	0.449	0	0.049
	0.2	0.449	0	0.049
	0.2	0.449	0	0.049
	0.2	0.449	0	0.049
	0.2	0.449	0	0.049
	0.2	0.449	0	0.049
	0.2	0.449	0	0.049
	0.2	0.449	0	0.049
	0.2	0.449	0	0.049
	0.2	0.449	0	0.049
	0.2	0.449	0	0.049
	0.2	0.449	0	0.049
	0.2	0.449	0	0.049
	0.2	0.449	0	0.049
	0.2	0.449	0	0.049
	0.2	0.449	0	0.049
	0.2	0.449	0	0.049
	0.2	0.449	0	0.049
	0.2	0.449	0	0.049
	0.2	0.449	0	0.049
	0.2	0.449	0	0.049
	0.2	0.449	0	0.049
	0.2	0.449	0	0.049
	0.2	0.449	0	0.049
	0.2	0.449	0	0.049
	0.2	0.449	0	0.049
	0.2	0.449	0	0.049
	0.2	0.449	0	0.049
	0.2	0.449	0	0.049
	0.2	0.449	0	0.049
	0.2	0.449	0	0.049
	0.2	0.449	0	0.049
	0.2	0.449	0	0.049
	0.2	0.449	0	0.049
	0.2	0.449	0	0.049
	0.2	0.449	0	0.049
	0.2	0.449	0	0.049
	0.2	0.449	0	0.049
	0.2	0.449	0	0.049
	0.2	0.449	0	0.049
	0.2	0.449	0	0.049
	0.2	0.449	0	0.049
	0.2	0.449	0	0.049
	0.2	0.449	0	0.049
	0.2	0.449	0	0.049
	0.2	0.449	0	0.049
	0.2	0.449	0	0.049
	0.2	0.449	0	0.049
	0.2	0.449	0	0.049
	0.2	0.449	0	0.049
	0.2	0.449	0	0.049
	0.2	0.449	0	0.049
	0.2	0.449	0	0.049
	0.2	0.449	0	0.049
	0.2	0.449	0	0.049
	0.2	0.449	0	0.049
	0.2	0.449	0	0.049
	0.2	0.449	0	0.049
	0.2	0.449	0	0.049
	0.2	0.449	0	0.049
	0.2	0.449	0	0.049
	0.2	0.449	0	0.049
	0.2	0.449	0	0.049
	0.2	0.449	0	0.049
	0.2	0.449	0	0.049
	0.2	0.449	0	0.049
	0.2	0.449	0	0.049
	0.2	0.449	0	0.049
	0.2	0.449	0	0.049
	0.2	0.449	0	0.049
	0.2	0.449	0	0.049
	0.2	0.449	0	0.049
	0.2	0.449	0	0.049
	0.2	0.449	0	0.049
	0.2	0.449	0	0.049
	0.2	0.449	0	0.049
	0.2	0.449	0	0.049
	0.2	0.449	0	0.049
	0.2	0.449	0	0.049
	0.2	0.449	0	0.049
	0.2	0.449	0	0.049
	0.2	0.449	0	0.049
	0.2	0.449	0	0.049
	0.2	0.449	0	0.049
	0.2	0.449	0	0.049
	0.2	0.449	0	0.049
	0.2	0.449	0	0.049
	0.2	0.449	0	0.049
	0.2	0.449	0	0.049
	0.2	0.449	0	0.049
	0.2	0.449	0	0.049
	0.2	0.449	0	0.049
	0.2	0.449	0	0.049
	0.2	0.449	0	0.049
	0.2	0.449	0	0.049
	0.2	0.449	0	0.049
	0.2	0.449	0	0.049
	0.2	0.449	0	0.049
	0.2	0.449	0	0.049
	0.2	0.449	0	0.049
	0.2	0.449	0	0.049
	0.2	0.449	0	0.049
	0.2	0.449	0	0.049
	0.2	0.449	0	0.049
	0.2	0.449	0	0.049
	0.2	0.449	0	0.049
	0.2	0.449	0	0.049
	0.2	0.449	0	0.049
	0.2	0.449	0	0.049
	0.2	0.449	0	0.049
	0.2	0.449	0	0.049
	0.2	0.449	0	0.049
	0.2	0.449	0	0.049
	0.2	0.449	0	0.049
	0.2	0.449	0	0.049
	0.2	0.449	0	0.049
	0.2	0.449	0	0.049
	0.2	0.449	0	0.049
	0.2	0.449	0	0.049
	0.2	0.449	0	0.049
	0.2	0.449	0	0.049
	0.2	0.449	0	0.049
	0.2	0.449	0	0.049
	0.2	0.449	0	0.049
	0.2	0.449	0	0.049
	0.2	0.449	0	0.049
	0.2	0.449	0	0.049
	0.2	0.449	0	0.049
	0.2	0.449	0	0.049
	0.2	0.449	0	0.049
	0.2	0.449	0	0.049
	0.2	0.449	0	0.049
	0.2	0.449	0	0.049
	0.2	0.449	0	0.049
	0.2	0.449	0	0.049
	0.2	0.449	0	0.049
	0.2	0.449	0	0.049
	0.2	0.449	0	0.049
	0.2	0.449	0	0.049
	0.2	0.449	0	0.049
	0.2	0.449	0	0.049
	0.2	0.449	0	0.049
	0.2	0.449	0	0.049
	0.2	0.449	0	0.049
	0.2	0.449	0	0.049
	0.2	0.449	0	0.049
	0.2	0.449	0	0.049
	0.2	0.449	0	0.049
	0.2	0.449	0	0.049
	0.2	0.449	0	0.049
	0.2	0.449	0	0.049
	0.2	0.449	0	0.049
	0.2	0.449	0	0.049
	0.2	0.449	0	0.049
	0.2	0.449	0	0.049
	0.2	0.449	0	0.049
	0.2	0.449	0	0.049
	0.2	0.449	0	0.049
	0.2	0.449	0	0.049
	0.2	0.449	0	0.049
	0.2	0.449	0	0.049
	0.2	0.449	0	0.049
	0.2	0.449	0	0.049
	0.2	0.449	0	0.049
	0.2	0.449	0	0.049
	0.2	0.449	0	0.049
	0.2	0.449	0	0.049
	0.2	0.449	0	0.049
	0.2	0.449	0	0.049
	0.2	0.449	0	0.049
	0.2	0.449	0	0.049
	0.2	0.449	0	0.049
	0.2	0.449	0	0.049
	0.2	0.449	0	0.049
	0.2	0.449	0	0.049
	0.2	0.449	0	0.049
	0.2	0.449	0	0.049
	0.2	0.449	0	0.049
	0.2	0.449	0	0.049
	0.2	0.449	0	0.049
	0.2	0.449	0	0.049
	0.2	0.449	0	0.049
	0.2	0.449	0	0.049
	0.2	0.449	0	0.049
	0.2	0.449	0	0.049
	0.2	0.449	0	0.049
	0.2	0.449	0	0.049
	0.2	0.449	0	0.049
	0.2	0.449	0	0.049
	0.2	0.449	0	0.049
	0.2	0.449	0	0.049
	0.2	0.449	0	0.049
	0.2	0.449	0	0.049
	0.2	0.449	0	0.049
	0.2	0.449	0	0.049
	0.2	0.449	0	0.049
	0.2	0.449	0	0.049
	0.2	0.449	0	0.049
	0.2	0.449	0	0.049
	0.2	0.449	0	0.049
	0.2	0.449	0	0.049
	0.2	0.449	0	0.049
	0.2	0.449	0	0.049
	0.2	0.449	0	0.049
	0.2	0.449	0	0.049
	0.2	0.449	0	0.049
	0.2	0.449	0	0.049
	0.2	0.449	0	0.049
	0.2	0.449	0	0.049
	0.2	0.449	0	0.049
	0.2	0.449	0	0.049
	0.2	0.449	0	0.049
	0.2	0.449	0	0.049
	0.2	0.449	0	0.049
	0.2	0.449	0	0.049
	0.2	0.449	0	0.049
	0.2	0.449	0	0.049
	0.2	0.449	0	0.049
	0.2	0.449	0	0.049
	0.2	0.449	0	0.049
	0.2	0.449	0	0.049
	0.2	0.449	0	0.049
	0.2	0.449	0	0.049
	0.2	0.449	0	0.049
	0.2	0.449	0	0.049
	0.2	0.449	0	0.049
	0.2	0.449	0	0.049
	0.2	0.449	0	0.049
	0.2	0.449	0	0.049
	0.2	0.449	0	0.049
	0.2	0.449	0	0.049
	0.2	0.449	0	0.049
	0.2	0.449	0	0.049
	0.2	0.449	0	0.049
	0.2	0.449	0	0.049
	0.2	0.449	0	0.049
	0.2	0.449	0	0.049
	0.2	0.449	0	0.049
	0.2	0.449	0	0.049
	0.2	0.449	0	0.049
	0.2	0.449	0	0.049
	0.2	0.449	0	0.049
	0.2	0.449	0	0.049
	0.2	0.449	0	0.049
	0.2	0.449	0	0.049
	0.2	0.449	0	0.049
	0.2	0.449	0	0.049
	0.2	0.449	0	0.049
	0.2	0.449	0	0.049
	0.2	0.449	0	0.049
	0.2	0.449	0	0.049
	0.2	0.449	0	0.049
	0.2	0.449	0	0.049
	0.2	0.449	0	0.049
	0.2	0.449	0	0.049
	0.2	0.449	0	0.049
	0.2	0.449	0	0.049
	0.2	0.449	0	0.049
	0.2	0.449	0	0.049
	0.2	0.449	0	0.049
	0.2	0.449	0	0.049
	0.2	0.449	0	0.049
	0.2	0.449	0	0.049
	0.2	0.449	0	0.049
	0.2	0.449	0	0.049
	0.2	0.449	0	0.049
	0.2	0.449	0	0.049
	0.2	0.449	0	0.049
	0.2	0.449	0	0.049
	0.2	0.449	0	0.049
	0.2	0.449	0	0.049
	0.2	0.449	0	0.049
	0.2	0.449	0	0.049
	0.2	0.449	0	0.049
	0.2	0.449	0	0.049
	0.2	0.449	0	0.049
	0.2	0.449	0	0.049
	0.2	0.449	0	0.049
	0.2	0.449	0	0.049
	0.2	0.449	0	0.049
	0.2	0.449	0	0.049
	0.2	0.449	0	0.049
	0.2	0.449	0	0.049
	0.2	0.449	0	0.049
	0.2	0.449	0	0.049
	0.2	0.449	0	0.049
	0.2	0.449	0	0.049
	0.2	0.449	0	0.049
	0.2	0.449	0	0.049
	0.2	0.449	0	0.049
	0.2	0.449	0	0.049
	0.2	0.449	0	0.049
	0.2	0.449	0	0.049
	0.2	0.449	0	0.049
	0.2	0.449	0	0.049
	0.2	0.449	0	0.049
	0.2	0.449	0	0.049
	0.2	0.449	0	0.049
	0.2	0.449	0	0.049
	0.2	0.449	0	0.049
	0.2	0.449	0	0.049
	0.2	0.449	0	0.049
	0.2	0.449	0	0.049
	0.2	0.449	0	0.049
	0.2	0.449	0	0.049
	0.2	0.449	0	0.049
	0.2	0.449	0	0.049
	0.2	0.449	0	0.049
	0.2	0.449	0	0.049
	0.2	0.449	0	0.049
	0.2	0.449	0	0.049
	0.2	0.449	0	0.049
	0.2	0.449	0	0.049
	0.2	0.449	0	0.049
	0.2	0.449	0	0.049
	0.2	0.449	0	0.049
	0.2	0.449	0	0.049
	0.2	0.449	0	0.049
	0.2	0.449	0	0.049
	0.2	0.449	0	0.049
	0.2	0.449	0	0.049
	0.2	0.449	0	0.049
	0.2	0.449	0	0.049
	0.2	0.449	0	0.049
	0.2	0.449	0	0.049
	0.2	0.449	0	0.049
	0.2	0.449	0	0.049
	0.2	0.449	0	0.049
	0.2	0.449	0	0.049
	0.2	0.449	0	0.049
	0.2	0.449	0	0.049
	0.2	0.449	0	0.049
	0.2	0.449	0	0.049
	0.2	0.449	0	0.049
	0.2	0.449	0	0.049
	0.2	0.449	0	0.049
	0.2	0.449	0	0.049
	0.2	0.449	0	0.049
	0.2	0.449	0	0.049
	0.2	0.449	0	0.049
	0.2	0.449	0	0.049
	0.2	0.449	0	0.049
	0.2	0.449	0	0.049
	0.2	0.449	0	0.049
	0.2	0.449	0	0.049
	0.2	0.449	0	0.049
	0.2	0.449	0	0.049
	0.2	0.449	0	0.049
	0.2	0.449	0	0.049
	0.2	0.449	0	0.049
	0.2	0.449	0	0.049
	0.2	0.449	0	0.049
	0.2	0.449	0	0.049
	0.2	0.449	0	0.049
	0.2	0.449	0	0.049
	0.2	0.449	0	0.049
	0.2	0.449	0	0.049
	0.2	0.449	0	0.049
	0.2	0.449	0	0.049
	0.2	0.449	0	0.049
	0.2	0.449	0	0.049
	0.2	0.449	0	0.049
	0.2	0.449	0	0.049
	0.2	0.449	0	0.049
	0.2	0.449	0	0.049
	0.2	0.449	0	0.049
	0.2	0.449	0	0.049
	0.2	0.449	0	0.049
	0.2	0.449	0	0.049
	0.2	0.449	0	0.049
	0.2	0.449	0	0.049
	0.2	0.449	0	0.049
	0.2	0.449	0	0.049
	0.2	0.449	0	0.049
	0.2	0.449	0	0.049
	0.2	0.449	0	0.049
	0.2	0.449	0	0.049
	0.2	0.449	0	0.049
	0.2	0.449	0	0.049
	0.2	0.449	0	0.049
	0.2	0.449	0	0.049
	0.2	0.449	0	0.049
	0.2	0.449	0	0.049
	0.2	0.449	0	0.049
	0.2	0.449	0	0.049
	0.2	0.449	0	0.049
	0.2	0.449	0	0.049
	0.2	0.449	0	0.049
	0.2	0.449	0	0.049
	0.2	0.449	0	0.049
	0.2	0.449	0	0.049
	0.2	0.449	0	0.049
	0.2	0.449	0	0.049
	0.2	0.449	0	0.049
	0.2	0.449	0	0.049
	0.2	0.449	0	0.049
	0.2	0.449	0	0.049
	0.2	0.449	0	0.049
	0.2	0.449	0	0.049
	0.2	0.449	0	0.049
	0.2	0.449	0	0.049
	0.2	0.449	0	0.049
	0.2	0.449	0	0.049
	0.2	0.449	0	0.049
	0.2	0.449	0	0.049
	0.2	0.449	0	0.049
	0.2	0.449	0	0.049
	0.2	0.449	0	0.049
	0.2	0.449	0	0.049
	0.2	0.449	0	0.049
	0.2	0.449	0	0.049
	0.2	0.449	0	0.049
	0.2	0.449	0	0.049
	0.2	0.449	0	0.049
	0.2	0.449	0	0.049
	0.2	0.449	0	0.049
	0.2	0.449	0	0.049
	0.2	0.449	0	0.049
	0.2	0.449	0	0.049
	0.2	0.449	0	0.049
	0.2	0.449	0	0.049
	0.2	0.449	0	0.049
	0.2	0.449	0	0.049
	0.2	0.449	0	0.049
	0.2	0.449	0	0.049
	0.2	0.449	0	0.049
	0.2	0.449	0	0.049
	0.2	0.449	0	0.049
	0.2	0.449	0	0.049
	0.2	0.449	0	0.049
	0.2	0.449	0	0.049
	0.2	0.449	0	0.049
	0.2	0.449	0	0.049
	0.2	0.449	0	0.049
	0.2	0.449	0	0.049
	0.2	0.449	0	0.049
	0.2	0.449	0	0.049
	0.2	0.449	0	0.049
	0.2	0.449	0	0.049
	0.2	0.449	0	0.049
	0.2	0.449	0	0.049
	0.2	0.449	0	0.049
	0.2	0.449	0	0.049
	0.2	0.449	0	0.049
	0.2	0.449	0	0.049
	0.2	0.449	0	0.049
	0.2	0.449	0	0.049
	0.2	0.449	0	0.049
	0.2	0.449	0	0.049
	0.2	0.449	0	0.049
	0.2	0.449	0	0.049
	0.2	0.449	0	0.049
	0.2	0.449	0	0.049
	0.2	0.449	0	0.049
	0.2	0.449	0	0.049
	0.2	0.449	0	0.049
	0.2	0.449	0	0.049
	0.2	0.449	0	0.049
	0.2	0.449	0	0.049
	0.2	0.449	0	0.049
	0.2	0.449	0	0.049
	0.2	0.449	0	0.049
	0.2	0.449	0	0.049
	0.2	0.449	0	0.049
	0.2	0.449	0	0.049
	0.2	0.449	0	0.049
	0.2	0.449	0	0.049
	0.2	0.449	0	0.049
	0.2	0.449	0	0.049
	0.2	0.449	0	0.049
	0.2	0.449	0	0.049
	0.2	0.449	0	0.049
	0.2	0.449	0	0.049
	0.2	0.449	0	0.049
	0.2	0.449	0	0.049
	0.2	0.449	0	0.049
	0.2	0.449	0	0.049
	0.2	0.449	0	0.049
	0.2	0.449	0	0.049
	0.2	0.449	0	0.049
	0.2	0.449	0	0.049
	0.2	0.449	0	0.049
	0.2	0.449	0	0.049
	0.2	0.449	0	0.049
	0.2	0.449	0	0.049
	0.2	0.449	0	0.049
	0.2	0.449	0	0.049
	0.2	0.449	0	0.049
	0.2	0.449	0	0.049
	0.2	0.449	0	0.049
	0.2	0.449	0	0.049
	0.2	0.449	0	0.049
	0.2	0.449	0	0.049
	0.2	0.449	0	0.049
	0.2	0.449	0	0.049
	0.2	0.449	0	0.049
	0.2	0.449	0	0.049
	0.2	0.449	0	0.049
	0.2	0.449	0	0.049
	0.2	0.449	0	0.049
	0.2	0.449	0	0.049
	0.2	0.449	0	0.049
	0.2	0.449	0	0.049
	0.2	0.449	0	0.049
	0.2	0.449	0	0.049
	0.2	0.449	0	0.049
	0.2	0.449	0	0.049
	0.2	0.449	0	0.049
	0.2	0.449	0	0.049
[truncated: 63,536 more rows]

## Sheet: 2016
City	Gender	Education level	Marital status	Non-agricultural labor	B&V
An Hui Sheng Zhang Feng Xian	0.576	6.277	1.011	0.723	1
An Hui Sheng Fei Dong Xian	0.678	6.453	0.992	0.827	0
An Hui Sheng Fei Xi Xian	0.625	5.328	1.021	0.853	1
An Hui Sheng Wu Hu Xian	0.62	7.781	1.026	0.825	1
An Hui Sheng Fan Chang Xian	0.625	6.814	1.008	0.77	0
An Hui Sheng Nan Ling Xian	0.647	5.164	0.951	0.767	1
An Hui Sheng Huai Yuan Xian	0.564	5.402	0.919	0.713	0
An Hui Sheng Wu He Xian	0.685	6.435	0.943	0.682	1
An Hui Sheng Gu Zhen Xian	0.731	6.756	1.021	0.857	1
An Hui Sheng Feng Tai Xian	0.583	7.034	1.017	0.793	1
An Hui Sheng Dang Tu Xian	0.718	5.459	1.01	0.664	0
An Hui Sheng Sui Xi Xian	0.567	7.969	0.996	0.706	0
An Hui Sheng Tong Ling Xian	0.592	6.911	0.92	0.817	1
An Hui Sheng Huai Ning Xian	0.7	7.685	1.048	0.756	1
An Hui Sheng Cong Yang Xian	0.625	8.019	1.012	0.802	1
An Hui Sheng Qian Shan Xian	0.595	5.174	1.047	0.682	0
An Hui Sheng Tai Hu Xian	0.666	5.36	0.964	0.724	0
An Hui Sheng Xiu Song Xian	0.572	6.991	1.049	0.694	0
An Hui Sheng Wang Jiang Xian	0.615	5.59	0.885	0.765	1
An Hui Sheng Yue Xi Xian	0.741	6.642	1.006	0.785	1
An Hui Sheng Xi Xian	0.667	7.469	0.943	0.715	1
An Hui Sheng Xiu Ning Xian	0.678	7.945	0.951	0.75	1
An Hui Sheng Yi Xian	0.687	5.432	1.001	0.787	0
An Hui Sheng Qi Men Xian	0.601	6.367	0.943	0.844	0
An Hui Sheng Lai An Xian	0.733	6.448	1	0.691	0
An Hui Sheng Quan Jiao Xian	0.721	7.834	0.999	0.757	0
An Hui Sheng Ding Yuan Xian	0.679	5.424	0.928	0.666	0
An Hui Sheng Feng Yang Xian	0.706	7	0.959	0.844	1
An Hui Sheng Lin Quan Xian	0.628	6.966	0.913	0.696	0
An Hui Sheng Tai He Xian	0.648	7.288	0.906	0.685	1
An Hui Sheng Fu Nan Xian	0.744	6.276	0.877	0.747	1
An Hui Sheng Ying Shang Xian	0.73	6.106	0.875	0.85	0
An Hui Sheng Dang Shan Xian	0.634	6.755	0.968	0.857	1
An Hui Sheng Xiao Xian	0.596	7.323	0.874	0.832	0
An Hui Sheng Ling Bi Xian	0.624	5.785	0.967	0.828	1
An Hui Sheng Si Xian	0.688	6.257	0.853	0.806	0
Jiang Xi Sheng Nan Chang Xian	0.687	5.705	1.011	0.803	1
Jiang Xi Sheng Xin Jian Xian	0.705	7.955	0.855	0.753	0
Jiang Xi Sheng An Yi Xian	0.735	6.367	0.97	0.666	0
Jiang Xi Sheng Jin Xian Xian	0.698	6.318	0.993	0.802	1
Jiang Xi Sheng Fu Liang Xian	0.618	5.386	0.997	0.753	0
Jiang Xi Sheng Lian Hua Xian	0.63	5.483	0.932	0.849	0
Jiang Xi Sheng Shang Li Xian	0.579	5.578	0.889	0.828	1
Jiang Xi Sheng Lu Xi Xian	0.589	7.752	1.021	0.748	1
Jiang Xi Sheng Jiu Jiang Xian	0.654	5.498	1.035	0.659	0
Jiang Xi Sheng Wu Ning Xian	0.663	8.039	1.007	0.788	1
Jiang Xi Sheng Xiu Shui Xian	0.668	6.849	1.027	0.76	0
Jiang Xi Sheng Yong Xiu Xian	0.739	5.308	0.915	0.688	1
Jiang Xi Sheng De An Xian	0.622	5.188	1.043	0.715	0
Jiang Xi Sheng Xing Zi Xian	0.731	6.49	0.871	0.657	1
Jiang Xi Sheng Dou Chang Xian	0.682	8.137	0.893	0.74	0
Jiang Xi Sheng Hu Kou Xian	0.62	7.923	0.996	0.703	0
Jiang Xi Sheng Peng Ze Xian	0.639	6.725	1.005	0.691	0
Jiang Xi Sheng Fen Yi Xian	0.568	7.3	1.039	0.77	0
Jiang Xi Sheng Yu Jiang Xian	0.672	5.731	1.024	0.836	0
Jiang Xi Sheng Gan Xian	0.643	5.178	0.904	0.755	1
Jiang Xi Sheng Xin Feng Xian	0.72	5.494	0.955	0.762	1
Jiang Xi Sheng Da Yu Xian	0.711	7.428	1.038	0.76	1
Jiang Xi Sheng Shang You Xian	0.588	6.929	0.852	0.68	0
Jiang Xi Sheng Chong Yi Xian	0.561	6.169	1.008	0.729	0
Jiang Xi Sheng An Yuan Xian	0.669	5.769	0.883	0.851	0
Jiang Xi Sheng Long Nan Xian	0.645	5.871	0.916	0.695	0
Jiang Xi Sheng Ding Nan Xian	0.575	7.782	0.896	0.671	0
Jiang Xi Sheng Quan Nan Xian	0.638	6.116	0.87	0.821	1
Jiang Xi Sheng Ning Dou Xian	0.713	7.249	0.864	0.703	1
Jiang Xi Sheng Yu Dou Xian	0.735	6.935	0.865	0.665	1
Jiang Xi Sheng Xing Guo Xian	0.708	7.656	1.013	0.699	1
Jiang Xi Sheng Hui Chang Xian	0.647	7.575	0.893	0.769	1
Jiang Xi Sheng Xun Wu Xian	0.629	7.819	1.031	0.798	0
Jiang Xi Sheng Shi Cheng Xian	0.66	7.832	0.938	0.701	1
Jiang Xi Sheng Ji An Xian	0.6	7.809	0.992	0.75	1
Jiang Xi Sheng Ji Shui Xian	0.682	5.57	0.999	0.696	1
Jiang Xi Sheng Xia Jiang Xian	0.628	6.5	0.89	0.826	1
Jiang Xi Sheng Xin Gan Xian	0.604	6.705	0.93	0.778	0
Jiang Xi Sheng Yong Feng Xian	0.573	5.71	1.013	0.819	0
Jiang Xi Sheng Tai He Xian	0.677	6.521	1.041	0.766	1
Jiang Xi Sheng Sui Chuan Xian	0.738	7.062	0.981	0.655	0
Jiang Xi Sheng Wan An Xian	0.712	5.654	1.017	0.775	0
Jiang Xi Sheng An Fu Xian	0.598	7.313	0.861	0.721	1
Jiang Xi Sheng Yong Xin Xian	0.588	5.284	1.011	0.866	0
Jiang Xi Sheng Feng Xin Xian	0.558	6.271	0.99	0.746	1
Jiang Xi Sheng Wan Zai Xian	0.658	5.881	1.036	0.808	0
Jiang Xi Sheng Shang Gao Xian	0.724	6.017	1.025	0.77	0
Jiang Xi Sheng Yi Feng Xian	0.551	5.161	0.956	0.811	0
Jiang Xi Sheng Jing An Xian	0.736	6.234	0.937	0.799	1
Jiang Xi Sheng Tong Gu Xian	0.651	5.529	0.969	0.709	1
Jiang Xi Sheng Nan Cheng Xian	0.588	7.513	0.956	0.84	0
Jiang Xi Sheng Li Chuan Xian	0.57	5.222	1.035	0.774	0
Jiang Xi Sheng Nan Feng Xian	0.612	7.809	0.913	0.807	1
Jiang Xi Sheng Chong Ren Xian	0.705	6.317	0.931	0.831	0
Jiang Xi Sheng Le An Xian	0.721	7.252	1.028	0.733	1
Jiang Xi Sheng Yi Huang Xian	0.63	6.779	0.854	0.863	1
Jiang Xi Sheng Jin Xi Xian	0.61	6.557	1.004	0.7	0
Jiang Xi Sheng Zi Xi Xian	0.719	6.566	1.04	0.741	1
Jiang Xi Sheng Dong Xiang Xian	0.645	5.749	0.867	0.709	1
Jiang Xi Sheng Guang Chang Xian	0.618	5.359	0.912	0.659	1
Jiang Xi Sheng Shang Rao Xian	0.602	5.201	0.89	0.761	0
Jiang Xi Sheng Guang Feng Xian	0.576	7.708	1.036	0.853	0
Jiang Xi Sheng Yu Shan Xian	0.687	7.429	1.001	0.695	0
Jiang Xi Sheng Qian Shan Xian	0.719	8.02	0.875	0.733	0
Jiang Xi Sheng Heng Feng Xian	0.635	7.05	0.934	0.746	0
Jiang Xi Sheng Yi Yang Xian	0.616	5.866	0.853	0.693	0
Jiang Xi Sheng Yu Gan Xian	0.692	7.261	0.88	0.775	0
Jiang Xi Sheng Po Yang Xian	0.692	6.348	0.928	0.771	1
Jiang Xi Sheng Wan Nian Xian	0.647	7.378	0.853	0.789	0
Jiang Xi Sheng Wu Yuan Xian	0.699	7.61	1.006	0.835	1
Shan Dong Sheng Ping Yin Xian	0.566	6.864	1.041	0.809	0
Shan Dong Sheng Ji Yang Xian	0.678	7.992	0.925	0.744	0
Shan Dong Sheng Shang He Xian	0.746	7.207	1.005	0.691	0
Shan Dong Sheng Huan Tai Xian	0.591	5.472	0.982	0.663	0
Shan Dong Sheng Gao Qing Xian	0.629	7.339	0.853	0.681	1
Shan Dong Sheng Yi Yuan Xian	0.55	6.062	0.965	0.842	1
Shan Dong Sheng Ken Li Xian	0.706	6.476	0.965	0.677	0
Shan Dong Sheng Li Jin Xian	0.71	6.322	0.918	0.742	1
Shan Dong Sheng Guang Rao Xian	0.714	5.516	1.011	0.799	0
Shan Dong Sheng Zhang Dao Xian	0.66	7.251	0.943	0.666	1
Shan Dong Sheng Lin Qu Xian	0.628	7.058	1.022	0.662	0
Shan Dong Sheng Chang Le Xian	0.559	6.191	0.946	0.653	0
Shan Dong Sheng Wei Shan Xian	0.584	6.853	1.031	0.819	1
Shan Dong Sheng Yu Tai Xian	0.59	7.015	0.88	0.679	1
Shan Dong Sheng Jin Xiang Xian	0.636	6.592	0.889	0.667	0
Shan Dong Sheng Jia Xiang Xian	0.677	7.647	0.879	0.843	0
Shan Dong Sheng Wen Shang Xian	0.611	6.702	0.906	0.821	0
Shan Dong Sheng Si Shui Xian	0.566	5.656	0.994	0.654	0
Shan Dong Sheng Liang Shan Xian	0.743	7.607	1.04	0.755	1
Shan Dong Sheng Ning Yang Xian	0.642	6.297	1.035	0.665	0
Shan Dong Sheng Dong Ping Xian	0.687	7.153	0.973	0.736	0
Shan Dong Sheng Wu Lian Xian	0.727	7.655	0.911	0.791	0
Shan Dong Sheng Ju Xian	0.573	7.899	0.974	0.689	1
Shan Dong Sheng Yi Nan Xian	0.555	6.533	0.862	0.723	0
Shan Dong Sheng Tan Cheng Xian	0.702	6.187	0.951	0.698	0
Shan Dong Sheng Yi Shui Xian	0.734	8.096	0.982	0.672	1
Shan Dong Sheng Cang Shan Xian	0.666	5.633	1.017	0.782	1
Shan Dong Sheng Fei Xian	0.736	8.1	0.958	0.819	0
Shan Dong Sheng Ping Yi Xian	0.574	5.346	1.009	0.749	0
Shan Dong Sheng Ju Nan Xian	0.688	7.528	0.903	0.836	1
Shan Dong Sheng Meng Yin Xian	0.639	6.141	0.968	0.831	0
Shan Dong Sheng Lin Shu Xian	0.666	5.581	0.964	0.732	0
Shan Dong Sheng Ling Xian	0.556	5.647	1.016	0.838	0
Shan Dong Sheng Ning Jin Xian	0.65	8.098	0.995	0.834	1
Shan Dong Sheng Qing Yun Xian	0.56	6.878	0.989	0.804	1
Shan Dong Sheng Lin Yi Xian	0.702	5.401	0.911	0.844	0
Shan Dong Sheng Qi He Xian	0.609	7.951	1.025	0.836	1
Shan Dong Sheng Ping Yuan Xian	0.736	5.323	0.963	0.742	0
Shan Dong Sheng Xia Jin Xian	0.576	7.511	0.858	0.842	0
Shan Dong Sheng Wu Cheng Xian	0.602	6.434	0.896	0.833	1
Shan Dong Sheng Yang Gu Xian	0.558	5.513	0.964	0.864	0
Shan Dong Sheng Shen Xian	0.678	6.308	0.868	0.658	0
Shan Dong Sheng Chi Ping Xian	0.57	6.607	0.973	0.707	1
Shan Dong Sheng Dong A Xian	0.583	5.812	0.881	0.694	1
Shan Dong Sheng Guan Xian	0.637	5.925	0.967	0.771	1
Shan Dong Sheng Gao Tang Xian	0.617	7.793	0.941	0.748	1
Shan Dong Sheng Hui Min Xian	0.697	7.89	1.033	0.657	0
Shan Dong Sheng Yang Xin Xian	0.554	6.035	0.887	0.787	0
Shan Dong Sheng Wu Di Xian	0.721	7.181	0.921	0.809	1
Shan Dong Sheng Zhan Hua Xian	0.626	6.844	0.977	0.781	1
Shan Dong Sheng Bo Xing Xian	0.742	6.536	0.987	0.791	0
Shan Dong Sheng Zou Ping Xian	0.644	6.957	0.964	0.75	0
Shan Dong Sheng Cao Xian	0.661	7.064	0.874	0.83	0
Shan Dong Sheng Dan Xian	0.733	7.544	0.931	0.823	1
Shan Dong Sheng Cheng Wu Xian	0.578	5.472	0.969	0.839	0
Shan Dong Sheng Ju Ye Xian	0.665	6.768	1.025	0.814	0
Shan Dong Sheng Yun Cheng Xian	0.623	6.604	0.867	0.678	1
Shan Dong Sheng Juan Cheng Xian	0.728	6.528	0.855	0.732	1
Shan Dong Sheng Ding Tao Xian	0.665	8.148	1.009	0.746	0
Shan Dong Sheng Dong Ming Xian	0.639	7.544	0.916	0.732	0
He Nan Sheng Zhong Mou Xian	0.639	5.783	1.038	0.66	1
He Nan Sheng Qi Xian	0.739	7.704	1.001	0.762	1
He Nan Sheng Tong Xu Xian	0.655	7.758	1.048	0.734	0
He Nan Sheng Wei Shi Xian	0.612	7.469	1.012	0.736	1
He Nan Sheng Kai Feng Xian	0.672	6.258	0.961	0.815	0
He Nan Sheng Lan Kao Xian	0.653	6.994	1.031	0.702	1
He Nan Sheng Meng Jin Xian	0.645	6.368	1.044	0.731	0
He Nan Sheng Xin An Xian	0.703	5.32	0.92	0.839	1
He Nan Sheng Luan Chuan Xian	0.613	7.266	0.879	0.702	1
He Nan Sheng Song Xian	0.567	6.466	0.948	0.756	0
He Nan Sheng Ru Yang Xian	0.561	5.929	0.89	0.729	1
He Nan Sheng Yi Yang Xian	0.605	5.31	0.954	0.69	0
He Nan Sheng Luo Ning Xian	0.695	6.48	0.978	0.87	0
He Nan Sheng Yi Chuan Xian	0.745	7.664	0.9	0.687	0
He Nan Sheng Bao Feng Xian	0.596	7.631	0.933	0.847	0
He Nan Sheng Ye Xian	0.67	5.887	0.992	0.712	0
He Nan Sheng Lu Shan Xian	0.558	6.994	0.96	0.673	0
He Nan Sheng Jia Xian	0.672	7.509	0.874	0.665	0
He Nan Sheng An Yang Xian	0.586	6.59	1.023	0.687	0
He Nan Sheng Tang Yin Xian	0.622	5.564	0.967	0.769	1
He Nan Sheng Hua Xian	0.647	6.183	0.885	0.652	0
He Nan Sheng Nei Huang Xian	0.677	6.604	1.013	0.775	1
He Nan Sheng Xun Xian	0.662	6.308	0.873	0.731	0
He Nan Sheng Qi Xian	0.61	6.408	0.996	0.852	0
He Nan Sheng Xin Xiang Xian	0.56	6.647	0.914	0.824	1
He Nan Sheng Huo Jia Xian	0.707	5.284	0.993	0.867	1
He Nan Sheng Yuan Yang Xian	0.65	6.895	0.863	0.715	0
He Nan Sheng Yan Jin Xian	0.656	6.24	1.014	0.686	0
He Nan Sheng Feng Qiu Xian	0.654	6.949	0.935	0.693	1
He Nan Sheng Zhang Yuan Xian	0.741	6.258	0.99	0.79	1
He Nan Sheng Xiu Wu Xian	0.559	6.518	0.869	0.842	0
He Nan Sheng Bo Ai Xian	0.599	5.178	0.898	0.757	1
He Nan Sheng Wu Zhi Xian	0.713	6.385	0.903	0.695	1
He Nan Sheng Wen Xian	0.617	5.189	0.859	0.702	0
He Nan Sheng Qing Feng Xian	0.621	6.037	1.038	0.753	0
He Nan Sheng Nan Le Xian	0.6	5.592	0.966	0.793	1
He Nan Sheng Fan Xian	0.576	5.488	0.881	0.74	0
He Nan Sheng Tai Qian Xian	0.556	6.051	0.869	0.845	1
He Nan Sheng Pu Yang Xian	0.646	5.311	0.913	0.795	0
He Nan Sheng Xu Chang Xian	0.709	7.074	1.031	0.834	0
He Nan Sheng Yan Ling Xian	0.549	6.494	0.999	0.654	1
He Nan Sheng Xiang Cheng Xian	0.566	6.61	1.019	0.693	1
He Nan Sheng Wu Yang Xian	0.737	8.125	1.014	0.741	0
He Nan Sheng Lin Ying Xian	0.747	5.513	0.885	0.702	0
He Nan Sheng Yan Cheng Xian	0.691	7.483	0.927	0.809	1
He Nan Sheng Mian Chi Xian	0.604	5.87	0.865	0.826	0
He Nan Sheng Shan Xian	0.722	6.227	0.879	0.697	0
He Nan Sheng Lu Shi Xian	0.624	6.879	1.002	0.813	1
He Nan Sheng Nan Zhao Xian	0.587	6.418	0.89	0.704	1
He Nan Sheng Fang Cheng Xian	0.681	5.835	0.892	0.833	0
He Nan Sheng Xi Xia Xian	0.57	7.425	0.869	0.7	1
He Nan Sheng Zhen Ping Xian	0.722	7.79	0.937	0.793	1
He Nan Sheng Nei Xiang Xian	0.714	5.801	0.995	0.833	0
He Nan Sheng Xi Chuan Xian	0.589	5.418	0.964	0.78	0
He Nan Sheng She Qi Xian	0.739	6.229	0.955	0.858	0
He Nan Sheng Tang He Xian	0.684	7.481	1.006	0.83	1
He Nan Sheng Xin Ye Xian	0.607	7.159	0.918	0.753	0
He Nan Sheng Tong Bai Xian	0.627	6.853	0.875	0.654	0
He Nan Sheng Min Quan Xian	0.706	6.987	0.976	0.738	0
He Nan Sheng Sui Xian	0.632	6.243	0.924	0.674	1
He Nan Sheng Ning Ling Xian	0.729	7.087	0.918	0.674	0
He Nan Sheng Zhe Cheng Xian	0.622	5.446	0.942	0.673	1
He Nan Sheng Yu Cheng Xian	0.653	7.011	0.99	0.759	1
He Nan Sheng Xia Yi Xian	0.748	6.949	0.981	0.782	0
He Nan Sheng Luo Shan Xian	0.653	8.057	1.026	0.802	1
He Nan Sheng Guang Shan Xian	0.603	7.017	0.868	0.65	1
He Nan Sheng Xin Xian	0.749	7.634	1.015	0.741	0
He Nan Sheng Shang Cheng Xian	0.649	7.738	1.046	0.745	0
He Nan Sheng Gu Shi Xian	0.659	7.725	0.962	0.702	0
He Nan Sheng Huang Chuan Xian	0.634	7.86	1.001	0.833	0
He Nan Sheng Huai Bin Xian	0.59	5.684	0.969	0.804	1
He Nan Sheng Xi Xian	0.688	5.478	0.973	0.803	0
He Nan Sheng Fu Gou Xian	0.558	6.94	0.849	0.826	0
He Nan Sheng Xi Hua Xian	0.566	5.59	1.032	0.868	0
He Nan Sheng Shang Shui Xian	0.658	6.34	0.915	0.654	1
He Nan Sheng Shen Qiu Xian	0.611	7.072	0.887	0.711	0
He Nan Sheng Dan Cheng Xian	0.648	6.181	0.869	0.766	1
He Nan Sheng Huai Yang Xian	0.607	5.697	1.043	0.66	1
He Nan Sheng Tai Kang Xian	0.744	6.833	1.017	0.68	0
He Nan Sheng Lu Yi Xian	0.703	5.22	0.941	0.668	1
He Nan Sheng Xi Ping Xian	0.597	6.65	0.918	0.799	0
He Nan Sheng Shang Cai Xian	0.678	5.163	0.965	0.837	1
He Nan Sheng Ping Yu Xian	0.602	6.971	0.915	0.675	1
He Nan Sheng Zheng Yang Xian	0.651	5.733	1.022	0.759	0
He Nan Sheng Que Shan Xian	0.58	6.715	1.027	0.826	1
He Nan Sheng Mi Yang Xian	0.639	7.986	0.952	0.672	1
He Nan Sheng Ru Nan Xian	0.589	7.948	0.923	0.721	0
He Nan Sheng Sui Ping Xian	0.662	5.975	0.976	0.771	1
He Nan Sheng Xin Cai Xian	0.658	6.951	0.989	0.852	1
Hu Bei Sheng Yang Xin Xian	0.579	5.946	0.909	0.856	1
Hu Bei Sheng Yun Xian	0.739	7.408	0.955	0.701	1
Hu Bei Sheng Yun Xi Xian	0.655	5.544	0.856	0.791	0
Hu Bei Sheng Zhu Shan Xian	0.713	5.473	0.964	0.857	0
Hu Bei Sheng Zhu Xi Xian	0.625	6.472	0.918	0.824	1
Hu Bei Sheng Fang Xian	0.634	6.238	0.992	0.769	1
Hu Bei Sheng Yuan An Xian	0.673	5.773	0.948	0.704	0
Hu Bei Sheng Xing Shan Xian	0.746	5.799	0.906	0.686	0
Hu Bei Sheng Zi Gui Xian	0.683	7.936	0.974	0.664	0
Hu Bei Sheng Zhang Yang Tu Jia Zu Zi Zhi Xian	0.73	8.046	0.985	0.801	0
Hu Bei Sheng Wu Feng Tu Jia Zu Zi Zhi Xian	0.735	7.164	0.881	0.772	1
Hu Bei Sheng Nan Zhang Xian	0.643	6.949	0.971	0.659	0
Hu Bei Sheng Gu Cheng Xian	0.566	7.229	0.976	0.846	0
Hu Bei Sheng Bao Kang Xian	0.685	5.811	1.017	0.707	1
Hu Bei Sheng Jing Shan Xian	0.667	6.318	0.98	0.726	0
Hu Bei Sheng Sha Yang Xian	0.611	7.001	0.976	0.671	0
Hu Bei Sheng Xiao Chang Xian	0.704	5.963	0.997	0.774	1
Hu Bei Sheng Da Wu Xian	0.562	5.657	1.006	0.721	0
Hu Bei Sheng Yun Meng Xian	0.736	7.485	0.963	0.679	1
Hu Bei Sheng Gong An Xian	0.596	7.83	1.04	0.694	0
Hu Bei Sheng Jian Li Xian	0.712	7.134	0.971	0.826	0
Hu Bei Sheng Jiang Ling Xian	0.64	7.232	0.984	0.698	1
Hu Bei Sheng Tuan Feng Xian	0.622	5.312	0.946	0.839	0
Hu Bei Sheng Hong An Xian	0.692	7.238	0.883	0.655	1
Hu Bei Sheng Luo Tian Xian	0.602	7.604	1.018	0.765	1
Hu Bei Sheng Ying Shan Xian	0.712	5.647	1.033	0.843	0
Hu Bei Sheng Xi Shui Xian	0.564	7.886	0.852	0.686	1
Hu Bei Sheng Qi Chun Xian	0.634	5.205	0.938	0.854	1
Hu Bei Sheng Huang Mei Xian	0.713	5.226	0.951	0.717	0
Hu Bei Sheng Jia Yu Xian	0.612	6.46	0.898	0.675	0
Hu Bei Sheng Tong Cheng Xian	0.601	5.66	0.993	0.77	1
Hu Bei Sheng Chong Yang Xian	0.599	7.468	0.916	0.672	1
Hu Bei Sheng Tong Shan Xian	0.552	7.979	0.985	0.671	0
Hu Bei Sheng Jian Shi Xian	0.629	7.666	0.983	0.654	1
Hu Bei Sheng Ba Dong Xian	0.744	6.374	0.916	0.725	0
Hu Bei Sheng Xuan En Xian	0.602	5.158	1.002	0.69	0
Hu Bei Sheng Xian Feng Xian	0.61	6.935	0.984	0.753	1
Hu Bei Sheng Lai Feng Xian	0.573	6.154	0.93	0.85	1
Hu Bei Sheng He Feng Xian	0.617	5.538	0.888	0.866	0
Hu Nan Sheng Zhang Sha Xian	0.713	6.705	0.925	0.692	0
Hu Nan Sheng Wang Cheng Xian	0.549	5.417	0.882	0.861	1
Hu Nan Sheng Ning Xiang Xian	0.736	6.614	0.889	0.855	1
Hu Nan Sheng Zhu Zhou Xian	0.59	6.595	0.903	0.729	1
Hu Nan Sheng You Xian	0.584	7.734	0.857	0.657	1
Hu Nan Sheng Cha Ling Xian	0.641	6.188	0.997	0.798	1
Hu Nan Sheng Yan Ling Xian	0.719	6.356	0.894	0.822	1
Hu Nan Sheng Xiang Tan Xian	0.729	5.344	0.993	0.811	0
Hu Nan Sheng Heng Yang Xian	0.708	5.171	1.007	0.721	1
Hu Nan Sheng Heng Nan Xian	0.625	7.002	0.883	0.848	1
Hu Nan Sheng Heng Shan Xian	0.565	6.005	1.036	0.786	0
Hu Nan Sheng Heng Dong Xian	0.618	7.72	0.924	0.683	0
Hu Nan Sheng Qi Dong Xian	0.696	7.276	0.859	0.853	1
Hu Nan Sheng Shao Dong Xian	0.682	5.389	1.044	0.812	0
Hu Nan Sheng Xin Shao Xian	0.57	7.551	0.851	0.803	0
Hu Nan Sheng Shao Yang Xian	0.554	7.525	0.859	0.791	1
Hu Nan Sheng Long Hui Xian	0.605	7.821	0.91	0.825	0
Hu Nan Sheng Dong Kou Xian	0.698	5.986	0.934	0.767	0
Hu Nan Sheng Sui Ning Xian	0.616	7.716	1.027	0.813	0
Hu Nan Sheng Xin Ning Xian	0.571	5.206	0.865	0.707	0
Hu Nan Sheng Cheng Bu Miao Zu Zi Zhi Xian	0.596	8.14	0.869	0.788	0
Hu Nan Sheng Yue Yang Xian	0.7	7.277	0.997	0.694	0
Hu Nan Sheng Hua Rong Xian	0.588	8.103	1.032	0.778	0
Hu Nan Sheng Xiang Yin Xian	0.609	6.272	0.851	0.706	0
Hu Nan Sheng Ping Jiang Xian	0.748	7.249	0.966	0.848	1
Hu Nan Sheng An Xiang Xian	0.645	6.085	0.95	0.675	0
Hu Nan Sheng Han Shou Xian	0.734	8.109	0.972	0.679	1
Hu Nan Sheng Li Xian	0.671	5.436	1.02	0.723	1
Hu Nan Sheng Lin Li Xian	0.725	7.787	0.941	0.811	0
Hu Nan Sheng Tao Yuan Xian	0.644	5.651	0.863	0.807	0
Hu Nan Sheng Shi Men Xian	0.718	8.057	0.888	0.684	0
Hu Nan Sheng Ci Li Xian	0.681	6.096	0.998	0.738	1
Hu Nan Sheng Sang Zhi Xian	0.703	5.962	0.948	0.707	0
Hu Nan Sheng Nan Xian	0.601	5.649	0.852	0.761	0
Hu Nan Sheng Tao Jiang Xian	0.622	6.524	0.995	0.857	0
Hu Nan Sheng An Hua Xian	0.702	6.225	0.954	0.808	1
Hu Nan Sheng Gui Yang Xian	0.668	7.248	0.95	0.833	1
Hu Nan Sheng Yi Zhang Xian	0.552	7.982	0.926	0.774	0
Hu Nan Sheng Yong Xing Xian	0.663	7.329	0.867	0.729	1
Hu Nan Sheng Jia He Xian	0.614	6.28	0.859	0.833	0
Hu Nan Sheng Lin Wu Xian	0.683	6.034	0.851	0.831	0
Hu Nan Sheng Ru Cheng Xian	0.678	7.701	1.015	0.708	1
Hu Nan Sheng Gui Dong Xian	0.668	5.153	0.881	0.731	1
Hu Nan Sheng An Ren Xian	0.71	6.214	0.987	0.697	1
Hu Nan Sheng Qi Yang Xian	0.643	6.96	0.927	0.717	1
Hu Nan Sheng Dong An Xian	0.686	5.888	0.91	0.719	1
Hu Nan Sheng Shuang Pai Xian	0.675	7.261	0.917	0.748	0
Hu Nan Sheng Dao Xian	0.726	5.197	1.028	0.658	1
Hu Nan Sheng Jiang Yong Xian	0.704	8.135	1.002	0.746	0
Hu Nan Sheng Ning Yuan Xian	0.718	7.856	0.949	0.834	0
Hu Nan Sheng Lan Shan Xian	0.706	6.286	1.033	0.664	0
Hu Nan Sheng Xin Tian Xian	0.737	7.124	0.903	0.854	1
Hu Nan Sheng Jiang Hua Yao Zu Zi Zhi Xian	0.717	5.985	0.938	0.809	1
Hu Nan Sheng Zhong Fang Xian	0.696	7.493	0.976	0.774	0
Hu Nan Sheng Yuan Ling Xian	0.676	6.557	0.908	0.792	0
Hu Nan Sheng Chen Xi Xian	0.656	6.516	0.851	0.689	0
Hu Nan Sheng Xu Pu Xian	0.654	7.927	0.889	0.67	1
Hu Nan Sheng Hui Tong Xian	0.66	8.116	1.005	0.847	1
Hu Nan Sheng Ma Yang Miao Zu Zi Zhi Xian	0.693	6.93	0.964	0.673	1
Hu Nan Sheng Xin Huang Dong Zu Zi Zhi Xian	0.567	5.9	0.885	0.708	1
Hu Nan Sheng Zhi Jiang Dong Zu Zi Zhi Xian	0.74	7.598	0.871	0.845	1
Hu Nan Sheng Jing Zhou Miao Zu Dong Zu Zi Zhi Xian	0.6	5.656	0.931	0.841	0
Hu Nan Sheng Tong Dao Dong Zu Zi Zhi Xian	0.701	6.59	0.982	0.756	1
Hu Nan Sheng Shuang Feng Xian	0.621	6.271	0.978	0.677	1
Hu Nan Sheng Xin Hua Xian	0.698	7.851	0.918	0.813	0
Hu Nan Sheng Lu Xi Xian	0.742	5.537	0.899	0.828	0
Hu Nan Sheng Feng Huang Xian	0.723	5.805	0.905	0.793	0
Hu Nan Sheng Hua Yuan Xian	0.715	6.718	0.879	0.66	0
Hu Nan Sheng Bao Jing Xian	0.61	7.251	0.96	0.754	0
Hu Nan Sheng Gu Zhang Xian	0.597	8.077	0.879	0.811	1
Hu Nan Sheng Yong Shun Xian	0.669	8.083	1.036	0.813	1
Hu Nan Sheng Long Shan Xian	0.715	5.814	0.932	0.791	0
Guang Dong Sheng Qu Jiang Xian	0.602	5.271	0.898	0.83	1
Guang Dong Sheng Shi Xing Xian	0.721	6.77	0.871	0.694	1
Guang Dong Sheng Ren Hua Xian	0.551	7.718	0.951	0.69	1
Guang Dong Sheng Weng Yuan Xian	0.621	7.871	0.974	0.813	0
Guang Dong Sheng Ru Yuan Yao Zu Zi Zhi Xian	0.661	7.917	1.025	0.726	0
Guang Dong Sheng Xin Feng Xian	0.701	6.276	0.877	0.818	0
Guang Dong Sheng Nan Ao Xian	0.677	5.176	0.915	0.652	0
Guang Dong Sheng Sui Xi Xian	0.623	5.636	0.909	0.8	0
Guang Dong Sheng Xu Wen Xian	0.586	8.005	1.045	0.711	0
Guang Dong Sheng Dian Bai Xian	0.721	5.481	0.86	0.798	0
Guang Dong Sheng Guang Ning Xian	0.659	7.308	0.918	0.733	0
Guang Dong Sheng Huai Ji Xian	0.685	5.536	1.016	0.834	0
Guang Dong Sheng Feng Kai Xian	0.58	5.798	0.849	0.75	0
Guang Dong Sheng De Qing Xian	0.604	6.451	1.034	0.861	0
Guang Dong Sheng Bo Luo Xian	0.62	6.849	0.94	0.843	1
Guang Dong Sheng Hui Dong Xian	0.563	7.068	0.999	0.831	1
Guang Dong Sheng Long Men Xian	0.696	5.228	0.915	0.73	0
Guang Dong Sheng Mei Xian	0.708	6.644	0.909	0.789	0
Guang Dong Sheng Da Pu Xian	0.628	6.165	0.934	0.789	0
Guang Dong Sheng Feng Shun Xian	0.72	5.406	1.039	0.719	1
Guang Dong Sheng Wu Hua Xian	0.637	6.421	0.865	0.727	1
Guang Dong Sheng Ping Yuan Xian	0.557	5.206	1.024	0.664	0
Guang Dong Sheng Jiao Ling Xian	0.734	7.738	0.961	0.817	0
Guang Dong Sheng Hai Feng Xian	0.648	6.855	1.037	0.826	1
Guang Dong Sheng Lu He Xian	0.71	7.746	0.862	0.856	1
Guang Dong Sheng Zi Jin Xian	0.585	7.708	0.998	0.705	0
Guang Dong Sheng Long Chuan Xian	0.655	6.329	0.952	0.689	0
Guang Dong Sheng Lian Ping Xian	0.63	6.203	0.932	0.711	1
Guang Dong Sheng He Ping Xian	0.658	8.1	0.979	0.735	0
Guang Dong Sheng Dong Yuan Xian	0.682	6.158	1.03	0.677	0
Guang Dong Sheng Yang Xi Xian	0.669	7.317	0.931	0.721	0
Guang Dong Sheng Yang Dong Xian	0.685	5.606	0.871	0.694	1
Guang Dong Sheng Fo Gang Xian	0.559	7.654	1.018	0.749	0
Guang Dong Sheng Yang Shan Xian	0.715	5.641	0.889	0.768	0
Guang Dong Sheng Lian Shan Zhuang Zu Yao Zu Zi Zhi Xian	0.576	7.158	0.986	0.831	0
Guang Dong Sheng Lian Nan Yao Zu Zi Zhi Xian	0.714	6.066	0.916	0.8	1
Guang Dong Sheng Qing Xin Xian	0.706	6.776	0.915	0.751	0
Guang Dong Sheng Chao An Xian	0.709	5.418	0.906	0.675	0
Guang Dong Sheng Rao Ping Xian	0.678	5.453	1.006	0.776	0
Guang Dong Sheng Jie Dong Xian	0.586	6.117	0.862	0.705	0
Guang Dong Sheng Jie Xi Xian	0.678	7.355	1.004	0.773	0
Guang Dong Sheng Hui Lai Xian	0.67	5.846	1.015	0.775	1
Guang Dong Sheng Xin Xing Xian	0.632	5.577	0.88	0.73	1
Guang Dong Sheng Yu Nan Xian	0.594	7.809	0.86	0.693	0
Guang Dong Sheng Yun An Xian	0.697	7.232	0.884	0.749	0
Guang Xi Yong Ning Xian	0.733	5.944	0.973	0.807	1
Guang Xi Wu Ming Xian	0.742	7.346	0.974	0.763	0
Guang Xi Long An Xian	0.61	7.57	1.008	0.815	1
Guang Xi Ma Shan Xian	0.687	6.972	0.955	0.718	0
Guang Xi Shang Lin Xian	0.604	5.958	0.977	0.823	1
Guang Xi Bin Yang Xian	0.741	5.697	0.989	0.773	0
Guang Xi Heng Xian	0.571	8.062	1.014	0.693	0
Guang Xi Liu Jiang Xian	0.739	7.684	0.975	0.704	0
Guang Xi Liu Cheng Xian	0.6	6.773	1.032	0.694	0
Guang Xi Lu Zhai Xian	0.612	7.832	1.002	0.762	0
Guang Xi Rong An Xian	0.632	7.608	0.889	0.677	1
Guang Xi Rong Shui Miao Zu Zi Zhi Xian	0.585	7.117	0.886	0.657	1
Guang Xi San Jiang Dong Zu Zi Zhi Xian	0.646	5.506	0.875	0.757	0
Guang Xi Yang Shuo Xian	0.716	7.814	0.998	0.819	1
Guang Xi Lin Gui Xian	0.604	6.283	0.97	0.844	1
Guang Xi Ling Chuan Xian	0.594	5.743	0.882	0.74	0
Guang Xi Quan Zhou Xian	0.72	6.128	1.009	0.752	1
Guang Xi Xing An Xian	0.578	6.069	0.912	0.689	1
Guang Xi Yong Fu Xian	0.631	6.284	1.042	0.778	1
Guang Xi Guan Yang Xian	0.681	6.049	0.965	0.821	0
Guang Xi Long Sheng Ge Zu Zi Zhi Xian	0.73	5.462	0.862	0.735	1
Guang Xi Zi Yuan Xian	0.586	6.775	0.858	0.698	0
Guang Xi Ping Le Xian	0.711	6.64	1.046	0.761	1
Guang Xi Li Pu Xian	0.665	7.759	0.942	0.75	1
Guang Xi Gong Cheng Yao Zu Zi Zhi Xian	0.698	6.396	1.016	0.684	1
Guang Xi Cang Wu Xian	0.564	5.595	0.986	0.867	0
Guang Xi Teng Xian	0.61	5.886	0.956	0.747	0
Guang Xi Meng Shan Xian	0.642	6.199	0.927	0.744	1
Guang Xi He Pu Xian	0.637	6.656	0.923	0.721	1
Guang Xi Shang Si Xian	0.663	5.73	1.048	0.839	1
Guang Xi Ling Shan Xian	0.599	6.776	0.896	0.812	0
Guang Xi Pu Bei Xian	0.715	5.532	0.906	0.816	1
Guang Xi Ping Nan Xian	0.597	5.984	0.85	0.861	0
Guang Xi Rong Xian	0.748	5.762	0.888	0.748	1
Guang Xi Lu Chuan Xian	0.733	6.635	0.897	0.77	1
Guang Xi Bo Bai Xian	0.669	6.072	1.004	0.745	0
Guang Xi Xing Ye Xian	0.669	7.067	0.88	0.674	1
Guang Xi Tian Yang Xian	0.716	6.249	0.966	0.844	0
Guang Xi Tian Dong Xian	0.721	6.445	0.948	0.684	1
Guang Xi Ping Guo Xian	0.698	7.404	1.036	0.669	0
Guang Xi De Bao Xian	0.621	8.05	0.901	0.866	0
Guang Xi Jing Xi Xian	0.709	5.545	0.914	0.85	0
Guang Xi Na Po Xian	0.697	7.259	0.955	0.826	1
Guang Xi Ling Yun Xian	0.598	7.525	0.979	0.679	0
Guang Xi Le Ye Xian	0.55	6.995	1.017	0.754	0
Guang Xi Tian Lin Xian	0.684	7.819	1.04	0.837	0
Guang Xi Xi Lin Xian	0.55	6.026	0.859	0.84	1
Guang Xi Long Lin Ge Zu Zi Zhi Xian	0.726	6.723	0.923	0.825	0
Guang Xi Zhao Ping Xian	0.629	7.109	0.9	0.71	0
Guang Xi Zhong Shan Xian	0.69	7.725	0.973	0.653	0
Guang Xi Fu Chuan Yao Zu Zi Zhi Xian	0.717	7.444	0.917	0.843	1
Guang Xi Nan Dan Xian	0.728	5.419	0.971	0.813	1
Guang Xi Tian E Xian	0.741	7.103	0.939	0.679	1
Guang Xi Feng Shan Xian	0.705	7.716	0.969	0.749	0
Guang Xi Dong Lan Xian	0.688	6.905	1.007	0.7	1
Guang Xi Luo Cheng Mu Lao Zu Zi Zhi Xian	0.557	7.683	1.029	0.773	1
Guang Xi Huan Jiang Mao Nan Zu Zi Zhi Xian	0.664	7.512	0.883	0.755	1
Guang Xi Ba Ma Yao Zu Zi Zhi Xian	0.599	5.447	0.88	0.818	1
Guang Xi Dou An Yao Zu Zi Zhi Xian	0.749	6.156	0.963	0.867	0
Guang Xi Da Hua Yao Zu Zi Zhi Xian	0.568	7.648	0.944	0.859	0
Guang Xi Xin Cheng Xian	0.597	5.332	1.047	0.656	0
Guang Xi Xiang Zhou Xian	0.672	7.251	0.883	0.839	0
Guang Xi Wu Xuan Xian	0.591	7.741	0.994	0.81	1
Guang Xi Jin Xiu Yao Zu Zi Zhi Xian	0.609	6.539	0.961	0.83	0
Guang Xi Fu Sui Xian	0.719	7.803	0.979	0.78	1
Guang Xi Ning Ming Xian	0.724	5.153	0.989	0.698	0
Guang Xi Long Zhou Xian	0.725	7.843	0.99	0.829	1
Guang Xi Da Xin Xian	0.715	7.537	0.934	0.681	1
Guang Xi Tian Deng Xian	0.734	7.697	1.044	0.79	0
Hai Nan Sheng Ding An Xian	0.718	6.389	1.032	0.818	0
Hai Nan Sheng Tun Chang Xian	0.723	5.601	0.986	0.862	0
Hai Nan Sheng Cheng Mai Xian	0.697	6.196	0.864	0.826	1
Hai Nan Sheng Lin Gao Xian	0.719	7.947	1.035	0.841	1
Hai Nan Sheng Bai Sha Li Zu Zi Zhi Xian	0.582	7.895	0.94	0.824	0
Hai Nan Sheng Chang Jiang Li Zu Zi Zhi Xian	0.625	6.506	0.961	0.779	0
Hai Nan Sheng Le Dong Li Zu Zi Zhi Xian	0.655	7.626	1.01	0.704	1
Hai Nan Sheng Ling Shui Li Zu Zi Zhi Xian	0.625	7.956	0.864	0.743	1
Hai Nan Sheng Bao Ting Li Zu Miao Zu Zi Zhi Xian	0.621	7.749	1.003	0.869	0
Hai Nan Sheng Qiong Zhong Li Zu Miao Zu Zi Zhi Xian	0.738	7.97	0.871	0.816	1
Zhong Qing Shi Xian	0.696	7.176	0.937	0.692	0
Zhong Qing Shi Qi Jiang Xian	0.733	6.441	1.048	0.834	0
Zhong Qing Shi Tong Nan Xian	0.683	6.013	0.937	0.695	1
Zhong Qing Shi Tong Liang Xian	0.564	7.651	0.874	0.699	0
Zhong Qing Shi Da Zu Xian	0.688	7.817	0.953	0.695	1
Zhong Qing Shi Rong Chang Xian	0.63	8.148	1.024	0.749	1
Zhong Qing Shi Bi Shan Xian	0.738	5.971	0.853	0.815	0
Zhong Qing Shi Liang Ping Xian	0.681	7.642	1.047	0.735	1
Zhong Qing Shi Cheng Kou Xian	0.731	7.957	0.884	0.738	1
Zhong Qing Shi Feng Dou Xian	0.606	5.286	1.036	0.746	0
Zhong Qing Shi Dian Jiang Xian	0.631	7.197	0.944	0.664	0
Zhong Qing Shi Wu Long Xian	0.712	7.11	0.964	0.792	1
Zhong Qing Shi Zhong Xian	0.578	5.902	0.865	0.666	0
Zhong Qing Shi Kai Xian	0.635	8.016	1.005	0.66	0
Zhong Qing Shi Yun Yang Xian	0.66	7.464	0.976	0.763	0
Zhong Qing Shi Feng Jie Xian	0.618	7.478	1.027	0.864	0
Zhong Qing Shi Wu Shan Xian	0.687	5.684	0.877	0.759	0
Zhong Qing Shi Wu Xi Xian	0.625	7.85	0.931	0.714	0
Zhong Qing Shi Shi Zhu Tu Jia Zu Zi Zhi Xian	0.737	7.919	1.017	0.656	1
Zhong Qing Shi Xiu Shan Tu Jia Zu Miao Zu Zi Zhi Xian	0.633	7.745	0.92	0.696	0
Zhong Qing Shi You Yang Tu Jia Zu Miao Zu Zi Zhi Xian	0.731	7.468	0.903	0.813	1
Zhong Qing Shi Peng Shui Miao Zu Tu Jia Zu Zi Zhi Xian	0.731	5.296	0.854	0.798	0
Si Chuan Sheng Jin Tang Xian	0.592	5.529	0.888	0.765	0
Si Chuan Sheng Shuang Liu Xian	0.69	8.043	0.878	0.855	0
Si Chuan Sheng Pi Xian	0.653	6.266	0.855	0.809	0
Si Chuan Sheng Da Yi Xian	0.596	6.595	0.892	0.677	1
Si Chuan Sheng Pu Jiang Xian	0.568	6.243	0.952	0.792	0
Si Chuan Sheng Xin Jin Xian	0.652	8.017	0.941	0.706	1
Si Chuan Sheng Rong Xian	0.694	6.171	0.93	0.713	1
Si Chuan Sheng Fu Shun Xian	0.709	6.89	1.014	0.838	1
Si Chuan Sheng Mi Yi Xian	0.668	6.851	0.945	0.853	0
Si Chuan Sheng Yan Bian Xian	0.592	6.121	0.883	0.786	0
Si Chuan Sheng Lu Xian	0.679	7.834	0.943	0.795	1
Si Chuan Sheng He Jiang Xian	0.562	5.683	1.048	0.701	1
Si Chuan Sheng Xu Yong Xian	0.615	6.006	0.859	0.823	1
Si Chuan Sheng Gu Lin Xian	0.647	7.439	0.999	0.82	1
Si Chuan Sheng Zhong Jiang Xian	0.582	6.392	0.905	0.856	0
Si Chuan Sheng Luo Jiang Xian	0.584	5.904	0.98	0.714	0
Si Chuan Sheng San Tai Xian	0.573	7.373	0.976	0.764	1
Si Chuan Sheng Yan Ting Xian	0.677	7.098	1.019	0.662	1
Si Chuan Sheng An Xian	0.668	5.585	0.994	0.654	0
Si Chuan Sheng Zi Tong Xian	0.734	6.456	0.864	0.689	0
Si Chuan Sheng Bei Chuan Qiang Zu Zi Zhi Xian	0.688	6.38	0.866	0.804	1
Si Chuan Sheng Ping Wu Xian	0.665	7.899	0.944	0.697	1
Si Chuan Sheng Wang Cang Xian	0.626	7.26	0.981	0.798	0
Si Chuan Sheng Qing Chuan Xian	0.739	5.567	0.973	0.656	0
Si Chuan Sheng Jian Ge Xian	0.708	7.54	0.851	0.678	0
Si Chuan Sheng Cang Xi Xian	0.683	6.225	0.876	0.824	0
Si Chuan Sheng Peng Xi Xian	0.588	5.996	0.86	0.662	1
Si Chuan Sheng She Hong Xian	0.65	6.794	0.932	0.767	0
Si Chuan Sheng Da Ying Xian	0.635	6.804	0.943	0.812	1
Si Chuan Sheng Wei Yuan Xian	0.562	7.858	1.025	0.739	1
Si Chuan Sheng Zi Zhong Xian	0.653	8.059	0.945	0.751	1
Si Chuan Sheng Long Chang Xian	0.703	6.028	1.048	0.829	0
Si Chuan Sheng Jian Wei Xian	0.667	6.925	0.965	0.787	1
Si Chuan Sheng Jing Yan Xian	0.689	7.756	0.984	0.845	0
Si Chuan Sheng Jia Jiang Xian	0.612	5.414	0.988	0.778	0
Si Chuan Sheng Mu Chuan Xian	0.564	5.341	0.989	0.82	1
Si Chuan Sheng E Bian Yi Zu Zi Zhi Xian	0.586	6.293	0.853	0.787	1
Si Chuan Sheng Ma Bian Yi Zu Zi Zhi Xian	0.673	7.426	1.033	0.786	1
Si Chuan Sheng Nan Bu Xian	0.685	8.003	0.972	0.667	0
Si Chuan Sheng Ying Shan Xian	0.744	8.017	1.021	0.772	1
Si Chuan Sheng Peng An Xian	0.647	5.217	0.855	0.766	1
Si Chuan Sheng Yi Long Xian	0.696	6.956	0.978	0.66	1
Si Chuan Sheng Xi Chong Xian	0.578	8.018	0.938	0.795	1
Si Chuan Sheng Ren Shou Xian	0.655	7.614	0.957	0.718	0
Si Chuan Sheng Peng Shan Xian	0.724	6.118	1.027	0.746	1
Si Chuan Sheng Hong Ya Xian	0.7	6.311	0.882	0.81	0
Si Chuan Sheng Dan Leng Xian	0.661	6.385	0.905	0.783	1
Si Chuan Sheng Qing Shen Xian	0.697	6.395	1.025	0.845	1
Si Chuan Sheng Yi Bin Xian	0.577	6.599	0.935	0.715	1
Si Chuan Sheng Nan Xi Xian	0.623	6.992	0.985	0.834	1
Si Chuan Sheng Jiang An Xian	0.58	5.164	1.028	0.837	0
Si Chuan Sheng Zhang Ning Xian	0.659	6.982	1.01	0.788	0
Si Chuan Sheng Gao Xian	0.58	6.872	0.966	0.684	0
Si Chuan Sheng Gong Xian	0.629	6.642	0.998	0.764	1
Si Chuan Sheng Jun1 Lian Xian	0.696	6.112	0.865	0.765	1
Si Chuan Sheng Xing Wen Xian	0.604	6.566	0.884	0.847	0
Si Chuan Sheng Ping Shan Xian	0.581	6.493	0.962	0.687	1
Si Chuan Sheng Yue Chi Xian	0.746	7.695	1.028	0.661	1
Si Chuan Sheng Wu Sheng Xian	0.681	6.096	0.9	0.684	1
Si Chuan Sheng Lin Shui Xian	0.733	6.523	0.864	0.77	0
Si Chuan Sheng Da Xian	0.648	5.896	0.969	0.838	1
Si Chuan Sheng Xuan Han Xian	0.673	5.669	0.948	0.675	1
Si Chuan Sheng Kai Jiang Xian	0.649	5.601	0.981	0.741	1
Si Chuan Sheng Da Zhu Xian	0.595	6.776	0.924	0.855	1
Si Chuan Sheng Qu Xian	0.551	5.676	1.024	0.803	1
Si Chuan Sheng Ming Shan Xian	0.746	5.19	0.864	0.696	1
Si Chuan Sheng Ying Jing Xian	0.551	6.035	1.023	0.768	0
Si Chuan Sheng Han Yuan Xian	0.739	6.753	0.896	0.79	0
Si Chuan Sheng Shi Mian Xian	0.736	7.093	0.977	0.765	0
Si Chuan Sheng Tian Quan Xian	0.637	5.338	0.884	0.764	0
Si Chuan Sheng Lu Shan Xian	0.627	6.058	1.049	0.725	0
Si Chuan Sheng Bao Xing Xian	0.579	6.275	0.995	0.779	0
Si Chuan Sheng Tong Jiang Xian	0.662	6.782	0.851	0.837	1
Si Chuan Sheng Nan Jiang Xian	0.586	5.417	1.048	0.687	1
Si Chuan Sheng Ping Chang Xian	0.628	5.648	0.903	0.665	1
Si Chuan Sheng An Yue Xian	0.553	7.23	0.884	0.806	0
Si Chuan Sheng Le Zhi Xian	0.632	7.11	0.957	0.761	0
Si Chuan Sheng Wen Chuan Xian	0.71	5.738	1.019	0.718	1
Si Chuan Sheng Li Xian	0.611	7.132	0.912	0.824	0
Si Chuan Sheng Mao Xian	0.57	6.363	0.932	0.816	1
Si Chuan Sheng Song Pan Xian	0.6	5.172	0.856	0.824	0
Si Chuan Sheng Jiu Zhai Gou Xian	0.622	6.51	1.011	0.839	1
Si Chuan Sheng Jin Chuan Xian	0.611	6.886	1.035	0.814	1
Si Chuan Sheng Xiao Jin Xian	0.602	7.039	0.973	0.758	0
Si Chuan Sheng Hei Shui Xian	0.696	5.892	0.995	0.772	1
Si Chuan Sheng Ma Er Kang Xian	0.682	6.428	0.922	0.742	0
Si Chuan Sheng Rang Tang Xian	0.606	5.941	0.97	0.715	1
Si Chuan Sheng A Ba Xian	0.634	7.31	1.025	0.84	1
Si Chuan Sheng Ruo Er Gai Xian	0.722	7.178	0.895	0.706	0
Si Chuan Sheng Hong Yuan Xian	0.725	7.063	0.976	0.68	0
Si Chuan Sheng Kang Ding Xian	0.668	6.197	0.967	0.843	1
Si Chuan Sheng Lu Ding Xian	0.622	7.143	0.866	0.732	0
Si Chuan Sheng Dan Ba Xian	0.587	5.626	0.928	0.773	0
Si Chuan Sheng Jiu Long Xian	0.582	6.635	1.039	0.665	1
Si Chuan Sheng Ya Jiang Xian	0.718	5.474	1.007	0.791	1
Si Chuan Sheng Dao Fu Xian	0.662	7.143	0.932	0.691	0
Si Chuan Sheng Lu Huo Xian	0.733	6.724	0.96	0.764	1
Si Chuan Sheng Gan Zi Xian	0.639	7.267	0.891	0.824	1
Si Chuan Sheng Xin Long Xian	0.58	6.117	0.899	0.677	0
Si Chuan Sheng De Ge Xian	0.644	5.616	1.043	0.718	1
Si Chuan Sheng Bai Yu Xian	0.7	7.038	0.892	0.828	0
Si Chuan Sheng Shi Qu Xian	0.55	7.326	1.045	0.831	0
Si Chuan Sheng Se Da Xian	0.553	5.368	0.954	0.807	0
Si Chuan Sheng Li Tang Xian	0.568	5.32	1.002	0.717	1
Si Chuan Sheng Ba Tang Xian	0.698	7.326	0.987	0.667	1
Si Chuan Sheng Xiang Cheng Xian	0.558	5.918	0.987	0.792	1
Si Chuan Sheng Dao Cheng Xian	0.597	6.235	0.998	0.685	1
Si Chuan Sheng De Rong Xian	0.607	6.747	0.998	0.836	0
Si Chuan Sheng Mu Li Cang Zu Zi Zhi Xian	0.738	6.084	0.998	0.866	0
Si Chuan Sheng Yan Yuan Xian	0.725	6.161	1.016	0.819	0
Si Chuan Sheng De Chang Xian	0.744	8.063	0.966	0.866	0
Si Chuan Sheng Hui Li Xian	0.708	5.271	1.031	0.802	1
Si Chuan Sheng Hui Dong Xian	0.572	5.457	0.999	0.841	1
Si Chuan Sheng Ning Nan Xian	0.731	5.306	0.969	0.825	1
Si Chuan Sheng Pu Ge Xian	0.635	6.536	1.048	0.861	0
Si Chuan Sheng Bu Tuo Xian	0.589	8.022	0.911	0.706	1
Si Chuan Sheng Jin Yang Xian	0.61	6.007	0.932	0.802	1
Si Chuan Sheng Zhao Jiao Xian	0.559	6.315	1.022	0.825	0
Si Chuan Sheng Xi De Xian	0.602	7.326	1.032	0.779	1
Si Chuan Sheng Mian Ning Xian	0.735	6.814	1.041	0.744	0
Si Chuan Sheng Yue Xi Xian	0.658	7.298	0.967	0.685	0
Si Chuan Sheng Gan Luo Xian	0.69	5.979	1.02	0.865	0
Si Chuan Sheng Mei Gu Xian	0.582	8.108	1.013	0.804	1
Si Chuan Sheng Lei Bo Xian	0.668	6.978	0.934	0.828	0
Gui Zhou Sheng Kai Yang Xian	0.644	5.769	0.884	0.797	0
Gui Zhou Sheng Xi Feng Xian	0.564	6.179	0.955	0.659	0
Gui Zhou Sheng Xiu Wen Xian	0.689	7.156	0.906	0.667	1
Gui Zhou Sheng Shui Cheng Xian	0.663	6.449	0.882	0.653	0
Gui Zhou Sheng Pan Xian	0.585	6.859	0.996	0.659	0
Gui Zhou Sheng Zun Yi Xian	0.705	6.376	1.039	0.664	0
Gui Zhou Sheng Tong Zi Xian	0.738	5.241	0.939	0.718	0
Gui Zhou Sheng Sui Yang Xian	0.609	6.935	0.912	0.688	1
Gui Zhou Sheng Zheng An Xian	0.739	6.861	0.994	0.78	1
Gui Zhou Sheng Dao Zhen Yi Lao Zu Miao Zu Zi Zhi Xian	0.676	5.931	0.975	0.747	1
Gui Zhou Sheng Wu Chuan Yi Lao Zu Miao Zu Zi Zhi Xian	0.725	8.058	0.965	0.811	1
Gui Zhou Sheng Feng Gang Xian	0.572	5.529	0.865	0.725	0
Gui Zhou Sheng Mei Tan Xian	0.622	6.47	1.044	0.777	1
Gui Zhou Sheng Yu Qing Xian	0.662	7.34	0.9	0.794	0
Gui Zhou Sheng Xi Shui Xian	0.583	7.884	0.966	0.787	0
Gui Zhou Sheng Ping Ba Xian	0.573	6.599	0.921	0.853	1
Gui Zhou Sheng Pu Ding Xian	0.627	5.488	0.931	0.767	1
Gui Zhou Sheng Zhen Ning Bu Yi Zu Miao Zu Zi Zhi Xian	0.644	6.988	0.98	0.737	1
Gui Zhou Sheng Guan Ling Bu Yi Zu Miao Zu Zi Zhi Xian	0.607	5.701	0.988	0.773	0
Gui Zhou Sheng Zi Yun Miao Zu Bu Yi Zu Zi Zhi Xian	0.726	5.299	1.01	0.82	1
Gui Zhou Sheng Jiang Kou Xian	0.705	7.661	0.955	0.77	0
Gui Zhou Sheng Yu Ping Dong Zu Zi Zhi Xian	0.566	6.505	0.94	0.834	1
Gui Zhou Sheng Shi Qian Xian	0.659	7.491	0.878	0.683	0
Gui Zhou Sheng Si Nan Xian	0.652	6.546	1.035	0.692	0
Gui Zhou Sheng Yin Jiang Tu Jia Zu Miao Zu Zi Zhi Xian	0.674	6.122	0.993	0.651	1
Gui Zhou Sheng De Jiang Xian	0.649	7.329	0.909	0.776	1
Gui Zhou Sheng Yan He Tu Jia Zu Zi Zhi Xian	0.562	7.938	0.868	0.845	0
Gui Zhou Sheng Song Tao Miao Zu Zi Zhi Xian	0.722	6.814	0.932	0.728	0
Gui Zhou Sheng Xing Ren Xian	0.595	5.397	1.025	0.829	0
Gui Zhou Sheng Pu An Xian	0.672	6.558	0.866	0.657	1
Gui Zhou Sheng Qing Long Xian	0.585	6.232	0.971	0.762	1
Gui Zhou Sheng Zhen Feng Xian	0.63	5.573	0.919	0.749	0
Gui Zhou Sheng Wang Mo Xian	0.594	5.444	0.934	0.797	0
Gui Zhou Sheng Ce Heng Xian	0.747	7.696	0.859	0.834	0
Gui Zhou Sheng An Long Xian	0.625	7.216	1.04	0.774	1
Gui Zhou Sheng Da Fang Xian	0.665	6.735	0.938	0.678	1
Gui Zhou Sheng Qian Xi Xian	0.56	6.708	0.889	0.727	0
Gui Zhou Sheng Jin Sha Xian	0.638	7.375	0.89	0.869	1
Gui Zhou Sheng Zhi Jin Xian	0.598	7.583	1.046	0.751	0
Gui Zhou Sheng Na Yong Xian	0.568	7.934	1.045	0.734	0
Gui Zhou Sheng Wei Ning Yi Zu Hui Zu Miao Zu Zi Zhi Xian	0.698	6.644	0.911	0.792	0
Gui Zhou Sheng He Zhang Xian	0.731	7.664	1.037	0.717	0
Gui Zhou Sheng Huang Ping Xian	0.638	7.346	1.038	0.836	1
Gui Zhou Sheng Shi Bing Xian	0.56	6.996	0.962	0.784	0
Gui Zhou Sheng San Sui Xian	0.582	7.683	0.935	0.837	1
Gui Zhou Sheng Zhen Yuan Xian	0.705	6.034	0.894	0.854	0
Gui Zhou Sheng Cen Gong Xian	0.615	7.294	0.93	0.769	0
Gui Zhou Sheng Tian Zhu Xian	0.611	5.44	0.932	0.85	0
Gui Zhou Sheng Jin Ping Xian	0.663	7.112	0.966	0.75	1
Gui Zhou Sheng Jian He Xian	0.625	6.597	0.929	0.761	1
Gui Zhou Sheng Tai Jiang Xian	0.576	5.662	0.981	0.833	0
Gui Zhou Sheng Li Ping Xian	0.741	5.345	0.912	0.729	0
Gui Zhou Sheng Rong Jiang Xian	0.692	6.837	1.044	0.868	1
Gui Zhou Sheng Cong Jiang Xian	0.697	7.699	1.008	0.807	1
Gui Zhou Sheng Lei Shan Xian	0.618	5.726	0.92	0.734	1
Gui Zhou Sheng Ma Jiang Xian	0.63	6.443	1.014	0.727	1
Gui Zhou Sheng Dan Zhai Xian	0.622	7.491	1.02	0.78	0
Gui Zhou Sheng Li Bo Xian	0.601	6.464	0.901	0.804	1
Gui Zhou Sheng Gui Ding Xian	0.597	5.543	0.975	0.779	0
Gui Zhou Sheng Weng An Xian	0.716	5.764	0.856	0.804	0
Gui Zhou Sheng Du Shan Xian	0.622	6.863	1.049	0.718	0
Gui Zhou Sheng Ping Tang Xian	0.654	5.384	1.025	0.71	0
Gui Zhou Sheng Luo Dian Xian	0.573	5.564	0.954	0.782	0
Gui Zhou Sheng Zhang Shun Xian	0.674	6.69	0.929	0.797	0
Gui Zhou Sheng Long Li Xian	0.589	6.113	1.003	0.803	0
Gui Zhou Sheng Hui Shui Xian	0.718	7.546	1.02	0.713	0
Gui Zhou Sheng San Dou Shui Zu Zi Zhi Xian	0.618	5.319	0.85	0.838	1
Yun Nan Sheng Cheng Gong Xian	0.638	6.76	1.022	0.767	0
Yun Nan Sheng Jin Ning Xian	0.59	7.748	0.925	0.805	0
Yun Nan Sheng Fu Min Xian	0.687	6.592	1.035	0.666	0
Yun Nan Sheng Yi Liang Xian	0.663	6.913	0.904	0.724	0
Yun Nan Sheng Shi Lin Yi Zu Zi Zhi Xian	0.663	7.055	1.039	0.844	1
Yun Nan Sheng Song Ming Xian	0.602	5.81	0.905	0.737	0
Yun Nan Sheng Lu Quan Yi Zu Miao Zu Zi Zhi Xian	0.692	6.005	0.901	0.733	0
Yun Nan Sheng Xun Dian Hui Zu Yi Zu Zi Zhi Xian	0.617	5.545	1.011	0.738	1
Yun Nan Sheng Ma Long Xian	0.604	6.535	1.028	0.717	1
Yun Nan Sheng Lu Liang Xian	0.607	6.273	0.907	0.775	0
Yun Nan Sheng Shi Zong Xian	0.65	7.819	0.885	0.806	1
Yun Nan Sheng Luo Ping Xian	0.654	5.758	0.994	0.741	1
Yun Nan Sheng Fu Yuan Xian	0.691	6.141	0.968	0.777	1
Yun Nan Sheng Hui Ze Xian	0.59	6.091	0.947	0.81	0
Yun Nan Sheng Zhan Yi Xian	0.683	5.334	0.983	0.749	0
Yun Nan Sheng Jiang Chuan Xian	0.66	7.658	1.027	0.869	0
Yun Nan Sheng Cheng Jiang Xian	0.58	7.029	0.934	0.67	0
Yun Nan Sheng Tong Hai Xian	0.707	7.882	0.92	0.769	0
Yun Nan Sheng Hua Ning Xian	0.651	6.949	0.864	0.8	1
Yun Nan Sheng Yi Men Xian	0.583	7.804	0.949	0.679	0
Yun Nan Sheng E Shan Yi Zu Zi Zhi Xian	0.567	6.765	0.972	0.773	0
Yun Nan Sheng Xin Ping Yi Zu Dai Zu Zi Zhi Xian	0.57	7.708	0.89	0.697	0
Yun Nan Sheng Yuan Jiang Ha Ni Zu Yi Zu Dai Zu Zi Zhi Xian	0.716	5.685	1.021	0.684	0
Yun Nan Sheng Shi Dian Xian	0.647	7	0.932	0.87	1
Yun Nan Sheng Teng Chong Xian	0.743	7.836	0.925	0.826	1
Yun Nan Sheng Long Ling Xian	0.709	5.928	0.949	0.846	1
Yun Nan Sheng Chang Ning Xian	0.579	5.512	1.015	0.7	0
Yun Nan Sheng Lu Dian Xian	0.572	6.694	0.859	0.798	0
Yun Nan Sheng Qiao Jia Xian	0.571	6.31	0.927	0.784	0
Yun Nan Sheng Yan Jin Xian	0.567	5.584	0.852	0.772	1
Yun Nan Sheng Da Guan Xian	0.718	7.062	1.013	0.707	1
Yun Nan Sheng Yong Shan Xian	0.591	7.221	0.861	0.783	0
Yun Nan Sheng Sui Jiang Xian	0.662	7.999	1.01	0.761	0
Yun Nan Sheng Zhen Xiong Xian	0.691	6.295	0.924	0.762	0
Yun Nan Sheng Yi Liang Xian	0.656	6.821	0.866	0.721	0
Yun Nan Sheng Wei Xin Xian	0.565	7.594	0.979	0.676	0
Yun Nan Sheng Shui Fu Xian	0.642	6.958	0.945	0.736	1
Yun Nan Sheng Yu Long Na Xi Zu Zi Zhi Xian	0.657	6.126	0.865	0.855	1
Yun Nan Sheng Yong Sheng Xian	0.589	5.401	0.946	0.796	1
Yun Nan Sheng Hua Ping Xian	0.619	8.06	1.004	0.795	0
Yun Nan Sheng Ning Lang Yi Zu Zi Zhi Xian	0.685	6.677	0.955	0.848	0
Yun Nan Sheng Pu Er Ha Ni Zu Yi Zu Zi Zhi Xian	0.606	7.395	0.935	0.771	1
Yun Nan Sheng Mo Jiang Ha Ni Zu Zi Zhi Xian	0.616	6.982	0.994	0.823	0
Yun Nan Sheng Jing Dong Yi Zu Zi Zhi Xian	0.591	6.162	1.046	0.682	1
Yun Nan Sheng Jing Gu Dai Zu Yi Zu Zi Zhi Xian	0.587	6.793	1.021	0.752	0
Yun Nan Sheng Jiang Cheng Ha Ni Zu Yi Zu Zi Zhi Xian	0.736	5.904	0.948	0.863	0
Yun Nan Sheng Meng Lian Dai Zu La Hu Zu Wa Zu Zi Zhi Xian	0.688	5.515	0.972	0.783	1
Yun Nan Sheng Lan Cang La Hu Zu Zi Zhi Xian	0.699	5.493	0.892	0.685	0
Yun Nan Sheng Xi Meng Wa Zu Zi Zhi Xian	0.573	5.686	1.033	0.844	0
Yun Nan Sheng Feng Qing Xian	0.606	7.535	0.967	0.799	0
Yun Nan Sheng Yun Xian	0.713	5.785	1.008	0.768	1
Yun Nan Sheng Yong De Xian	0.552	6.888	0.92	0.712	1
Yun Nan Sheng Zhen Kang Xian	0.714	7.782	0.892	0.745	0
Yun Nan Sheng Geng Ma Dai Zu Wa Zu Zi Zhi Xian	0.616	6.713	0.908	0.712	0
Yun Nan Sheng Cang Yuan Wa Zu Zi Zhi Xian	0.554	5.923	0.999	0.861	1
Yun Nan Sheng Shuang Bai Xian	0.685	7.261	0.999	0.723	1
Yun Nan Sheng Mou Ding Xian	0.737	7.922	1.009	0.709	0
Yun Nan Sheng Nan Hua Xian	0.706	6.669	0.968	0.86	0
Yun Nan Sheng Yao An Xian	0.744	7.463	0.962	0.857	0
Yun Nan Sheng Da Yao Xian	0.74	5.805	0.961	0.832	1
Yun Nan Sheng Yong Ren Xian	0.698	7.634	0.934	0.696	1
Yun Nan Sheng Yuan Mou Xian	0.645	7.006	0.868	0.8	1
Yun Nan Sheng Wu Ding Xian	0.646	6.542	0.919	0.791	0
Yun Nan Sheng Lu Feng Xian	0.7	6.775	0.879	0.733	0
Yun Nan Sheng Meng Zi Xian	0.721	5.65	0.936	0.784	0
Yun Nan Sheng Ping Bian Miao Zu Zi Zhi Xian	0.56	5.513	1.035	0.722	0
Yun Nan Sheng Jian Shui Xian	0.707	5.327	0.985	0.716	0
Yun Nan Sheng Shi Ping Xian	0.671	6.581	0.919	0.736	0
Yun Nan Sheng Mi Le Xian	0.66	5.524	0.875	0.741	1
Yun Nan Sheng Lu Xi Xian	0.651	5.703	0.914	0.867	1
Yun Nan Sheng Yuan Yang Xian	0.709	6.269	0.854	0.69	0
Yun Nan Sheng Hong He Xian	0.632	5.392	1.019	0.823	1
Yun Nan Sheng Jin Ping Miao Zu Yao Zu Dai Zu Zi Zhi Xian	0.689	6.672	0.989	0.684	0
Yun Nan Sheng Lü Chun Xian	0.571	8.047	0.926	0.82	0
Yun Nan Sheng He Kou Yao Zu Zi Zhi Xian	0.68	7.281	0.948	0.753	0
Yun Nan Sheng Wen Shan Xian	0.649	6.987	0.951	0.659	1
Yun Nan Sheng Yan Shan Xian	0.679	6.705	0.938	0.847	0
Yun Nan Sheng Xi Chou Xian	0.608	6.371	0.873	0.75	1
Yun Nan Sheng Ma Li Po Xian	0.565	5.424	1.03	0.735	1
Yun Nan Sheng Ma Guan Xian	0.562	8.065	1.022	0.725	0
Yun Nan Sheng Qiu Bei Xian	0.558	5.372	0.921	0.858	1
Yun Nan Sheng Guang Nan Xian	0.726	6.381	0.899	0.66	0
Yun Nan Sheng Fu Ning Xian	0.721	6.207	0.943	0.782	0
Yun Nan Sheng Meng Hai Xian	0.657	6.73	0.972	0.674	1
Yun Nan Sheng Meng La Xian	0.73	7.984	1.01	0.731	0
Yun Nan Sheng Yang Bi Yi Zu Zi Zhi Xian	0.637	6.788	1.014	0.84	1
Yun Nan Sheng Xiang Yun Xian	0.731	7.08	0.871	0.683	0
Yun Nan Sheng Bin Chuan Xian	0.715	7.374	0.918	0.806	0
Yun Nan Sheng Mi Du Xian	0.737	6.632	0.933	0.651	0
Yun Nan Sheng Nan Jian Yi Zu Zi Zhi Xian	0.745	8.005	0.879	0.663	1
Yun Nan Sheng Wei Shan Yi Zu Hui Zu Zi Zhi Xian	0.602	6.228	0.995	0.868	1
Yun Nan Sheng Yong Ping Xian	0.566	6.674	0.919	0.778	1
Yun Nan Sheng Yun Long Xian	0.64	6.079	1.025	0.69	1
Yun Nan Sheng Er Yuan Xian	0.721	6.874	0.873	0.694	0
Yun Nan Sheng Jian Chuan Xian	0.657	5.255	0.926	0.731	1
Yun Nan Sheng He Qing Xian	0.731	6.926	0.991	0.791	0
Yun Nan Sheng Liang He Xian	0.705	6.628	0.989	0.801	0
Yun Nan Sheng Ying Jiang Xian	0.572	6.407	0.939	0.844	0
Yun Nan Sheng Long Chuan Xian	0.559	5.843	1	0.67	0
Yun Nan Sheng Lu Shui Xian	0.677	5.427	0.95	0.68	0
Yun Nan Sheng Fu Gong Xian	0.676	7.85	0.992	0.702	1
Yun Nan Sheng Gong Shan Du Long Zu Nu Zu Zi Zhi Xian	0.551	7.996	1.006	0.862	1
Yun Nan Sheng Lan Ping Bai Zu Pu Mi Zu Zi Zhi Xian	0.597	7.994	1.014	0.65	0
Yun Nan Sheng Xiang Ge Li La Xian	0.675	6.133	0.936	0.837	0
Yun Nan Sheng De Qin Xian	0.608	5.491	0.936	0.673	0
Yun Nan Sheng Wei Xi Li Su Zu Zi Zhi Xian	0.576	6.07	0.919	0.733	0
Shan Xi Sheng Lan Tian Xian	0.672	6.94	0.882	0.783	0
Shan Xi Sheng Zhou Zhi Xian	0.584	5.306	0.959	0.83	1
Shan Xi Sheng Hu Xian	0.555	6.405	1.025	0.864	0
Shan Xi Sheng Gao Ling Xian	0.695	6.66	0.859	0.678	1
Shan Xi Sheng Yi Jun1 Xian	0.699	5.313	0.998	0.702	1
Shan Xi Sheng Feng Xiang Xian	0.553	6.366	0.945	0.753	0
Shan Xi Sheng Qi Shan Xian	0.679	6.861	0.864	0.817	1
Shan Xi Sheng Fu Feng Xian	0.684	5.847	0.964	0.748	1
Shan Xi Sheng Mei Xian	0.672	7.681	0.979	0.808	1
Shan Xi Sheng Long Xian	0.559	6.677	1.023	0.719	0
Shan Xi Sheng Qian Yang Xian	0.676	7.077	1.019	0.767	1
Shan Xi Sheng Lin You Xian	0.693	6.562	0.976	0.801	0
Shan Xi Sheng Feng Xian	0.717	8.025	0.98	0.828	0
Shan Xi Sheng Tai Bai Xian	0.57	5.478	0.912	0.681	0
Shan Xi Sheng San Yuan Xian	0.688	7.295	0.88	0.692	0
Shan Xi Sheng Jing Yang Xian	0.64	6.699	0.985	0.853	1
Shan Xi Sheng Qian Xian	0.563	6.267	0.852	0.758	0
Shan Xi Sheng Li Quan Xian	0.668	5.672	0.972	0.837	0
Shan Xi Sheng Yong Shou Xian	0.586	7.283	0.935	0.655	1
Shan Xi Sheng Bin Xian	0.675	7.024	0.919	0.84	1
Shan Xi Sheng Zhang Wu Xian	0.56	7.438	0.929	0.737	0
Shan Xi Sheng Xun Yi Xian	0.702	7.711	0.964	0.819	1
Shan Xi Sheng Chun Hua Xian	0.613	5.564	0.916	0.839	0
Shan Xi Sheng Wu Gong Xian	0.588	7.825	1.047	0.662	0
Shan Xi Sheng Hua Xian	0.684	6.572	0.924	0.72	0
Shan Xi Sheng Tong Guan Xian	0.611	7.274	0.883	0.816	0
Shan Xi Sheng Da Li Xian	0.658	5.254	0.919	0.853	0
Shan Xi Sheng He Yang Xian	0.71	6.804	0.925	0.851	0
Shan Xi Sheng Cheng Cheng Xian	0.652	5.932	0.922	0.696	0
Shan Xi Sheng Pu Cheng Xian	0.598	6.971	0.919	0.832	0
Shan Xi Sheng Bai Shui Xian	0.741	7.822	0.955	0.667	0
Shan Xi Sheng Fu Ping Xian	0.573	6.15	0.885	0.793	0
Shan Xi Sheng Yan Zhang Xian	0.582	7.654	0.936	0.774	1
Shan Xi Sheng Yan Chuan Xian	0.68	5.787	0.899	0.782	1
Shan Xi Sheng Zi Zhang Xian	0.607	7.64	1.043	0.779	0
Shan Xi Sheng An Sai Xian	0.669	5.279	0.873	0.776	0
Shan Xi Sheng Zhi Dan Xian	0.727	7.404	1.023	0.788	1
Shan Xi Sheng Wu Qi Xian	0.604	6.481	0.869	0.729	0
Shan Xi Sheng Gan Quan Xian	0.587	7.647	0.887	0.669	0
Shan Xi Sheng Fu Xian	0.579	5.204	0.94	0.833	0
Shan Xi Sheng Luo Chuan Xian	0.717	7.145	1.033	0.711	1
Shan Xi Sheng Yi Chuan Xian	0.651	7.672	0.973	0.867	1
Shan Xi Sheng Huang Long Xian	0.624	5.988	0.871	0.845	0
Shan Xi Sheng Huang Ling Xian	0.624	7.003	0.994	0.678	1
Shan Xi Sheng Nan Zheng Xian	0.642	6.598	0.975	0.658	0
Shan Xi Sheng Cheng Gu Xian	0.719	5.808	0.884	0.776	1
Shan Xi Sheng Yang Xian	0.642	6.959	0.987	0.712	0
Shan Xi Sheng Xi Xiang Xian	0.686	6.36	0.923	0.739	0
Shan Xi Sheng Mian Xian	0.595	6.509	0.877	0.668	0
Shan Xi Sheng Ning Qiang Xian	0.599	6.764	0.94	0.861	0
Shan Xi Sheng Lue Yang Xian	0.732	6.103	0.852	0.652	0
Shan Xi Sheng Zhen Ba Xian	0.568	5.638	0.889	0.671	0
Shan Xi Sheng Liu Ba Xian	0.624	7.297	0.927	0.807	1
Shan Xi Sheng Fo Ping Xian	0.662	6.264	1.048	0.66	0
Shan Xi Sheng Shen Mu Xian	0.748	5.814	1.018	0.769	1
Shan Xi Sheng Fu Gu Xian	0.746	6.461	0.904	0.841	0
Shan Xi Sheng Heng Shan Xian	0.714	6.183	0.977	0.679	0
Shan Xi Sheng Jing Bian Xian	0.632	7.862	0.908	0.661	0
Shan Xi Sheng Ding Bian Xian	0.578	5.272	0.934	0.721	0
Shan Xi Sheng Sui De Xian	0.657	7.269	0.887	0.77	1
Shan Xi Sheng Mi Zhi Xian	0.73	6.404	0.98	0.854	0
Shan Xi Sheng Jia Xian	0.683	7.688	1.013	0.782	1
Shan Xi Sheng Wu Bao Xian	0.693	6.072	0.962	0.796	1
Shan Xi Sheng Qing Jian Xian	0.598	7.816	0.924	0.659	0
Shan Xi Sheng Zi Zhou Xian	0.553	5.585	0.856	0.708	0
Shan Xi Sheng Han Yin Xian	0.554	5.691	0.982	0.851	1
Shan Xi Sheng Shi Quan Xian	0.636	7.375	1.007	0.737	1
Shan Xi Sheng Ning Shan Xian	0.579	6.082	0.915	0.66	0
Shan Xi Sheng Zi Yang Xian	0.744	6.887	0.958	0.665	0
Shan Xi Sheng Lan Gao Xian	0.68	5.591	0.883	0.816	1
Shan Xi Sheng Ping Li Xian	0.638	7.94	0.971	0.865	1
Shan Xi Sheng Zhen Ping Xian	0.593	7.566	0.934	0.72	0
Shan Xi Sheng Xun Yang Xian	0.566	8.002	1.028	0.694	1
Shan Xi Sheng Bai He Xian	0.66	6.248	0.904	0.79	0
Shan Xi Sheng Luo Nan Xian	0.649	6.863	0.97	0.688	1
Shan Xi Sheng Dan Feng Xian	0.653	5.425	0.9	0.7	1
Shan Xi Sheng Shang Nan Xian	0.689	5.605	1.01	0.863	1
Shan Xi Sheng Shan Yang Xian	0.656	6.691	1.019	0.832	0
Shan Xi Sheng Zhen An Xian	0.557	5.388	0.949	0.655	1
Shan Xi Sheng Zha Shui Xian	0.657	5.436	0.859	0.769	0
Gan Su Sheng Yong Deng Xian	0.618	6.351	1.017	0.855	1
Gan Su Sheng Gao Lan Xian	0.642	6.508	1.024	0.791	0
Gan Su Sheng Yu Zhong Xian	0.682	7.613	1.02	0.694	0
Gan Su Sheng Yong Chang Xian	0.643	6.242	0.898	0.863	1
Gan Su Sheng Jing Yuan Xian	0.571	7.006	1.027	0.726	0
Gan Su Sheng Hui Ning Xian	0.691	5.811	0.973	0.795	0
Gan Su Sheng Jing Tai Xian	0.718	7.446	0.955	0.74	1
Gan Su Sheng Qing Shui Xian	0.669	5.853	0.984	0.765	1
Gan Su Sheng Qin An Xian	0.636	6.817	0.985	0.696	0
Gan Su Sheng Gan Gu Xian	0.629	7.521	0.998	0.698	1
Gan Su Sheng Wu Shan Xian	0.615	7.658	0.97	0.663	1
Gan Su Sheng Zhang Jia Chuan Hui Zu Zi Zhi Xian	0.705	7.877	0.941	0.699	0
Gan Su Sheng Min Qin Xian	0.744	5.703	0.895	0.718	0
Gan Su Sheng Gu Lang Xian	0.643	5.157	0.944	0.862	0
Gan Su Sheng Tian Zhu Cang Zu Zi Zhi Xian	0.576	7.366	1.029	0.815	1
Gan Su Sheng Su Nan Yu Gu Zu Zi Zhi Xian	0.568	5.44	0.869	0.684	0
Gan Su Sheng Min Le Xian	0.686	6.366	0.994	0.679	0
Gan Su Sheng Lin Ze Xian	0.555	6.875	1.001	0.801	1
Gan Su Sheng Gao Tai Xian	0.647	6.796	0.992	0.839	1
Gan Su Sheng Shan Dan Xian	0.66	6.266	1.014	0.748	0
Gan Su Sheng Jing Chuan Xian	0.703	6.921	0.964	0.669	1
Gan Su Sheng Ling Tai Xian	0.577	6.968	0.96	0.715	0
Gan Su Sheng Chong Xin Xian	0.694	7.671	0.851	0.816	0
Gan Su Sheng Hua Ting Xian	0.588	7.894	0.988	0.686	0
Gan Su Sheng Zhuang Lang Xian	0.683	8.127	0.894	0.853	1
Gan Su Sheng Jing Ning Xian	0.64	6.534	0.878	0.688	0
Gan Su Sheng Jin Ta Xian	0.632	7.066	0.979	0.848	0
Gan Su Sheng An Xi Xian	0.582	7.489	0.958	0.799	1
Gan Su Sheng Su Bei Meng Gu Zu Zi Zhi Xian	0.699	6.823	0.947	0.822	1
Gan Su Sheng A Ke Sai Ha Sa Ke Zu Zi Zhi Xian	0.712	6.55	0.985	0.794	0
Gan Su Sheng Qing Cheng Xian	0.698	8.07	1.017	0.746	1
Gan Su Sheng Huan Xian	0.612	6.225	0.891	0.762	0
Gan Su Sheng Hua Chi Xian	0.713	5.658	1.03	0.816	0
Gan Su Sheng He Shui Xian	0.609	6.056	1.008	0.657	0
Gan Su Sheng Zheng Ning Xian	0.644	6.107	0.941	0.744	0
Gan Su Sheng Ning Xian	0.721	5.704	0.891	0.699	0
Gan Su Sheng Zhen Yuan Xian	0.581	7.709	1.042	0.724	1
Gan Su Sheng Tong Wei Xian	0.7	6.673	0.952	0.805	1
Gan Su Sheng Long Xi Xian	0.641	7.251	0.94	0.746	0
Gan Su Sheng Wei Yuan Xian	0.658	7.38	0.893	0.729	1
Gan Su Sheng Lin Tao Xian	0.591	8.082	0.979	0.817	0
Gan Su Sheng Zhang Xian	0.626	5.178	0.904	0.845	1
Gan Su Sheng Min Xian	0.555	7.386	1.019	0.769	1
Gan Su Sheng Cheng Xian	0.749	6.458	0.963	0.863	1
Gan Su Sheng Wen Xian	0.662	8.089	0.882	0.769	0
Gan Su Sheng Dang Chang Xian	0.622	5.347	0.919	0.784	1
Gan Su Sheng Kang Xian	0.605	6.549	0.986	0.76	0
Gan Su Sheng Xi He Xian	0.68	6.239	0.884	0.814	0
Gan Su Sheng Li Xian	0.639	7.096	0.909	0.683	0
Gan Su Sheng Hui Xian	0.562	6.787	0.929	0.708	1
Gan Su Sheng Liang Dang Xian	0.651	5.304	0.927	0.694	0
Gan Su Sheng Lin Xia Xian	0.726	5.372	1.032	0.724	0
Gan Su Sheng Kang Le Xian	0.611	6.633	0.905	0.706	0
Gan Su Sheng Yong Jing Xian	0.721	7.98	0.951	0.766	0
Gan Su Sheng Guang He Xian	0.726	6.49	1.022	0.657	0
Gan Su Sheng He Zheng Xian	0.705	7.989	0.874	0.827	1
Gan Su Sheng Dong Xiang Zu Zi Zhi Xian	0.689	5.862	0.965	0.744	0
Gan Su Sheng Lin Tan Xian	0.579	5.254	0.938	0.85	0
Gan Su Sheng Zhuo Ni Xian	0.664	5.179	1.017	0.732	1
Gan Su Sheng Zhou Qu Xian	0.596	6.193	0.86	0.833	1
Gan Su Sheng Die Bu Xian	0.568	7.996	0.952	0.799	0
Gan Su Sheng Ma Qu Xian	0.646	6.9	0.928	0.805	1
Gan Su Sheng Lu Qu Xian	0.635	5.208	0.997	0.831	1
Gan Su Sheng Xia He Xian	0.689	5.862	0.85	0.792	0
Qing Hai Sheng Da Tong Hui Zu Tu Zu Zi Zhi Xian	0.714	7.765	0.877	0.821	1
Qing Hai Sheng Huang Zhong Xian	0.645	5.154	0.856	0.798	1
Qing Hai Sheng Huang Yuan Xian	0.633	6.098	0.974	0.721	1
Qing Hai Sheng Ping An Xian	0.61	6.236	1.045	0.703	0
Qing Hai Sheng Min He Hui Zu Tu Zu Zi Zhi Xian	0.69	6.517	0.891	0.82	0
Qing Hai Sheng Le Dou Xian	0.631	6.262	0.877	0.689	1
Qing Hai Sheng Hu Zhu Tu Zu Zi Zhi Xian	0.737	7.738	0.945	0.842	0
Qing Hai Sheng Hua Long Hui Zu Zi Zhi Xian	0.697	7.266	0.967	0.844	0
Qing Hai Sheng Xun Hua Sa La Zu Zi Zhi Xian	0.679	7.053	0.999	0.768	0
Qing Hai Sheng Men Yuan Hui Zu Zi Zhi Xian	0.574	7.352	0.963	0.664	1
Qing Hai Sheng Qi Lian Xian	0.59	6.647	0.928	0.862	1
Qing Hai Sheng Hai Yan Xian	0.663	6.186	0.865	0.752	1
Qing Hai Sheng Gang Cha Xian	0.709	7.791	0.862	0.835	0
Qing Hai Sheng Tong Ren Xian	0.596	5.321	1.026	0.68	0
Qing Hai Sheng Jian Zha Xian	0.706	7.184	1.017	0.729	1
Qing Hai Sheng Ze Ku Xian	0.613	6.274	0.863	0.813	0
Qing Hai Sheng He Nan Meng Gu Zu Zi Zhi Xian	0.623	5.344	0.967	0.828	0
Qing Hai Sheng Gong He Xian	0.585	7.469	0.92	0.736	1
Qing Hai Sheng Tong De Xian	0.668	6.523	0.998	0.745	1
Qing Hai Sheng Gui De Xian	0.571	5.283	0.862	0.855	0
Qing Hai Sheng Xing Hai Xian	0.731	7.12	0.955	0.689	0
Qing Hai Sheng Gui Nan Xian	0.571	6.086	0.99	0.849	1
Qing Hai Sheng Ma Qin Xian	0.607	6.764	0.931	0.803	1
Qing Hai Sheng Ban Ma Xian	0.569	7.497	0.893	0.828	0
Qing Hai Sheng Gan De Xian	0.561	6.019	0.983	0.7	0
Qing Hai Sheng Da Ri Xian	0.594	6.722	0.911	0.776	0
Qing Hai Sheng Jiu Zhi Xian	0.639	7.005	0.859	0.799	1
Qing Hai Sheng Ma Duo Xian	0.661	5.886	0.934	0.801	1
Qing Hai Sheng Yu Shu Xian	0.65	5.839	0.901	0.843	0
Qing Hai Sheng Za Duo Xian	0.649	6.35	0.878	0.766	0
Qing Hai Sheng Cheng Duo Xian	0.645	7.723	0.852	0.819	0
Qing Hai Sheng Zhi Duo Xian	0.706	5.332	0.894	0.748	1
Qing Hai Sheng Nang Qian Xian	0.612	7.477	0.926	0.82	0
Qing Hai Sheng Qu Ma Lai Xian	0.628	8.141	0.913	0.763	1
Qing Hai Sheng Wu Lan Xian	0.671	7.316	0.931	0.711	1
Qing Hai Sheng Dou Lan Xian	0.693	6.396	0.968	0.666	1
Qing Hai Sheng Tian Jun4 Xian	0.589	5.512	0.998	0.819	0
Ning Xia Yong Ning Xian	0.66	8.087	0.922	0.866	0
Ning Xia He Lan Xian	0.736	8.133	0.897	0.705	0
Ning Xia Ping Luo Xian	0.651	5.581	0.877	0.815	1
Ning Xia Yan Chi Xian	0.555	7.278	0.89	0.827	0
Ning Xia Tong Xin Xian	0.557	7.155	0.889	0.69	0
Ning Xia Xi Ji Xian	0.717	5.854	0.998	0.716	0
Ning Xia Long De Xian	0.703	6.577	0.987	0.659	0
Ning Xia Jing Yuan Xian	0.566	7.007	0.862	0.749	0
Ning Xia Peng Yang Xian	0.571	5.234	1.034	0.662	0
Ning Xia Zhong Ning Xian	0.708	6.553	0.864	0.661	1
Ning Xia Hai Yuan Xian	0.727	5.448	1.033	0.694	0
Xin Jiang Wu Lu Mu Qi Xian	0.609	5.149	0.939	0.683	0
Xin Jiang Shan Shan Xian	0.566	6.558	0.911	0.699	0
Xin Jiang Tuo Ke Xun Xian	0.721	6.291	1.047	0.726	1
Xin Jiang Ba Li Kun Ha Sa Ke Zi Zhi Xian	0.572	7.23	1.027	0.674	0
Xin Jiang Yi Wu Xian	0.584	5.447	0.991	0.754	0
Xin Jiang Hu Tu Bi Xian	0.617	7.842	0.893	0.823	0
Xin Jiang Ma Na Si Xian	0.72	7.58	0.984	0.852	0
Xin Jiang Qi Tai Xian	0.687	6.909	0.88	0.854	1
Xin Jiang Ji Mu Sa Er Xian	0.632	7.877	0.896	0.728	0
Xin Jiang Mu Lei Ha Sa Ke Zi Zhi Xian	0.737	7.85	1.002	0.714	1
Xin Jiang Jing He Xian	0.657	7.562	0.935	0.797	0
Xin Jiang Wen Quan Xian	0.723	7.254	0.935	0.852	0
Xin Jiang Lun Tai Xian	0.554	8.033	0.971	0.794	0
Xin Jiang Wei Li Xian	0.744	6.602	0.945	0.779	0
Xin Jiang Ruo Qiang Xian	0.71	5.259	0.902	0.682	0
Xin Jiang Qie Mo Xian	0.565	6.46	0.917	0.774	0
Xin Jiang Yan Qi Hui Zu Zi Zhi Xian	0.554	6.064	0.952	0.657	0
Xin Jiang He Jing Xian	0.564	5.952	0.905	0.851	1
Xin Jiang He Shuo Xian	0.585	7.713	0.884	0.755	0
Xin Jiang Bo Hu Xian	0.739	7.084	0.901	0.741	0
Xin Jiang Wen Xiu Xian	0.628	5.743	0.896	0.754	0
Xin Jiang Ku Che Xian	0.59	6.748	0.943	0.857	0
Xin Jiang Sha Ya Xian	0.672	7.383	0.88	0.732	0
Xin Jiang Xin He Xian	0.666	6.236	1.02	0.82	0
Xin Jiang Bai Cheng Xian	0.632	6.769	0.902	0.732	1
Xin Jiang Wu Shi Xian	0.592	5.295	0.979	0.665	1
Xin Jiang A Wa Ti Xian	0.74	6.634	0.99	0.716	0
Xin Jiang Ke Ping Xian	0.707	6.494	0.902	0.802	0
Xin Jiang A Ke Tao Xian	0.57	6.905	1.013	0.793	0
Xin Jiang A He Qi Xian	0.586	5.337	0.995	0.822	1
Xin Jiang Wu Qia Xian	0.747	7.657	1.024	0.778	0
Xin Jiang Shu Fu Xian	0.665	7.509	0.952	0.729	1
Xin Jiang Shu Le Xian	0.722	8.017	1.002	0.811	0
Xin Jiang Ying Ji Sha Xian	0.579	6.284	1.019	0.72	0
Xin Jiang Ze Pu Xian	0.642	7.67	0.972	0.763	0
Xin Jiang Sha Che Xian	0.688	5.782	0.882	0.737	1
Xin Jiang Ye Cheng Xian	0.747	6.649	0.998	0.829	1
Xin Jiang Mai Gai Ti Xian	0.578	7.895	0.954	0.747	1
Xin Jiang Yue Pu Hu Xian	0.551	7.743	0.943	0.684	1
Xin Jiang Ga Shi Xian	0.644	7.558	1	0.658	0
Xin Jiang Ba Chu Xian	0.593	5.186	0.858	0.735	1
Xin Jiang Ta Shi Ku Er Gan Ta Ji Ke Zi Zhi Xian	0.587	7.14	0.999	0.781	1
Xin Jiang He Tian Xian	0.626	6.091	0.934	0.869	1
Xin Jiang Mo Yu Xian	0.712	7.332	0.852	0.833	1
Xin Jiang Pi Shan Xian	0.745	6.23	0.851	0.715	0
Xin Jiang Luo Pu Xian	0.583	6.453	0.921	0.704	1
Xin Jiang Ce Le Xian	0.721	5.174	1.023	0.67	0
Xin Jiang Yu Tian Xian	0.649	5.915	0.941	0.826	1
	0.149	0.149	0.149	0
	0.149	0.149	0.149	0
	0.149	0.149	0.149	0
	0.149	0.149	0.149	0
	0.149	0.149	0.149	0
	0.149	0.149	0.149	0
	0.149	0.149	0.149	0
	0.149	0.149	0.149	0
	0.149	0.149	0.149	0
	0.149	0.149	0.149	0
	0.149	0.149	0.149	0
	0.149	0.149	0.149	0
	0.149	0.149	0.149	0
	0.149	0.149	0.149	0
	0.149	0.149	0.149	0
	0.149	0.149	0.149	0
	0.149	0.149	0.149	0
	0.149	0.149	0.149	0
	0.149	0.149	0.149	0
	0.149	0.149	0.149	0
	0.149	0.149	0.149	0
	0.149	0.149	0.149	0
	0.149	0.149	0.149	0
	0.149	0.149	0.149	0
	0.149	0.149	0.149	0
	0.149	0.149	0.149	0
	0.149	0.149	0.149	0
	0.149	0.149	0.149	0
	0.149	0.149	0.149	0
	0.149	0.149	0.149	0
	0.149	0.149	0.149	0
	0.149	0.149	0.149	0
	0.149	0.149	0.149	0
	0.149	0.149	0.149	0
	0.149	0.149	0.149	0
	0.149	0.149	0.149	0
	0.149	0.149	0.149	0
	0.149	0.149	0.149	0
	0.149	0.149	0.149	0
	0.149	0.149	0.149	0
	0.149	0.149	0.149	0
	0.149	0.149	0.149	0
	0.149	0.149	0.149	0
	0.149	0.149	0.149	0
	0.149	0.149	0.149	0
	0.149	0.149	0.149	0
	0.149	0.149	0.149	0
	0.149	0.149	0.149	0
	0.149	0.149	0.149	0
	0.149	0.149	0.149	0
	0.149	0.149	0.149	0
	0.149	0.149	0.149	0
	0.149	0.149	0.149	0
	0.149	0.149	0.149	0
	0.149	0.149	0.149	0
	0.149	0.149	0.149	0
	0.149	0.149	0.149	0
	0.149	0.149	0.149	0
	0.149	0.149	0.149	0
	0.149	0.149	0.149	0
	0.149	0.149	0.149	0
	0.149	0.149	0.149	0
	0.149	0.149	0.149	0
	0.149	0.149	0.149	0
	0.149	0.149	0.149	0
	0.149	0.149	0.149	0
	0.149	0.149	0.149	0
	0.149	0.149	0.149	0
	0.149	0.149	0.149	0
	0.149	0.149	0.149	0
	0.149	0.149	0.149	0
	0.149	0.149	0.149	0
	0.149	0.149	0.149	0
	0.149	0.149	0.149	0
	0.149	0.149	0.149	0
	0.149	0.149	0.149	0
	0.149	0.149	0.149	0
	0.149	0.149	0.149	0
	0.149	0.149	0.149	0
	0.149	0.149	0.149	0
	0.149	0.149	0.149	0
	0.149	0.149	0.149	0
	0.149	0.149	0.149	0
	0.149	0.149	0.149	0
	0.149	0.149	0.149	0
	0.149	0.149	0.149	0
	0.149	0.149	0.149	0
	0.149	0.149	0.149	0
	0.149	0.149	0.149	0
	0.149	0.149	0.149	0
	0.149	0.149	0.149	0
	0.149	0.149	0.149	0
	0.149	0.149	0.149	0
	0.149	0.149	0.149	0
	0.149	0.149	0.149	0
	0.149	0.149	0.149	0
	0.149	0.149	0.149	0
	0.149	0.149	0.149	0
	0.149	0.149	0.149	0
	0.149	0.149	0.149	0
	0.149	0.149	0.149	0
	0.149	0.149	0.149	0
	0.149	0.149	0.149	0
	0.149	0.149	0.149	0
	0.149	0.149	0.149	0
	0.149	0.149	0.149	0
	0.149	0.149	0.149	0
	0.149	0.149	0.149	0
	0.149	0.149	0.149	0
	0.149	0.149	0.149	0
	0.149	0.149	0.149	0
	0.149	0.149	0.149	0
	0.149	0.149	0.149	0
	0.149	0.149	0.149	0
	0.149	0.149	0.149	0
	0.149	0.149	0.149	0
	0.149	0.149	0.149	0
	0.149	0.149	0.149	0
	0.149	0.149	0.149	0
	0.149	0.149	0.149	0
	0.149	0.149	0.149	0
	0.149	0.149	0.149	0
	0.149	0.149	0.149	0
	0.149	0.149	0.149	0
	0.149	0.149	0.149	0
	0.149	0.149	0.149	0
	0.149	0.149	0.149	0
	0.149	0.149	0.149	0
	0.149	0.149	0.149	0
	0.149	0.149	0.149	0
	0.149	0.149	0.149	0
	0.149	0.149	0.149	0
	0.149	0.149	0.149	0
	0.149	0.149	0.149	0
	0.149	0.149	0.149	0
	0.149	0.149	0.149	0
	0.149	0.149	0.149	0
	0.149	0.149	0.149	0
	0.149	0.149	0.149	0
	0.149	0.149	0.149	0
	0.149	0.149	0.149	0
	0.149	0.149	0.149	0
	0.149	0.149	0.149	0
	0.149	0.149	0.149	0
	0.149	0.149	0.149	0
	0.149	0.149	0.149	0
	0.149	0.149	0.149	0
	0.149	0.149	0.149	0
	0.149	0.149	0.149	0
	0.149	0.149	0.149	0
	0.149	0.149	0.149	0
	0.149	0.149	0.149	0
	0.149	0.149	0.149	0
	0.149	0.149	0.149	0
	0.149	0.149	0.149	0
	0.149	0.149	0.149	0
	0.149	0.149	0.149	0
	0.149	0.149	0.149	0
	0.149	0.149	0.149	0
	0.149	0.149	0.149	0
	0.149	0.149	0.149	0
	0.149	0.149	0.149	0
	0.149	0.149	0.149	0
	0.149	0.149	0.149	0
	0.149	0.149	0.149	0
	0.149	0.149	0.149	0
	0.149	0.149	0.149	0
	0.149	0.149	0.149	0
	0.149	0.149	0.149	0
	0.149	0.149	0.149	0
	0.149	0.149	0.149	0
	0.149	0.149	0.149	0
	0.149	0.149	0.149	0
	0.149	0.149	0.149	0
	0.149	0.149	0.149	0
	0.149	0.149	0.149	0
	0.149	0.149	0.149	0
	0.149	0.149	0.149	0
	0.149	0.149	0.149	0
	0.149	0.149	0.149	0
	0.149	0.149	0.149	0
	0.149	0.149	0.149	0
	0.149	0.149	0.149	0
	0.149	0.149	0.149	0
	0.149	0.149	0.149	0
	0.149	0.149	0.149	0
	0.149	0.149	0.149	0
	0.149	0.149	0.149	0
	0.149	0.149	0.149	0
	0.149	0.149	0.149	0
	0.149	0.149	0.149	0
	0.149	0.149	0.149	0
	0.149	0.149	0.149	0
	0.149	0.149	0.149	0
	0.149	0.149	0.149	0
	0.149	0.149	0.149	0
	0.149	0.149	0.149	0
	0.149	0.149	0.149	0
	0.149	0.149	0.149	0
	0.149	0.149	0.149	0
	0.149	0.149	0.149	0
	0.149	0.149	0.149	0
	0.149	0.149	0.149	0
	0.149	0.149	0.149	0
	0.149	0.149	0.149	0
	0.149	0.149	0.149	0
	0.149	0.149	0.149	0
	0.149	0.149	0.149	0
	0.149	0.149	0.149	0
	0.149	0.149	0.149	0
	0.149	0.149	0.149	0
	0.149	0.149	0.149	0
	0.149	0.149	0.149	0
	0.149	0.149	0.149	0
	0.149	0.149	0.149	0
	0.149	0.149	0.149	0
	0.149	0.149	0.149	0
	0.149	0.149	0.149	0
	0.149	0.149	0.149	0
	0.149	0.149	0.149	0
	0.149	0.149	0.149	0
	0.149	0.149	0.149	0
	0.149	0.149	0.149	0
	0.149	0.149	0.149	0
	0.149	0.149	0.149	0
	0.149	0.149	0.149	0
	0.149	0.149	0.149	0
	0.149	0.149	0.149	0
	0.149	0.149	0.149	0
	0.149	0.149	0.149	0
	0.149	0.149	0.149	0
	0.149	0.149	0.149	0
	0.149	0.149	0.149	0
	0.149	0.149	0.149	0
	0.149	0.149	0.149	0
	0.149	0.149	0.149	0
	0.149	0.149	0.149	0
	0.149	0.149	0.149	0
	0.149	0.149	0.149	0
	0.149	0.149	0.149	0
	0.149	0.149	0.149	0
	0.149	0.149	0.149	0
	0.149	0.149	0.149	0
	0.149	0.149	0.149	0
	0.149	0.149	0.149	0
	0.149	0.149	0.149	0
	0.149	0.149	0.149	0
	0.149	0.149	0.149	0
	0.149	0.149	0.149	0
	0.149	0.149	0.149	0
	0.149	0.149	0.149	0
	0.149	0.149	0.149	0
	0.149	0.149	0.149	0
	0.149	0.149	0.149	0
	0.149	0.149	0.149	0
	0.149	0.149	0.149	0
	0.149	0.149	0.149	0
	0.149	0.149	0.149	0
	0.149	0.149	0.149	0
	0.149	0.149	0.149	0
	0.149	0.149	0.149	0
	0.149	0.149	0.149	0
	0.149	0.149	0.149	0
	0.149	0.149	0.149	0
	0.149	0.149	0.149	0
	0.149	0.149	0.149	0
	0.149	0.149	0.149	0
	0.149	0.149	0.149	0
	0.149	0.149	0.149	0
	0.149	0.149	0.149	0
	0.149	0.149	0.149	0
	0.149	0.149	0.149	0
	0.149	0.149	0.149	0
	0.149	0.149	0.149	0
	0.149	0.149	0.149	0
	0.149	0.149	0.149	0
	0.149	0.149	0.149	0
	0.149	0.149	0.149	0
	0.149	0.149	0.149	0
	0.149	0.149	0.149	0
	0.149	0.149	0.149	0
	0.149	0.149	0.149	0
	0.149	0.149	0.149	0
	0.149	0.149	0.149	0
	0.149	0.149	0.149	0
	0.149	0.149	0.149	0
	0.149	0.149	0.149	0
	0.149	0.149	0.149	0
	0.149	0.149	0.149	0
	0.149	0.149	0.149	0
	0.149	0.149	0.149	0
	0.149	0.149	0.149	0
	0.149	0.149	0.149	0
	0.149	0.149	0.149	0
	0.149	0.149	0.149	0
	0.149	0.149	0.149	0
	0.149	0.149	0.149	0
	0.149	0.149	0.149	0
	0.149	0.149	0.149	0
	0.149	0.149	0.149	0
	0.149	0.149	0.149	0
	0.149	0.149	0.149	0
	0.149	0.149	0.149	0
	0.149	0.149	0.149	0
	0.149	0.149	0.149	0
	0.149	0.149	0.149	0
	0.149	0.149	0.149	0
	0.149	0.149	0.149	0
	0.149	0.149	0.149	0
	0.149	0.149	0.149	0
	0.149	0.149	0.149	0
	0.149	0.149	0.149	0
	0.149	0.149	0.149	0
	0.149	0.149	0.149	0
	0.149	0.149	0.149	0
	0.149	0.149	0.149	0
	0.149	0.149	0.149	0
	0.149	0.149	0.149	0
	0.149	0.149	0.149	0
	0.149	0.149	0.149	0
	0.149	0.149	0.149	0
	0.149	0.149	0.149	0
	0.149	0.149	0.149	0
	0.149	0.149	0.149	0
	0.149	0.149	0.149	0
	0.149	0.149	0.149	0
	0.149	0.149	0.149	0
	0.149	0.149	0.149	0
	0.149	0.149	0.149	0
	0.149	0.149	0.149	0
	0.149	0.149	0.149	0
	0.149	0.149	0.149	0
	0.149	0.149	0.149	0
	0.149	0.149	0.149	0
	0.149	0.149	0.149	0
	0.149	0.149	0.149	0
	0.149	0.149	0.149	0
	0.149	0.149	0.149	0
	0.149	0.149	0.149	0
	0.149	0.149	0.149	0
	0.149	0.149	0.149	0
	0.149	0.149	0.149	0
	0.149	0.149	0.149	0
	0.149	0.149	0.149	0
	0.149	0.149	0.149	0
	0.149	0.149	0.149	0
	0.149	0.149	0.149	0
	0.149	0.149	0.149	0
	0.149	0.149	0.149	0
	0.149	0.149	0.149	0
	0.149	0.149	0.149	0
	0.149	0.149	0.149	0
	0.149	0.149	0.149	0
	0.149	0.149	0.149	0
	0.149	0.149	0.149	0
	0.149	0.149	0.149	0
	0.149	0.149	0.149	0
	0.149	0.149	0.149	0
	0.149	0.149	0.149	0
	0.149	0.149	0.149	0
	0.149	0.149	0.149	0
	0.149	0.149	0.149	0
	0.149	0.149	0.149	0
	0.149	0.149	0.149	0
	0.149	0.149	0.149	0
	0.149	0.149	0.149	0
	0.149	0.149	0.149	0
	0.149	0.149	0.149	0
	0.149	0.149	0.149	0
	0.149	0.149	0.149	0
	0.149	0.149	0.149	0
	0.149	0.149	0.149	0
	0.149	0.149	0.149	0
	0.149	0.149	0.149	0
	0.149	0.149	0.149	0
	0.149	0.149	0.149	0
	0.149	0.149	0.149	0
	0.149	0.149	0.149	0
	0.149	0.149	0.149	0
	0.149	0.149	0.149	0
	0.149	0.149	0.149	0
	0.149	0.149	0.149	0
	0.149	0.149	0.149	0
	0.149	0.149	0.149	0
	0.149	0.149	0.149	0
	0.149	0.149	0.149	0
	0.149	0.149	0.149	0
	0.149	0.149	0.149	0
	0.149	0.149	0.149	0
	0.149	0.149	0.149	0
	0.149	0.149	0.149	0
	0.149	0.149	0.149	0
	0.149	0.149	0.149	0
	0.149	0.149	0.149	0
	0.149	0.149	0.149	0
	0.149	0.149	0.149	0
	0.149	0.149	0.149	0
	0.149	0.149	0.149	0
	0.149	0.149	0.149	0
	0.149	0.149	0.149	0
	0.149	0.149	0.149	0
	0.149	0.149	0.149	0
	0.149	0.149	0.149	0
	0.149	0.149	0.149	0
	0.149	0.149	0.149	0
	0.149	0.149	0.149	0
	0.149	0.149	0.149	0
	0.149	0.149	0.149	0
	0.149	0.149	0.149	0
	0.149	0.149	0.149	0
	0.149	0.149	0.149	0
	0.149	0.149	0.149	0
	0.149	0.149	0.149	0
	0.149	0.149	0.149	0
	0.149	0.149	0.149	0
	0.149	0.149	0.149	0
	0.149	0.149	0.149	0
	0.149	0.149	0.149	0
	0.149	0.149	0.149	0
	0.149	0.149	0.149	0
	0.149	0.149	0.149	0
	0.149	0.149	0.149	0
	0.149	0.149	0.149	0
	0.149	0.149	0.149	0
	0.149	0.149	0.149	0
	0.149	0.149	0.149	0
	0.149	0.149	0.149	0
	0.149	0.149	0.149	0
	0.149	0.149	0.149	0
	0.149	0.149	0.149	0
	0.149	0.149	0.149	0
	0.149	0.149	0.149	0
	0.149	0.149	0.149	0
	0.149	0.149	0.149	0
	0.149	0.149	0.149	0
	0.149	0.149	0.149	0
	0.149	0.149	0.149	0
	0.149	0.149	0.149	0
	0.149	0.149	0.149	0
	0.149	0.149	0.149	0
	0.149	0.149	0.149	0
	0.149	0.149	0.149	0
	0.149	0.149	0.149	0
	0.149	0.149	0.149	0
	0.149	0.149	0.149	0
	0.149	0.149	0.149	0
	0.149	0.149	0.149	0
	0.149	0.149	0.149	0
	0.149	0.149	0.149	0
	0.149	0.149	0.149	0
	0.149	0.149	0.149	0
	0.149	0.149	0.149	0
	0.149	0.149	0.149	0
	0.149	0.149	0.149	0
	0.149	0.149	0.149	0
	0.149	0.149	0.149	0
	0.149	0.149	0.149	0
	0.149	0.149	0.149	0
	0.149	0.149	0.149	0
	0.149	0.149	0.149	0
	0.149	0.149	0.149	0
	0.149	0.149	0.149	0
	0.149	0.149	0.149	0
	0.149	0.149	0.149	0
	0.149	0.149	0.149	0
	0.149	0.149	0.149	0
	0.149	0.149	0.149	0
	0.149	0.149	0.149	0
	0.149	0.149	0.149	0
	0.149	0.149	0.149	0
	0.149	0.149	0.149	0
	0.149	0.149	0.149	0
	0.149	0.149	0.149	0
	0.149	0.149	0.149	0
	0.149	0.149	0.149	0
	0.149	0.149	0.149	0
	0.149	0.149	0.149	0
	0.149	0.149	0.149	0
	0.149	0.149	0.149	0
	0.149	0.149	0.149	0
	0.149	0.149	0.149	0
	0.149	0.149	0.149	0
	0.149	0.149	0.149	0
	0.149	0.149	0.149	0
	0.149	0.149	0.149	0
	0.149	0.149	0.149	0
	0.149	0.149	0.149	0
	0.149	0.149	0.149	0
	0.149	0.149	0.149	0
	0.149	0.149	0.149	0
	0.149	0.149	0.149	0
	0.149	0.149	0.149	0
	0.149	0.149	0.149	0
	0.149	0.149	0.149	0
	0.149	0.149	0.149	0
	0.149	0.149	0.149	0
	0.149	0.149	0.149	0
	0.149	0.149	0.149	0
	0.149	0.149	0.149	0
	0.149	0.149	0.149	0
	0.149	0.149	0.149	0
	0.149	0.149	0.149	0
	0.149	0.149	0.149	0
	0.149	0.149	0.149	0
	0.149	0.149	0.149	0
	0.149	0.149	0.149	0
	0.149	0.149	0.149	0
	0.149	0.149	0.149	0
	0.149	0.149	0.149	0
	0.149	0.149	0.149	0
	0.149	0.149	0.149	0
	0.149	0.149	0.149	0
	0.149	0.149	0.149	0
	0.149	0.149	0.149	0
	0.149	0.149	0.149	0
	0.149	0.149	0.149	0
	0.149	0.149	0.149	0
	0.149	0.149	0.149	0
	0.149	0.149	0.149	0
	0.149	0.149	0.149	0
	0.149	0.149	0.149	0
	0.149	0.149	0.149	0
	0.149	0.149	0.149	0
	0.149	0.149	0.149	0
	0.149	0.149	0.149	0
	0.149	0.149	0.149	0
	0.149	0.149	0.149	0
	0.149	0.149	0.149	0
	0.149	0.149	0.149	0
	0.149	0.149	0.149	0
	0.149	0.149	0.149	0
	0.149	0.149	0.149	0
	0.149	0.149	0.149	0
	0.149	0.149	0.149	0
	0.149	0.149	0.149	0
	0.149	0.149	0.149	0
	0.149	0.149	0.149	0
	0.149	0.149	0.149	0
	0.149	0.149	0.149	0
	0.149	0.149	0.149	0
	0.149	0.149	0.149	0
	0.149	0.149	0.149	0
	0.149	0.149	0.149	0
	0.149	0.149	0.149	0
	0.149	0.149	0.149	0
	0.149	0.149	0.149	0
	0.149	0.149	0.149	0
	0.149	0.149	0.149	0
	0.149	0.149	0.149	0
	0.149	0.149	0.149	0
	0.149	0.149	0.149	0
	0.149	0.149	0.149	0
	0.149	0.149	0.149	0
	0.149	0.149	0.149	0
	0.149	0.149	0.149	0
	0.149	0.149	0.149	0
	0.149	0.149	0.149	0
	0.149	0.149	0.149	0
	0.149	0.149	0.149	0
	0.149	0.149	0.149	0
	0.149	0.149	0.149	0
	0.149	0.149	0.149	0
	0.149	0.149	0.149	0
	0.149	0.149	0.149	0
	0.149	0.149	0.149	0
	0.149	0.149	0.149	0
	0.149	0.149	0.149	0
	0.149	0.149	0.149	0
	0.149	0.149	0.149	0
	0.149	0.149	0.149	0
	0.149	0.149	0.149	0
	0.149	0.149	0.149	0
	0.149	0.149	0.149	0
	0.149	0.149	0.149	0
	0.149	0.149	0.149	0
	0.149	0.149	0.149	0
	0.149	0.149	0.149	0
	0.149	0.149	0.149	0
	0.149	0.149	0.149	0
	0.149	0.149	0.149	0
	0.149	0.149	0.149	0
	0.149	0.149	0.149	0
	0.149	0.149	0.149	0
	0.149	0.149	0.149	0
	0.149	0.149	0.149	0
	0.149	0.149	0.149	0
	0.149	0.149	0.149	0
	0.149	0.149	0.149	0
	0.149	0.149	0.149	0
	0.149	0.149	0.149	0
	0.149	0.149	0.149	0
	0.149	0.149	0.149	0
	0.149	0.149	0.149	0
	0.149	0.149	0.149	0
	0.149	0.149	0.149	0
	0.149	0.149	0.149	0
	0.149	0.149	0.149	0
	0.149	0.149	0.149	0
	0.149	0.149	0.149	0
	0.149	0.149	0.149	0
	0.149	0.149	0.149	0
	0.149	0.149	0.149	0
	0.149	0.149	0.149	0
	0.149	0.149	0.149	0
	0.149	0.149	0.149	0
	0.149	0.149	0.149	0
	0.149	0.149	0.149	0
	0.149	0.149	0.149	0
	0.149	0.149	0.149	0
	0.149	0.149	0.149	0
	0.149	0.149	0.149	0
	0.149	0.149	0.149	0
	0.149	0.149	0.149	0
	0.149	0.149	0.149	0
	0.149	0.149	0.149	0
	0.149	0.149	0.149	0
	0.149	0.149	0.149	0
	0.149	0.149	0.149	0
	0.149	0.149	0.149	0
	0.149	0.149	0.149	0
	0.149	0.149	0.149	0
	0.149	0.149	0.149	0
	0.149	0.149	0.149	0
	0.149	0.149	0.149	0
	0.149	0.149	0.149	0
	0.149	0.149	0.149	0
	0.149	0.149	0.149	0
	0.149	0.149	0.149	0
	0.149	0.149	0.149	0
	0.149	0.149	0.149	0
	0.149	0.149	0.149	0
	0.149	0.149	0.149	0
	0.149	0.149	0.149	0
	0.149	0.149	0.149	0
	0.149	0.149	0.149	0
	0.149	0.149	0.149	0
	0.149	0.149	0.149	0
	0.149	0.149	0.149	0
	0.149	0.149	0.149	0
	0.149	0.149	0.149	0
	0.149	0.149	0.149	0
	0.149	0.149	0.149	0
	0.149	0.149	0.149	0
	0.149	0.149	0.149	0
	0.149	0.149	0.149	0
	0.149	0.149	0.149	0
	0.149	0.149	0.149	0
	0.149	0.149	0.149	0
	0.149	0.149	0.149	0
	0.149	0.149	0.149	0
	0.149	0.149	0.149	0
	0.149	0.149	0.149	0
	0.149	0.149	0.149	0
	0.149	0.149	0.149	0
	0.149	0.149	0.149	0
	0.149	0.149	0.149	0
	0.149	0.149	0.149	0
	0.149	0.149	0.149	0
	0.149	0.149	0.149	0
	0.149	0.149	0.149	0
	0.149	0.149	0.149	0
	0.149	0.149	0.149	0
	0.149	0.149	0.149	0
	0.149	0.149	0.149	0
	0.149	0.149	0.149	0
	0.149	0.149	0.149	0
	0.149	0.149	0.149	0
	0.149	0.149	0.149	0
	0.149	0.149	0.149	0
	0.149	0.149	0.149	0
	0.149	0.149	0.149	0
	0.149	0.149	0.149	0
	0.149	0.149	0.149	0
	0.149	0.149	0.149	0
	0.149	0.149	0.149	0
	0.149	0.149	0.149	0
	0.149	0.149	0.149	0
	0.149	0.149	0.149	0
	0.149	0.149	0.149	0
	0.149	0.149	0.149	0
	0.149	0.149	0.149	0
	0.149	0.149	0.149	0
	0.149	0.149	0.149	0
	0.149	0.149	0.149	0
	0.149	0.149	0.149	0
	0.149	0.149	0.149	0
	0.149	0.149	0.149	0
	0.149	0.149	0.149	0
	0.149	0.149	0.149	0
	0.149	0.149	0.149	0
	0.149	0.149	0.149	0
	0.149	0.149	0.149	0
	0.149	0.149	0.149	0
	0.149	0.149	0.149	0
	0.149	0.149	0.149	0
	0.149	0.149	0.149	0
	0.149	0.149	0.149	0
	0.149	0.149	0.149	0
	0.149	0.149	0.149	0
	0.149	0.149	0.149	0
	0.149	0.149	0.149	0
	0.149	0.149	0.149	0
	0.149	0.149	0.149	0
	0.149	0.149	0.149	0
	0.149	0.149	0.149	0
	0.149	0.149	0.149	0
	0.149	0.149	0.149	0
	0.149	0.149	0.149	0
	0.149	0.149	0.149	0
	0.149	0.149	0.149	0
	0.149	0.149	0.149	0
	0.149	0.149	0.149	0
	0.149	0.149	0.149	0
	0.149	0.149	0.149	0
	0.149	0.149	0.149	0
	0.149	0.149	0.149	0
	0.149	0.149	0.149	0
	0.149	0.149	0.149	0
	0.149	0.149	0.149	0
	0.149	0.149	0.149	0
	0.149	0.149	0.149	0
	0.149	0.149	0.149	0
	0.149	0.149	0.149	0
	0.149	0.149	0.149	0
	0.149	0.149	0.149	0
	0.149	0.149	0.149	0
	0.149	0.149	0.149	0
	0.149	0.149	0.149	0
	0.149	0.149	0.149	0
	0.149	0.149	0.149	0
	0.149	0.149	0.149	0
	0.149	0.149	0.149	0
	0.149	0.149	0.149	0
	0.149	0.149	0.149	0
	0.149	0.149	0.149	0
	0.149	0.149	0.149	0
	0.149	0.149	0.149	0
	0.149	0.149	0.149	0
	0.149	0.149	0.149	0
	0.149	0.149	0.149	0
	0.149	0.149	0.149	0
	0.149	0.149	0.149	0
	0.149	0.149	0.149	0
	0.149	0.149	0.149	0
	0.149	0.149	0.149	0
	0.149	0.149	0.149	0
	0.149	0.149	0.149	0
	0.149	0.149	0.149	0
	0.149	0.149	0.149	0
	0.149	0.149	0.149	0
	0.149	0.149	0.149	0
	0.149	0.149	0.149	0
	0.149	0.149	0.149	0
	0.149	0.149	0.149	0
	0.149	0.149	0.149	0
	0.149	0.149	0.149	0
	0.149	0.149	0.149	0
	0.149	0.149	0.149	0
	0.149	0.149	0.149	0
	0.149	0.149	0.149	0
	0.149	0.149	0.149	0
	0.149	0.149	0.149	0
	0.149	0.149	0.149	0
	0.149	0.149	0.149	0
	0.149	0.149	0.149	0
	0.149	0.149	0.149	0
	0.149	0.149	0.149	0
	0.149	0.149	0.149	0
	0.149	0.149	0.149	0
	0.149	0.149	0.149	0
	0.149	0.149	0.149	0
	0.149	0.149	0.149	0
	0.149	0.149	0.149	0
	0.149	0.149	0.149	0
	0.149	0.149	0.149	0
	0.149	0.149	0.149	0
	0.149	0.149	0.149	0
	0.149	0.149	0.149	0
	0.149	0.149	0.149	0
	0.149	0.149	0.149	0
	0.149	0.149	0.149	0
	0.149	0.149	0.149	0
	0.149	0.149	0.149	0
	0.149	0.149	0.149	0
	0.149	0.149	0.149	0
	0.149	0.149	0.149	0
	0.149	0.149	0.149	0
	0.149	0.149	0.149	0
	0.149	0.149	0.149	0
	0.149	0.149	0.149	0
	0.149	0.149	0.149	0
	0.149	0.149	0.149	0
	0.149	0.149	0.149	0
	0.149	0.149	0.149	0
	0.149	0.149	0.149	0
	0.149	0.149	0.149	0
	0.149	0.149	0.149	0
	0.149	0.149	0.149	0
	0.149	0.149	0.149	0
	0.149	0.149	0.149	0
	0.149	0.149	0.149	0
	0.149	0.149	0.149	0
	0.149	0.149	0.149	0
	0.149	0.149	0.149	0
	0.149	0.149	0.149	0
	0.149	0.149	0.149	0
	0.149	0.149	0.149	0
	0.149	0.149	0.149	0
	0.149	0.149	0.149	0
	0.149	0.149	0.149	0
	0.149	0.149	0.149	0
	0.149	0.149	0.149	0
	0.149	0.149	0.149	0
	0.149	0.149	0.149	0
	0.149	0.149	0.149	0
	0.149	0.149	0.149	0
	0.149	0.149	0.149	0
	0.149	0.149	0.149	0
	0.149	0.149	0.149	0
	0.149	0.149	0.149	0
	0.149	0.149	0.149	0
	0.149	0.149	0.149	0
	0.149	0.149	0.149	0
	0.149	0.149	0.149	0
	0.149	0.149	0.149	0
	0.149	0.149	0.149	0
	0.149	0.149	0.149	0
	0.149	0.149	0.149	0
	0.149	0.149	0.149	0
	0.149	0.149	0.149	0
	0.149	0.149	0.149	0
	0.149	0.149	0.149	0
	0.149	0.149	0.149	0
	0.149	0.149	0.149	0
	0.149	0.149	0.149	0
	0.149	0.149	0.149	0
	0.149	0.149	0.149	0
	0.149	0.149	0.149	0
	0.149	0.149	0.149	0
	0.149	0.149	0.149	0
	0.149	0.149	0.149	0
	0.149	0.149	0.149	0
	0.149	0.149	0.149	0
	0.149	0.149	0.149	0
	0.149	0.149	0.149	0
	0.149	0.149	0.149	0
	0.149	0.149	0.149	0
	0.149	0.149	0.149	0
	0.149	0.149	0.149	0
	0.149	0.149	0.149	0
	0.149	0.149	0.149	0
	0.149	0.149	0.149	0
	0.149	0.149	0.149	0
	0.149	0.149	0.149	0
	0.149	0.149	0.149	0
	0.149	0.149	0.149	0
	0.149	0.149	0.149	0
	0.149	0.149	0.149	0
	0.149	0.149	0.149	0
	0.149	0.149	0.149	0
	0.149	0.149	0.149	0
	0.149	0.149	0.149	0
	0.149	0.149	0.149	0
	0.149	0.149	0.149	0
	0.149	0.149	0.149	0
	0.149	0.149	0.149	0
	0.149	0.149	0.149	0
	0.149	0.149	0.149	0
	0.149	0.149	0.149	0
	0.149	0.149	0.149	0
	0.149	0.149	0.149	0
	0.149	0.149	0.149	0
	0.149	0.149	0.149	0
	0.149	0.149	0.149	0
	0.149	0.149	0.149	0
	0.149	0.149	0.149	0
	0.149	0.149	0.149	0
	0.149	0.149	0.149	0
	0.149	0.149	0.149	0
	0.149	0.149	0.149	0
	0.149	0.149	0.149	0
	0.149	0.149	0.149	0
	0.149	0.149	0.149	0
	0.149	0.149	0.149	0
	0.149	0.149	0.149	0
	0.149	0.149	0.149	0
	0.149	0.149	0.149	0
	0.149	0.149	0.149	0
	0.149	0.149	0.149	0
	0.149	0.149	0.149	0
	0.149	0.149	0.149	0
	0.149	0.149	0.149	0
	0.149	0.149	0.149	0
	0.149	0.149	0.149	0
	0.149	0.149	0.149	0
	0.149	0.149	0.149	0
	0.149	0.149	0.149	0
	0.149	0.149	0.149	0
	0.149	0.149	0.149	0
	0.149	0.149	0.149	0
	0.149	0.149	0.149	0
	0.149	0.149	0.149	0
	0.149	0.149	0.149	0
	0.149	0.149	0.149	0
	0.149	0.149	0.149	0
	0.149	0.149	0.149	0
	0.149	0.149	0.149	0
	0.149	0.149	0.149	0
	0.149	0.149	0.149	0
	0.149	0.149	0.149	0
	0.149	0.149	0.149	0
	0.149	0.149	0.149	0
	0.149	0.149	0.149	0
	0.149	0.149	0.149	0
	0.149	0.149	0.149	0
	0.149	0.149	0.149	0
	0.149	0.149	0.149	0
	0.149	0.149	0.149	0
	0.149	0.149	0.149	0
	0.149	0.149	0.149	0
	0.149	0.149	0.149	0
	0.149	0.149	0.149	0
	0.149	0.149	0.149	0
	0.149	0.149	0.149	0
	0.149	0.149	0.149	0
	0.149	0.149	0.149	0
	0.149	0.149	0.149	0
	0.149	0.149	0.149	0
	0.149	0.149	0.149	0
	0.149	0.149	0.149	0
	0.149	0.149	0.149	0
	0.149	0.149	0.149	0
	0.149	0.149	0.149	0
	0.149	0.149	0.149	0
	0.149	0.149	0.149	0
	0.149	0.149	0.149	0
	0.149	0.149	0.149	0
	0.149	0.149	0.149	0
	0.149	0.149	0.149	0
	0.149	0.149	0.149	0
	0.149	0.149	0.149	0
	0.149	0.149	0.149	0
	0.149	0.149	0.149	0
	0.149	0.149	0.149	0
	0.149	0.149	0.149	0
	0.149	0.149	0.149	0
	0.149	0.149	0.149	0
	0.149	0.149	0.149	0
	0.149	0.149	0.149	0
	0.149	0.149	0.149	0
[truncated: 63,536 more rows]

## Sheet: 2017
City	Gender	Education level	Marital status	Non-agricultural labor	B&V
An Hui Sheng Zhang Feng Xian	0.955	6.656	1.39	1.251	1
An Hui Sheng Fei Dong Xian	1.057	6.832	1.371	1.355	0
An Hui Sheng Fei Xi Xian	1.004	5.707	1.4	1.381	1
An Hui Sheng Wu Hu Xian	0.999	8.16	1.405	1.353	1
An Hui Sheng Fan Chang Xian	1.004	7.193	1.387	1.298	0
An Hui Sheng Nan Ling Xian	1.026	5.543	1.33	1.295	1
An Hui Sheng Huai Yuan Xian	0.943	5.781	1.298	1.241	0
An Hui Sheng Wu He Xian	1.064	6.814	1.322	1.21	1
An Hui Sheng Gu Zhen Xian	1.11	7.135	1.4	1.385	1
An Hui Sheng Feng Tai Xian	0.962	7.413	1.396	1.321	1
An Hui Sheng Dang Tu Xian	1.097	5.838	1.389	1.192	0
An Hui Sheng Sui Xi Xian	0.946	8.348	1.375	1.234	0
An Hui Sheng Tong Ling Xian	0.971	7.29	1.299	1.345	1
An Hui Sheng Huai Ning Xian	1.079	8.064	1.427	1.284	1
An Hui Sheng Cong Yang Xian	1.004	8.398	1.391	1.33	1
An Hui Sheng Qian Shan Xian	0.974	5.553	1.426	1.21	0
An Hui Sheng Tai Hu Xian	1.045	5.739	1.343	1.252	0
An Hui Sheng Xiu Song Xian	0.951	7.37	1.428	1.222	0
An Hui Sheng Wang Jiang Xian	0.994	5.969	1.264	1.293	1
An Hui Sheng Yue Xi Xian	1.12	7.021	1.385	1.313	1
An Hui Sheng Xi Xian	1.046	7.848	1.322	1.243	1
An Hui Sheng Xiu Ning Xian	1.057	8.324	1.33	1.278	1
An Hui Sheng Yi Xian	1.066	5.811	1.38	1.315	0
An Hui Sheng Qi Men Xian	0.98	6.746	1.322	1.372	0
An Hui Sheng Lai An Xian	1.112	6.827	1.379	1.219	0
An Hui Sheng Quan Jiao Xian	1.1	8.213	1.378	1.285	0
An Hui Sheng Ding Yuan Xian	1.058	5.803	1.307	1.194	0
An Hui Sheng Feng Yang Xian	1.085	7.379	1.338	1.372	1
An Hui Sheng Lin Quan Xian	1.007	7.345	1.292	1.224	0
An Hui Sheng Tai He Xian	1.027	7.667	1.285	1.213	1
An Hui Sheng Fu Nan Xian	1.123	6.655	1.256	1.275	1
An Hui Sheng Ying Shang Xian	1.109	6.485	1.254	1.378	0
An Hui Sheng Dang Shan Xian	1.013	7.134	1.347	1.385	1
An Hui Sheng Xiao Xian	0.975	7.702	1.253	1.36	0
An Hui Sheng Ling Bi Xian	1.003	6.164	1.346	1.356	1
An Hui Sheng Si Xian	1.067	6.636	1.232	1.334	0
Jiang Xi Sheng Nan Chang Xian	1.066	6.084	1.39	1.331	1
Jiang Xi Sheng Xin Jian Xian	1.084	8.334	1.234	1.281	0
Jiang Xi Sheng An Yi Xian	1.114	6.746	1.349	1.194	0
Jiang Xi Sheng Jin Xian Xian	1.077	6.697	1.372	1.33	1
Jiang Xi Sheng Fu Liang Xian	0.997	5.765	1.376	1.281	0
Jiang Xi Sheng Lian Hua Xian	1.009	5.862	1.311	1.377	0
Jiang Xi Sheng Shang Li Xian	0.958	5.957	1.268	1.356	1
Jiang Xi Sheng Lu Xi Xian	0.968	8.131	1.4	1.276	1
Jiang Xi Sheng Jiu Jiang Xian	1.033	5.877	1.414	1.187	0
Jiang Xi Sheng Wu Ning Xian	1.042	8.418	1.386	1.316	1
Jiang Xi Sheng Xiu Shui Xian	1.047	7.228	1.406	1.288	0
Jiang Xi Sheng Yong Xiu Xian	1.118	5.687	1.294	1.216	1
Jiang Xi Sheng De An Xian	1.001	5.567	1.422	1.243	0
Jiang Xi Sheng Xing Zi Xian	1.11	6.869	1.25	1.185	1
Jiang Xi Sheng Dou Chang Xian	1.061	8.516	1.272	1.268	0
Jiang Xi Sheng Hu Kou Xian	0.999	8.302	1.375	1.231	0
Jiang Xi Sheng Peng Ze Xian	1.018	7.104	1.384	1.219	0
Jiang Xi Sheng Fen Yi Xian	0.947	7.679	1.418	1.298	0
Jiang Xi Sheng Yu Jiang Xian	1.051	6.11	1.403	1.364	0
Jiang Xi Sheng Gan Xian	1.022	5.557	1.283	1.283	1
Jiang Xi Sheng Xin Feng Xian	1.099	5.873	1.334	1.29	1
Jiang Xi Sheng Da Yu Xian	1.09	7.807	1.417	1.288	1
Jiang Xi Sheng Shang You Xian	0.967	7.308	1.231	1.208	0
Jiang Xi Sheng Chong Yi Xian	0.94	6.548	1.387	1.257	0
Jiang Xi Sheng An Yuan Xian	1.048	6.148	1.262	1.379	0
Jiang Xi Sheng Long Nan Xian	1.024	6.25	1.295	1.223	0
Jiang Xi Sheng Ding Nan Xian	0.954	8.161	1.275	1.199	0
Jiang Xi Sheng Quan Nan Xian	1.017	6.495	1.249	1.349	1
Jiang Xi Sheng Ning Dou Xian	1.092	7.628	1.243	1.231	1
Jiang Xi Sheng Yu Dou Xian	1.114	7.314	1.244	1.193	1
Jiang Xi Sheng Xing Guo Xian	1.087	8.035	1.392	1.227	1
Jiang Xi Sheng Hui Chang Xian	1.026	7.954	1.272	1.297	1
Jiang Xi Sheng Xun Wu Xian	1.008	8.198	1.41	1.326	0
Jiang Xi Sheng Shi Cheng Xian	1.039	8.211	1.317	1.229	1
Jiang Xi Sheng Ji An Xian	0.979	8.188	1.371	1.278	1
Jiang Xi Sheng Ji Shui Xian	1.061	5.949	1.378	1.224	1
Jiang Xi Sheng Xia Jiang Xian	1.007	6.879	1.269	1.354	1
Jiang Xi Sheng Xin Gan Xian	0.983	7.084	1.309	1.306	0
Jiang Xi Sheng Yong Feng Xian	0.952	6.089	1.392	1.347	0
Jiang Xi Sheng Tai He Xian	1.056	6.9	1.42	1.294	1
Jiang Xi Sheng Sui Chuan Xian	1.117	7.441	1.36	1.183	0
Jiang Xi Sheng Wan An Xian	1.091	6.033	1.396	1.303	0
Jiang Xi Sheng An Fu Xian	0.977	7.692	1.24	1.249	1
Jiang Xi Sheng Yong Xin Xian	0.967	5.663	1.39	1.394	0
Jiang Xi Sheng Feng Xin Xian	0.937	6.65	1.369	1.274	1
Jiang Xi Sheng Wan Zai Xian	1.037	6.26	1.415	1.336	0
Jiang Xi Sheng Shang Gao Xian	1.103	6.396	1.404	1.298	0
Jiang Xi Sheng Yi Feng Xian	0.93	5.54	1.335	1.339	0
Jiang Xi Sheng Jing An Xian	1.115	6.613	1.316	1.327	1
Jiang Xi Sheng Tong Gu Xian	1.03	5.908	1.348	1.237	1
Jiang Xi Sheng Nan Cheng Xian	0.967	7.892	1.335	1.368	0
Jiang Xi Sheng Li Chuan Xian	0.949	5.601	1.414	1.302	0
Jiang Xi Sheng Nan Feng Xian	0.991	8.188	1.292	1.335	1
Jiang Xi Sheng Chong Ren Xian	1.084	6.696	1.31	1.359	0
Jiang Xi Sheng Le An Xian	1.1	7.631	1.407	1.261	1
Jiang Xi Sheng Yi Huang Xian	1.009	7.158	1.233	1.391	1
Jiang Xi Sheng Jin Xi Xian	0.989	6.936	1.383	1.228	0
Jiang Xi Sheng Zi Xi Xian	1.098	6.945	1.419	1.269	1
Jiang Xi Sheng Dong Xiang Xian	1.024	6.128	1.246	1.237	1
Jiang Xi Sheng Guang Chang Xian	0.997	5.738	1.291	1.187	1
Jiang Xi Sheng Shang Rao Xian	0.981	5.58	1.269	1.289	0
Jiang Xi Sheng Guang Feng Xian	0.955	8.087	1.415	1.381	0
Jiang Xi Sheng Yu Shan Xian	1.066	7.808	1.38	1.223	0
Jiang Xi Sheng Qian Shan Xian	1.098	8.399	1.254	1.261	0
Jiang Xi Sheng Heng Feng Xian	1.014	7.429	1.313	1.274	0
Jiang Xi Sheng Yi Yang Xian	0.995	6.245	1.232	1.221	0
Jiang Xi Sheng Yu Gan Xian	1.071	7.64	1.259	1.303	0
Jiang Xi Sheng Po Yang Xian	1.071	6.727	1.307	1.299	1
Jiang Xi Sheng Wan Nian Xian	1.026	7.757	1.232	1.317	0
Jiang Xi Sheng Wu Yuan Xian	1.078	7.989	1.385	1.363	1
Shan Dong Sheng Ping Yin Xian	0.945	7.243	1.42	1.337	0
Shan Dong Sheng Ji Yang Xian	1.057	8.371	1.304	1.272	0
Shan Dong Sheng Shang He Xian	1.125	7.586	1.384	1.219	0
Shan Dong Sheng Huan Tai Xian	0.97	5.851	1.361	1.191	0
Shan Dong Sheng Gao Qing Xian	1.008	7.718	1.232	1.209	1
Shan Dong Sheng Yi Yuan Xian	0.929	6.441	1.344	1.37	1
Shan Dong Sheng Ken Li Xian	1.085	6.855	1.344	1.205	0
Shan Dong Sheng Li Jin Xian	1.089	6.701	1.297	1.27	1
Shan Dong Sheng Guang Rao Xian	1.093	5.895	1.39	1.327	0
Shan Dong Sheng Zhang Dao Xian	1.039	7.63	1.322	1.194	1
Shan Dong Sheng Lin Qu Xian	1.007	7.437	1.401	1.19	0
Shan Dong Sheng Chang Le Xian	0.938	6.57	1.325	1.181	0
Shan Dong Sheng Wei Shan Xian	0.963	7.232	1.41	1.347	1
Shan Dong Sheng Yu Tai Xian	0.969	7.394	1.259	1.207	1
Shan Dong Sheng Jin Xiang Xian	1.015	6.971	1.268	1.195	0
Shan Dong Sheng Jia Xiang Xian	1.056	8.026	1.258	1.371	0
Shan Dong Sheng Wen Shang Xian	0.99	7.081	1.285	1.349	0
Shan Dong Sheng Si Shui Xian	0.945	6.035	1.373	1.182	0
Shan Dong Sheng Liang Shan Xian	1.122	7.986	1.419	1.283	1
Shan Dong Sheng Ning Yang Xian	1.021	6.676	1.414	1.193	0
Shan Dong Sheng Dong Ping Xian	1.066	7.532	1.352	1.264	0
Shan Dong Sheng Wu Lian Xian	1.106	8.034	1.29	1.319	0
Shan Dong Sheng Ju Xian	0.952	8.278	1.353	1.217	1
Shan Dong Sheng Yi Nan Xian	0.934	6.912	1.241	1.251	0
Shan Dong Sheng Tan Cheng Xian	1.081	6.566	1.33	1.226	0
Shan Dong Sheng Yi Shui Xian	1.113	8.475	1.361	1.2	1
Shan Dong Sheng Cang Shan Xian	1.045	6.012	1.396	1.31	1
Shan Dong Sheng Fei Xian	1.115	8.479	1.337	1.347	0
Shan Dong Sheng Ping Yi Xian	0.953	5.725	1.388	1.277	0
Shan Dong Sheng Ju Nan Xian	1.067	7.907	1.282	1.364	1
Shan Dong Sheng Meng Yin Xian	1.018	6.52	1.347	1.359	0
Shan Dong Sheng Lin Shu Xian	1.045	5.96	1.343	1.26	0
Shan Dong Sheng Ling Xian	0.935	6.026	1.395	1.366	0
Shan Dong Sheng Ning Jin Xian	1.029	8.477	1.374	1.362	1
Shan Dong Sheng Qing Yun Xian	0.939	7.257	1.368	1.332	1
Shan Dong Sheng Lin Yi Xian	1.081	5.78	1.29	1.372	0
Shan Dong Sheng Qi He Xian	0.988	8.33	1.404	1.364	1
Shan Dong Sheng Ping Yuan Xian	1.115	5.702	1.342	1.27	0
Shan Dong Sheng Xia Jin Xian	0.955	7.89	1.237	1.37	0
Shan Dong Sheng Wu Cheng Xian	0.981	6.813	1.275	1.361	1
Shan Dong Sheng Yang Gu Xian	0.937	5.892	1.343	1.392	0
Shan Dong Sheng Shen Xian	1.057	6.687	1.247	1.186	0
Shan Dong Sheng Chi Ping Xian	0.949	6.986	1.352	1.235	1
Shan Dong Sheng Dong A Xian	0.962	6.191	1.26	1.222	1
Shan Dong Sheng Guan Xian	1.016	6.304	1.346	1.299	1
Shan Dong Sheng Gao Tang Xian	0.996	8.172	1.32	1.276	1
Shan Dong Sheng Hui Min Xian	1.076	8.269	1.412	1.185	0
Shan Dong Sheng Yang Xin Xian	0.933	6.414	1.266	1.315	0
Shan Dong Sheng Wu Di Xian	1.1	7.56	1.3	1.337	1
Shan Dong Sheng Zhan Hua Xian	1.005	7.223	1.356	1.309	1
Shan Dong Sheng Bo Xing Xian	1.121	6.915	1.366	1.319	0
Shan Dong Sheng Zou Ping Xian	1.023	7.336	1.343	1.278	0
Shan Dong Sheng Cao Xian	1.04	7.443	1.253	1.358	0
Shan Dong Sheng Dan Xian	1.112	7.923	1.31	1.351	1
Shan Dong Sheng Cheng Wu Xian	0.957	5.851	1.348	1.367	0
Shan Dong Sheng Ju Ye Xian	1.044	7.147	1.404	1.342	0
Shan Dong Sheng Yun Cheng Xian	1.002	6.983	1.246	1.206	1
Shan Dong Sheng Juan Cheng Xian	1.107	6.907	1.234	1.26	1
Shan Dong Sheng Ding Tao Xian	1.044	8.527	1.388	1.274	0
Shan Dong Sheng Dong Ming Xian	1.018	7.923	1.295	1.26	0
He Nan Sheng Zhong Mou Xian	1.018	6.162	1.417	1.188	1
He Nan Sheng Qi Xian	1.118	8.083	1.38	1.29	1
He Nan Sheng Tong Xu Xian	1.034	8.137	1.427	1.262	0
He Nan Sheng Wei Shi Xian	0.991	7.848	1.391	1.264	1
He Nan Sheng Kai Feng Xian	1.051	6.637	1.34	1.343	0
He Nan Sheng Lan Kao Xian	1.032	7.373	1.41	1.23	1
He Nan Sheng Meng Jin Xian	1.024	6.747	1.423	1.259	0
He Nan Sheng Xin An Xian	1.082	5.699	1.299	1.367	1
He Nan Sheng Luan Chuan Xian	0.992	7.645	1.258	1.23	1
He Nan Sheng Song Xian	0.946	6.845	1.327	1.284	0
He Nan Sheng Ru Yang Xian	0.94	6.308	1.269	1.257	1
He Nan Sheng Yi Yang Xian	0.984	5.689	1.333	1.218	0
He Nan Sheng Luo Ning Xian	1.074	6.859	1.357	1.398	0
He Nan Sheng Yi Chuan Xian	1.124	8.043	1.279	1.215	0
He Nan Sheng Bao Feng Xian	0.975	8.01	1.312	1.375	0
He Nan Sheng Ye Xian	1.049	6.266	1.371	1.24	0
He Nan Sheng Lu Shan Xian	0.937	7.373	1.339	1.201	0
He Nan Sheng Jia Xian	1.051	7.888	1.253	1.193	0
He Nan Sheng An Yang Xian	0.965	6.969	1.402	1.215	0
He Nan Sheng Tang Yin Xian	1.001	5.943	1.346	1.297	1
He Nan Sheng Hua Xian	1.026	6.562	1.264	1.18	0
He Nan Sheng Nei Huang Xian	1.056	6.983	1.392	1.303	1
He Nan Sheng Xun Xian	1.041	6.687	1.252	1.259	0
He Nan Sheng Qi Xian	0.989	6.787	1.375	1.38	0
He Nan Sheng Xin Xiang Xian	0.939	7.026	1.293	1.352	1
He Nan Sheng Huo Jia Xian	1.086	5.663	1.372	1.395	1
He Nan Sheng Yuan Yang Xian	1.029	7.274	1.242	1.243	0
He Nan Sheng Yan Jin Xian	1.035	6.619	1.393	1.214	0
He Nan Sheng Feng Qiu Xian	1.033	7.328	1.314	1.221	1
He Nan Sheng Zhang Yuan Xian	1.12	6.637	1.369	1.318	1
He Nan Sheng Xiu Wu Xian	0.938	6.897	1.248	1.37	0
He Nan Sheng Bo Ai Xian	0.978	5.557	1.277	1.285	1
He Nan Sheng Wu Zhi Xian	1.092	6.764	1.282	1.223	1
He Nan Sheng Wen Xian	0.996	5.568	1.238	1.23	0
He Nan Sheng Qing Feng Xian	1	6.416	1.417	1.281	0
He Nan Sheng Nan Le Xian	0.979	5.971	1.345	1.321	1
He Nan Sheng Fan Xian	0.955	5.867	1.26	1.268	0
He Nan Sheng Tai Qian Xian	0.935	6.43	1.248	1.373	1
He Nan Sheng Pu Yang Xian	1.025	5.69	1.292	1.323	0
He Nan Sheng Xu Chang Xian	1.088	7.453	1.41	1.362	0
He Nan Sheng Yan Ling Xian	0.928	6.873	1.378	1.182	1
He Nan Sheng Xiang Cheng Xian	0.945	6.989	1.398	1.221	1
He Nan Sheng Wu Yang Xian	1.116	8.504	1.393	1.269	0
He Nan Sheng Lin Ying Xian	1.126	5.892	1.264	1.23	0
He Nan Sheng Yan Cheng Xian	1.07	7.862	1.306	1.337	1
He Nan Sheng Mian Chi Xian	0.983	6.249	1.244	1.354	0
He Nan Sheng Shan Xian	1.101	6.606	1.258	1.225	0
He Nan Sheng Lu Shi Xian	1.003	7.258	1.381	1.341	1
He Nan Sheng Nan Zhao Xian	0.966	6.797	1.269	1.232	1
He Nan Sheng Fang Cheng Xian	1.06	6.214	1.271	1.361	0
He Nan Sheng Xi Xia Xian	0.949	7.804	1.248	1.228	1
He Nan Sheng Zhen Ping Xian	1.101	8.169	1.316	1.321	1
He Nan Sheng Nei Xiang Xian	1.093	6.18	1.374	1.361	0
He Nan Sheng Xi Chuan Xian	0.968	5.797	1.343	1.308	0
He Nan Sheng She Qi Xian	1.118	6.608	1.334	1.386	0
He Nan Sheng Tang He Xian	1.063	7.86	1.385	1.358	1
He Nan Sheng Xin Ye Xian	0.986	7.538	1.297	1.281	0
He Nan Sheng Tong Bai Xian	1.006	7.232	1.254	1.182	0
He Nan Sheng Min Quan Xian	1.085	7.366	1.355	1.266	0
He Nan Sheng Sui Xian	1.011	6.622	1.303	1.202	1
He Nan Sheng Ning Ling Xian	1.108	7.466	1.297	1.202	0
He Nan Sheng Zhe Cheng Xian	1.001	5.825	1.321	1.201	1
He Nan Sheng Yu Cheng Xian	1.032	7.39	1.369	1.287	1
He Nan Sheng Xia Yi Xian	1.127	7.328	1.36	1.31	0
He Nan Sheng Luo Shan Xian	1.032	8.436	1.405	1.33	1
He Nan Sheng Guang Shan Xian	0.982	7.396	1.247	1.178	1
He Nan Sheng Xin Xian	1.128	8.013	1.394	1.269	0
He Nan Sheng Shang Cheng Xian	1.028	8.117	1.425	1.273	0
He Nan Sheng Gu Shi Xian	1.038	8.104	1.341	1.23	0
He Nan Sheng Huang Chuan Xian	1.013	8.239	1.38	1.361	0
He Nan Sheng Huai Bin Xian	0.969	6.063	1.348	1.332	1
He Nan Sheng Xi Xian	1.067	5.857	1.352	1.331	0
He Nan Sheng Fu Gou Xian	0.937	7.319	1.228	1.354	0
He Nan Sheng Xi Hua Xian	0.945	5.969	1.411	1.396	0
He Nan Sheng Shang Shui Xian	1.037	6.719	1.294	1.182	1
He Nan Sheng Shen Qiu Xian	0.99	7.451	1.266	1.239	0
He Nan Sheng Dan Cheng Xian	1.027	6.56	1.248	1.294	1
He Nan Sheng Huai Yang Xian	0.986	6.076	1.422	1.188	1
He Nan Sheng Tai Kang Xian	1.123	7.212	1.396	1.208	0
He Nan Sheng Lu Yi Xian	1.082	5.599	1.32	1.196	1
He Nan Sheng Xi Ping Xian	0.976	7.029	1.297	1.327	0
He Nan Sheng Shang Cai Xian	1.057	5.542	1.344	1.365	1
He Nan Sheng Ping Yu Xian	0.981	7.35	1.294	1.203	1
He Nan Sheng Zheng Yang Xian	1.03	6.112	1.401	1.287	0
He Nan Sheng Que Shan Xian	0.959	7.094	1.406	1.354	1
He Nan Sheng Mi Yang Xian	1.018	8.365	1.331	1.2	1
He Nan Sheng Ru Nan Xian	0.968	8.327	1.302	1.249	0
He Nan Sheng Sui Ping Xian	1.041	6.354	1.355	1.299	1
He Nan Sheng Xin Cai Xian	1.037	7.33	1.368	1.38	1
Hu Bei Sheng Yang Xin Xian	0.958	6.325	1.288	1.384	1
Hu Bei Sheng Yun Xian	1.118	7.787	1.334	1.229	1
Hu Bei Sheng Yun Xi Xian	1.034	5.923	1.235	1.319	0
Hu Bei Sheng Zhu Shan Xian	1.092	5.852	1.343	1.385	0
Hu Bei Sheng Zhu Xi Xian	1.004	6.851	1.297	1.352	1
Hu Bei Sheng Fang Xian	1.013	6.617	1.371	1.297	1
Hu Bei Sheng Yuan An Xian	1.052	6.152	1.327	1.232	0
Hu Bei Sheng Xing Shan Xian	1.125	6.178	1.285	1.214	0
Hu Bei Sheng Zi Gui Xian	1.062	8.315	1.353	1.192	0
Hu Bei Sheng Zhang Yang Tu Jia Zu Zi Zhi Xian	1.109	8.425	1.364	1.329	0
Hu Bei Sheng Wu Feng Tu Jia Zu Zi Zhi Xian	1.114	7.543	1.26	1.3	1
Hu Bei Sheng Nan Zhang Xian	1.022	7.328	1.35	1.187	0
Hu Bei Sheng Gu Cheng Xian	0.945	7.608	1.355	1.374	0
Hu Bei Sheng Bao Kang Xian	1.064	6.19	1.396	1.235	1
Hu Bei Sheng Jing Shan Xian	1.046	6.697	1.359	1.254	0
Hu Bei Sheng Sha Yang Xian	0.99	7.38	1.355	1.199	0
Hu Bei Sheng Xiao Chang Xian	1.083	6.342	1.376	1.302	1
Hu Bei Sheng Da Wu Xian	0.941	6.036	1.385	1.249	0
Hu Bei Sheng Yun Meng Xian	1.115	7.864	1.342	1.207	1
Hu Bei Sheng Gong An Xian	0.975	8.209	1.419	1.222	0
Hu Bei Sheng Jian Li Xian	1.091	7.513	1.35	1.354	0
Hu Bei Sheng Jiang Ling Xian	1.019	7.611	1.363	1.226	1
Hu Bei Sheng Tuan Feng Xian	1.001	5.691	1.325	1.367	0
Hu Bei Sheng Hong An Xian	1.071	7.617	1.262	1.183	1
Hu Bei Sheng Luo Tian Xian	0.981	7.983	1.397	1.293	1
Hu Bei Sheng Ying Shan Xian	1.091	6.026	1.412	1.371	0
Hu Bei Sheng Xi Shui Xian	0.943	8.265	1.231	1.214	1
Hu Bei Sheng Qi Chun Xian	1.013	5.584	1.317	1.382	1
Hu Bei Sheng Huang Mei Xian	1.092	5.605	1.33	1.245	0
Hu Bei Sheng Jia Yu Xian	0.991	6.839	1.277	1.203	0
Hu Bei Sheng Tong Cheng Xian	0.98	6.039	1.372	1.298	1
Hu Bei Sheng Chong Yang Xian	0.978	7.847	1.295	1.2	1
Hu Bei Sheng Tong Shan Xian	0.931	8.358	1.364	1.199	0
Hu Bei Sheng Jian Shi Xian	1.008	8.045	1.362	1.182	1
Hu Bei Sheng Ba Dong Xian	1.123	6.753	1.295	1.253	0
Hu Bei Sheng Xuan En Xian	0.981	5.537	1.381	1.218	0
Hu Bei Sheng Xian Feng Xian	0.989	7.314	1.363	1.281	1
Hu Bei Sheng Lai Feng Xian	0.952	6.533	1.309	1.378	1
Hu Bei Sheng He Feng Xian	0.996	5.917	1.267	1.394	0
Hu Nan Sheng Zhang Sha Xian	1.092	7.084	1.304	1.22	0
Hu Nan Sheng Wang Cheng Xian	0.928	5.796	1.261	1.389	1
Hu Nan Sheng Ning Xiang Xian	1.115	6.993	1.268	1.383	1
Hu Nan Sheng Zhu Zhou Xian	0.969	6.974	1.282	1.257	1
Hu Nan Sheng You Xian	0.963	8.113	1.236	1.185	1
Hu Nan Sheng Cha Ling Xian	1.02	6.567	1.376	1.326	1
Hu Nan Sheng Yan Ling Xian	1.098	6.735	1.273	1.35	1
Hu Nan Sheng Xiang Tan Xian	1.108	5.723	1.372	1.339	0
Hu Nan Sheng Heng Yang Xian	1.087	5.55	1.386	1.249	1
Hu Nan Sheng Heng Nan Xian	1.004	7.381	1.262	1.376	1
Hu Nan Sheng Heng Shan Xian	0.944	6.384	1.415	1.314	0
Hu Nan Sheng Heng Dong Xian	0.997	8.099	1.303	1.211	0
Hu Nan Sheng Qi Dong Xian	1.075	7.655	1.238	1.381	1
Hu Nan Sheng Shao Dong Xian	1.061	5.768	1.423	1.34	0
Hu Nan Sheng Xin Shao Xian	0.949	7.93	1.23	1.331	0
Hu Nan Sheng Shao Yang Xian	0.933	7.904	1.238	1.319	1
Hu Nan Sheng Long Hui Xian	0.984	8.2	1.289	1.353	0
Hu Nan Sheng Dong Kou Xian	1.077	6.365	1.313	1.295	0
Hu Nan Sheng Sui Ning Xian	0.995	8.095	1.406	1.341	0
Hu Nan Sheng Xin Ning Xian	0.95	5.585	1.244	1.235	0
Hu Nan Sheng Cheng Bu Miao Zu Zi Zhi Xian	0.975	8.519	1.248	1.316	0
Hu Nan Sheng Yue Yang Xian	1.079	7.656	1.376	1.222	0
Hu Nan Sheng Hua Rong Xian	0.967	8.482	1.411	1.306	0
Hu Nan Sheng Xiang Yin Xian	0.988	6.651	1.23	1.234	0
Hu Nan Sheng Ping Jiang Xian	1.127	7.628	1.345	1.376	1
Hu Nan Sheng An Xiang Xian	1.024	6.464	1.329	1.203	0
Hu Nan Sheng Han Shou Xian	1.113	8.488	1.351	1.207	1
Hu Nan Sheng Li Xian	1.05	5.815	1.399	1.251	1
Hu Nan Sheng Lin Li Xian	1.104	8.166	1.32	1.339	0
Hu Nan Sheng Tao Yuan Xian	1.023	6.03	1.242	1.335	0
Hu Nan Sheng Shi Men Xian	1.097	8.436	1.267	1.212	0
Hu Nan Sheng Ci Li Xian	1.06	6.475	1.377	1.266	1
Hu Nan Sheng Sang Zhi Xian	1.082	6.341	1.327	1.235	0
Hu Nan Sheng Nan Xian	0.98	6.028	1.231	1.289	0
Hu Nan Sheng Tao Jiang Xian	1.001	6.903	1.374	1.385	0
Hu Nan Sheng An Hua Xian	1.081	6.604	1.333	1.336	1
Hu Nan Sheng Gui Yang Xian	1.047	7.627	1.329	1.361	1
Hu Nan Sheng Yi Zhang Xian	0.931	8.361	1.305	1.302	0
Hu Nan Sheng Yong Xing Xian	1.042	7.708	1.246	1.257	1
Hu Nan Sheng Jia He Xian	0.993	6.659	1.238	1.361	0
Hu Nan Sheng Lin Wu Xian	1.062	6.413	1.23	1.359	0
Hu Nan Sheng Ru Cheng Xian	1.057	8.08	1.394	1.236	1
Hu Nan Sheng Gui Dong Xian	1.047	5.532	1.26	1.259	1
Hu Nan Sheng An Ren Xian	1.089	6.593	1.366	1.225	1
Hu Nan Sheng Qi Yang Xian	1.022	7.339	1.306	1.245	1
Hu Nan Sheng Dong An Xian	1.065	6.267	1.289	1.247	1
Hu Nan Sheng Shuang Pai Xian	1.054	7.64	1.296	1.276	0
Hu Nan Sheng Dao Xian	1.105	5.576	1.407	1.186	1
Hu Nan Sheng Jiang Yong Xian	1.083	8.514	1.381	1.274	0
Hu Nan Sheng Ning Yuan Xian	1.097	8.235	1.328	1.362	0
Hu Nan Sheng Lan Shan Xian	1.085	6.665	1.412	1.192	0
Hu Nan Sheng Xin Tian Xian	1.116	7.503	1.282	1.382	1
Hu Nan Sheng Jiang Hua Yao Zu Zi Zhi Xian	1.096	6.364	1.317	1.337	1
Hu Nan Sheng Zhong Fang Xian	1.075	7.872	1.355	1.302	0
Hu Nan Sheng Yuan Ling Xian	1.055	6.936	1.287	1.32	0
Hu Nan Sheng Chen Xi Xian	1.035	6.895	1.23	1.217	0
Hu Nan Sheng Xu Pu Xian	1.033	8.306	1.268	1.198	1
Hu Nan Sheng Hui Tong Xian	1.039	8.495	1.384	1.375	1
Hu Nan Sheng Ma Yang Miao Zu Zi Zhi Xian	1.072	7.309	1.343	1.201	1
Hu Nan Sheng Xin Huang Dong Zu Zi Zhi Xian	0.946	6.279	1.264	1.236	1
Hu Nan Sheng Zhi Jiang Dong Zu Zi Zhi Xian	1.119	7.977	1.25	1.373	1
Hu Nan Sheng Jing Zhou Miao Zu Dong Zu Zi Zhi Xian	0.979	6.035	1.31	1.369	0
Hu Nan Sheng Tong Dao Dong Zu Zi Zhi Xian	1.08	6.969	1.361	1.284	1
Hu Nan Sheng Shuang Feng Xian	1	6.65	1.357	1.205	1
Hu Nan Sheng Xin Hua Xian	1.077	8.23	1.297	1.341	0
Hu Nan Sheng Lu Xi Xian	1.121	5.916	1.278	1.356	0
Hu Nan Sheng Feng Huang Xian	1.102	6.184	1.284	1.321	0
Hu Nan Sheng Hua Yuan Xian	1.094	7.097	1.258	1.188	0
Hu Nan Sheng Bao Jing Xian	0.989	7.63	1.339	1.282	0
Hu Nan Sheng Gu Zhang Xian	0.976	8.456	1.258	1.339	1
Hu Nan Sheng Yong Shun Xian	1.048	8.462	1.415	1.341	1
Hu Nan Sheng Long Shan Xian	1.094	6.193	1.311	1.319	0
Guang Dong Sheng Qu Jiang Xian	0.981	5.65	1.277	1.358	1
Guang Dong Sheng Shi Xing Xian	1.1	7.149	1.25	1.222	1
Guang Dong Sheng Ren Hua Xian	0.93	8.097	1.33	1.218	1
Guang Dong Sheng Weng Yuan Xian	1	8.25	1.353	1.341	0
Guang Dong Sheng Ru Yuan Yao Zu Zi Zhi Xian	1.04	8.296	1.404	1.254	0
Guang Dong Sheng Xin Feng Xian	1.08	6.655	1.256	1.346	0
Guang Dong Sheng Nan Ao Xian	1.056	5.555	1.294	1.18	0
Guang Dong Sheng Sui Xi Xian	1.002	6.015	1.288	1.328	0
Guang Dong Sheng Xu Wen Xian	0.965	8.384	1.424	1.239	0
Guang Dong Sheng Dian Bai Xian	1.1	5.86	1.239	1.326	0
Guang Dong Sheng Guang Ning Xian	1.038	7.687	1.297	1.261	0
Guang Dong Sheng Huai Ji Xian	1.064	5.915	1.395	1.362	0
Guang Dong Sheng Feng Kai Xian	0.959	6.177	1.228	1.278	0
Guang Dong Sheng De Qing Xian	0.983	6.83	1.413	1.389	0
Guang Dong Sheng Bo Luo Xian	0.999	7.228	1.319	1.371	1
Guang Dong Sheng Hui Dong Xian	0.942	7.447	1.378	1.359	1
Guang Dong Sheng Long Men Xian	1.075	5.607	1.294	1.258	0
Guang Dong Sheng Mei Xian	1.087	7.023	1.288	1.317	0
Guang Dong Sheng Da Pu Xian	1.007	6.544	1.313	1.317	0
Guang Dong Sheng Feng Shun Xian	1.099	5.785	1.418	1.247	1
Guang Dong Sheng Wu Hua Xian	1.016	6.8	1.244	1.255	1
Guang Dong Sheng Ping Yuan Xian	0.936	5.585	1.403	1.192	0
Guang Dong Sheng Jiao Ling Xian	1.113	8.117	1.34	1.345	0
Guang Dong Sheng Hai Feng Xian	1.027	7.234	1.416	1.354	1
Guang Dong Sheng Lu He Xian	1.089	8.125	1.241	1.384	1
Guang Dong Sheng Zi Jin Xian	0.964	8.087	1.377	1.233	0
Guang Dong Sheng Long Chuan Xian	1.034	6.708	1.331	1.217	0
Guang Dong Sheng Lian Ping Xian	1.009	6.582	1.311	1.239	1
Guang Dong Sheng He Ping Xian	1.037	8.479	1.358	1.263	0
Guang Dong Sheng Dong Yuan Xian	1.061	6.537	1.409	1.205	0
Guang Dong Sheng Yang Xi Xian	1.048	7.696	1.31	1.249	0
Guang Dong Sheng Yang Dong Xian	1.064	5.985	1.25	1.222	1
Guang Dong Sheng Fo Gang Xian	0.938	8.033	1.397	1.277	0
Guang Dong Sheng Yang Shan Xian	1.094	6.02	1.268	1.296	0
Guang Dong Sheng Lian Shan Zhuang Zu Yao Zu Zi Zhi Xian	0.955	7.537	1.365	1.359	0
Guang Dong Sheng Lian Nan Yao Zu Zi Zhi Xian	1.093	6.445	1.295	1.328	1
Guang Dong Sheng Qing Xin Xian	1.085	7.155	1.294	1.279	0
Guang Dong Sheng Chao An Xian	1.088	5.797	1.285	1.203	0
Guang Dong Sheng Rao Ping Xian	1.057	5.832	1.385	1.304	0
Guang Dong Sheng Jie Dong Xian	0.965	6.496	1.241	1.233	0
Guang Dong Sheng Jie Xi Xian	1.057	7.734	1.383	1.301	0
Guang Dong Sheng Hui Lai Xian	1.049	6.225	1.394	1.303	1
Guang Dong Sheng Xin Xing Xian	1.011	5.956	1.259	1.258	1
Guang Dong Sheng Yu Nan Xian	0.973	8.188	1.239	1.221	0
Guang Dong Sheng Yun An Xian	1.076	7.611	1.263	1.277	0
Guang Xi Yong Ning Xian	1.112	6.323	1.352	1.335	1
Guang Xi Wu Ming Xian	1.121	7.725	1.353	1.291	0
Guang Xi Long An Xian	0.989	7.949	1.387	1.343	1
Guang Xi Ma Shan Xian	1.066	7.351	1.334	1.246	0
Guang Xi Shang Lin Xian	0.983	6.337	1.356	1.351	1
Guang Xi Bin Yang Xian	1.12	6.076	1.368	1.301	0
Guang Xi Heng Xian	0.95	8.441	1.393	1.221	0
Guang Xi Liu Jiang Xian	1.118	8.063	1.354	1.232	0
Guang Xi Liu Cheng Xian	0.979	7.152	1.411	1.222	0
Guang Xi Lu Zhai Xian	0.991	8.211	1.381	1.29	0
Guang Xi Rong An Xian	1.011	7.987	1.268	1.205	1
Guang Xi Rong Shui Miao Zu Zi Zhi Xian	0.964	7.496	1.265	1.185	1
Guang Xi San Jiang Dong Zu Zi Zhi Xian	1.025	5.885	1.254	1.285	0
Guang Xi Yang Shuo Xian	1.095	8.193	1.377	1.347	1
Guang Xi Lin Gui Xian	0.983	6.662	1.349	1.372	1
Guang Xi Ling Chuan Xian	0.973	6.122	1.261	1.268	0
Guang Xi Quan Zhou Xian	1.099	6.507	1.388	1.28	1
Guang Xi Xing An Xian	0.957	6.448	1.291	1.217	1
Guang Xi Yong Fu Xian	1.01	6.663	1.421	1.306	1
Guang Xi Guan Yang Xian	1.06	6.428	1.344	1.349	0
Guang Xi Long Sheng Ge Zu Zi Zhi Xian	1.109	5.841	1.241	1.263	1
Guang Xi Zi Yuan Xian	0.965	7.154	1.237	1.226	0
Guang Xi Ping Le Xian	1.09	7.019	1.425	1.289	1
Guang Xi Li Pu Xian	1.044	8.138	1.321	1.278	1
Guang Xi Gong Cheng Yao Zu Zi Zhi Xian	1.077	6.775	1.395	1.212	1
Guang Xi Cang Wu Xian	0.943	5.974	1.365	1.395	0
Guang Xi Teng Xian	0.989	6.265	1.335	1.275	0
Guang Xi Meng Shan Xian	1.021	6.578	1.306	1.272	1
Guang Xi He Pu Xian	1.016	7.035	1.302	1.249	1
Guang Xi Shang Si Xian	1.042	6.109	1.427	1.367	1
Guang Xi Ling Shan Xian	0.978	7.155	1.275	1.34	0
Guang Xi Pu Bei Xian	1.094	5.911	1.285	1.344	1
Guang Xi Ping Nan Xian	0.976	6.363	1.229	1.389	0
Guang Xi Rong Xian	1.127	6.141	1.267	1.276	1
Guang Xi Lu Chuan Xian	1.112	7.014	1.276	1.298	1
Guang Xi Bo Bai Xian	1.048	6.451	1.383	1.273	0
Guang Xi Xing Ye Xian	1.048	7.446	1.259	1.202	1
Guang Xi Tian Yang Xian	1.095	6.628	1.345	1.372	0
Guang Xi Tian Dong Xian	1.1	6.824	1.327	1.212	1
Guang Xi Ping Guo Xian	1.077	7.783	1.415	1.197	0
Guang Xi De Bao Xian	1	8.429	1.28	1.394	0
Guang Xi Jing Xi Xian	1.088	5.924	1.293	1.378	0
Guang Xi Na Po Xian	1.076	7.638	1.334	1.354	1
Guang Xi Ling Yun Xian	0.977	7.904	1.358	1.207	0
Guang Xi Le Ye Xian	0.929	7.374	1.396	1.282	0
Guang Xi Tian Lin Xian	1.063	8.198	1.419	1.365	0
Guang Xi Xi Lin Xian	0.929	6.405	1.238	1.368	1
Guang Xi Long Lin Ge Zu Zi Zhi Xian	1.105	7.102	1.302	1.353	0
Guang Xi Zhao Ping Xian	1.008	7.488	1.279	1.238	0
Guang Xi Zhong Shan Xian	1.069	8.104	1.352	1.181	0
Guang Xi Fu Chuan Yao Zu Zi Zhi Xian	1.096	7.823	1.296	1.371	1
Guang Xi Nan Dan Xian	1.107	5.798	1.35	1.341	1
Guang Xi Tian E Xian	1.12	7.482	1.318	1.207	1
Guang Xi Feng Shan Xian	1.084	8.095	1.348	1.277	0
Guang Xi Dong Lan Xian	1.067	7.284	1.386	1.228	1
Guang Xi Luo Cheng Mu Lao Zu Zi Zhi Xian	0.936	8.062	1.408	1.301	1
Guang Xi Huan Jiang Mao Nan Zu Zi Zhi Xian	1.043	7.891	1.262	1.283	1
Guang Xi Ba Ma Yao Zu Zi Zhi Xian	0.978	5.826	1.259	1.346	1
Guang Xi Dou An Yao Zu Zi Zhi Xian	1.128	6.535	1.342	1.395	0
Guang Xi Da Hua Yao Zu Zi Zhi Xian	0.947	8.027	1.323	1.387	0
Guang Xi Xin Cheng Xian	0.976	5.711	1.426	1.184	0
Guang Xi Xiang Zhou Xian	1.051	7.63	1.262	1.367	0
Guang Xi Wu Xuan Xian	0.97	8.12	1.373	1.338	1
Guang Xi Jin Xiu Yao Zu Zi Zhi Xian	0.988	6.918	1.34	1.358	0
Guang Xi Fu Sui Xian	1.098	8.182	1.358	1.308	1
Guang Xi Ning Ming Xian	1.103	5.532	1.368	1.226	0
Guang Xi Long Zhou Xian	1.104	8.222	1.369	1.357	1
Guang Xi Da Xin Xian	1.094	7.916	1.313	1.209	1
Guang Xi Tian Deng Xian	1.113	8.076	1.423	1.318	0
Hai Nan Sheng Ding An Xian	1.097	6.768	1.411	1.346	0
Hai Nan Sheng Tun Chang Xian	1.102	5.98	1.365	1.39	0
Hai Nan Sheng Cheng Mai Xian	1.076	6.575	1.243	1.354	1
Hai Nan Sheng Lin Gao Xian	1.098	8.326	1.414	1.369	1
Hai Nan Sheng Bai Sha Li Zu Zi Zhi Xian	0.961	8.274	1.319	1.352	0
Hai Nan Sheng Chang Jiang Li Zu Zi Zhi Xian	1.004	6.885	1.34	1.307	0
Hai Nan Sheng Le Dong Li Zu Zi Zhi Xian	1.034	8.005	1.389	1.232	1
Hai Nan Sheng Ling Shui Li Zu Zi Zhi Xian	1.004	8.335	1.243	1.271	1
Hai Nan Sheng Bao Ting Li Zu Miao Zu Zi Zhi Xian	1	8.128	1.382	1.397	0
Hai Nan Sheng Qiong Zhong Li Zu Miao Zu Zi Zhi Xian	1.117	8.349	1.25	1.344	1
Zhong Qing Shi Xian	1.075	7.555	1.316	1.22	0
Zhong Qing Shi Qi Jiang Xian	1.112	6.82	1.427	1.362	0
Zhong Qing Shi Tong Nan Xian	1.062	6.392	1.316	1.223	1
Zhong Qing Shi Tong Liang Xian	0.943	8.03	1.253	1.227	0
Zhong Qing Shi Da Zu Xian	1.067	8.196	1.332	1.223	1
Zhong Qing Shi Rong Chang Xian	1.009	8.527	1.403	1.277	1
Zhong Qing Shi Bi Shan Xian	1.117	6.35	1.232	1.343	0
Zhong Qing Shi Liang Ping Xian	1.06	8.021	1.426	1.263	1
Zhong Qing Shi Cheng Kou Xian	1.11	8.336	1.263	1.266	1
Zhong Qing Shi Feng Dou Xian	0.985	5.665	1.415	1.274	0
Zhong Qing Shi Dian Jiang Xian	1.01	7.576	1.323	1.192	0
Zhong Qing Shi Wu Long Xian	1.091	7.489	1.343	1.32	1
Zhong Qing Shi Zhong Xian	0.957	6.281	1.244	1.194	0
Zhong Qing Shi Kai Xian	1.014	8.395	1.384	1.188	0
Zhong Qing Shi Yun Yang Xian	1.039	7.843	1.355	1.291	0
Zhong Qing Shi Feng Jie Xian	0.997	7.857	1.406	1.392	0
Zhong Qing Shi Wu Shan Xian	1.066	6.063	1.256	1.287	0
Zhong Qing Shi Wu Xi Xian	1.004	8.229	1.31	1.242	0
Zhong Qing Shi Shi Zhu Tu Jia Zu Zi Zhi Xian	1.116	8.298	1.396	1.184	1
Zhong Qing Shi Xiu Shan Tu Jia Zu Miao Zu Zi Zhi Xian	1.012	8.124	1.299	1.224	0
Zhong Qing Shi You Yang Tu Jia Zu Miao Zu Zi Zhi Xian	1.11	7.847	1.282	1.341	1
Zhong Qing Shi Peng Shui Miao Zu Tu Jia Zu Zi Zhi Xian	1.11	5.675	1.233	1.326	0
Si Chuan Sheng Jin Tang Xian	0.971	5.908	1.267	1.293	0
Si Chuan Sheng Shuang Liu Xian	1.069	8.422	1.257	1.383	0
Si Chuan Sheng Pi Xian	1.032	6.645	1.234	1.337	0
Si Chuan Sheng Da Yi Xian	0.975	6.974	1.271	1.205	1
Si Chuan Sheng Pu Jiang Xian	0.947	6.622	1.331	1.32	0
Si Chuan Sheng Xin Jin Xian	1.031	8.396	1.32	1.234	1
Si Chuan Sheng Rong Xian	1.073	6.55	1.309	1.241	1
Si Chuan Sheng Fu Shun Xian	1.088	7.269	1.393	1.366	1
Si Chuan Sheng Mi Yi Xian	1.047	7.23	1.324	1.381	0
Si Chuan Sheng Yan Bian Xian	0.971	6.5	1.262	1.314	0
Si Chuan Sheng Lu Xian	1.058	8.213	1.322	1.323	1
Si Chuan Sheng He Jiang Xian	0.941	6.062	1.427	1.229	1
Si Chuan Sheng Xu Yong Xian	0.994	6.385	1.238	1.351	1
Si Chuan Sheng Gu Lin Xian	1.026	7.818	1.378	1.348	1
Si Chuan Sheng Zhong Jiang Xian	0.961	6.771	1.284	1.384	0
Si Chuan Sheng Luo Jiang Xian	0.963	6.283	1.359	1.242	0
Si Chuan Sheng San Tai Xian	0.952	7.752	1.355	1.292	1
Si Chuan Sheng Yan Ting Xian	1.056	7.477	1.398	1.19	1
Si Chuan Sheng An Xian	1.047	5.964	1.373	1.182	0
Si Chuan Sheng Zi Tong Xian	1.113	6.835	1.243	1.217	0
Si Chuan Sheng Bei Chuan Qiang Zu Zi Zhi Xian	1.067	6.759	1.245	1.332	1
Si Chuan Sheng Ping Wu Xian	1.044	8.278	1.323	1.225	1
Si Chuan Sheng Wang Cang Xian	1.005	7.639	1.36	1.326	0
Si Chuan Sheng Qing Chuan Xian	1.118	5.946	1.352	1.184	0
Si Chuan Sheng Jian Ge Xian	1.087	7.919	1.23	1.206	0
Si Chuan Sheng Cang Xi Xian	1.062	6.604	1.255	1.352	0
Si Chuan Sheng Peng Xi Xian	0.967	6.375	1.239	1.19	1
Si Chuan Sheng She Hong Xian	1.029	7.173	1.311	1.295	0
Si Chuan Sheng Da Ying Xian	1.014	7.183	1.322	1.34	1
Si Chuan Sheng Wei Yuan Xian	0.941	8.237	1.404	1.267	1
Si Chuan Sheng Zi Zhong Xian	1.032	8.438	1.324	1.279	1
Si Chuan Sheng Long Chang Xian	1.082	6.407	1.427	1.357	0
Si Chuan Sheng Jian Wei Xian	1.046	7.304	1.344	1.315	1
Si Chuan Sheng Jing Yan Xian	1.068	8.135	1.363	1.373	0
Si Chuan Sheng Jia Jiang Xian	0.991	5.793	1.367	1.306	0
Si Chuan Sheng Mu Chuan Xian	0.943	5.72	1.368	1.348	1
Si Chuan Sheng E Bian Yi Zu Zi Zhi Xian	0.965	6.672	1.232	1.315	1
Si Chuan Sheng Ma Bian Yi Zu Zi Zhi Xian	1.052	7.805	1.412	1.314	1
Si Chuan Sheng Nan Bu Xian	1.064	8.382	1.351	1.195	0
Si Chuan Sheng Ying Shan Xian	1.123	8.396	1.4	1.3	1
Si Chuan Sheng Peng An Xian	1.026	5.596	1.234	1.294	1
Si Chuan Sheng Yi Long Xian	1.075	7.335	1.357	1.188	1
Si Chuan Sheng Xi Chong Xian	0.957	8.397	1.317	1.323	1
Si Chuan Sheng Ren Shou Xian	1.034	7.993	1.336	1.246	0
Si Chuan Sheng Peng Shan Xian	1.103	6.497	1.406	1.274	1
Si Chuan Sheng Hong Ya Xian	1.079	6.69	1.261	1.338	0
Si Chuan Sheng Dan Leng Xian	1.04	6.764	1.284	1.311	1
Si Chuan Sheng Qing Shen Xian	1.076	6.774	1.404	1.373	1
Si Chuan Sheng Yi Bin Xian	0.956	6.978	1.314	1.243	1
Si Chuan Sheng Nan Xi Xian	1.002	7.371	1.364	1.362	1
Si Chuan Sheng Jiang An Xian	0.959	5.543	1.407	1.365	0
Si Chuan Sheng Zhang Ning Xian	1.038	7.361	1.389	1.316	0
Si Chuan Sheng Gao Xian	0.959	7.251	1.345	1.212	0
Si Chuan Sheng Gong Xian	1.008	7.021	1.377	1.292	1
Si Chuan Sheng Jun1 Lian Xian	1.075	6.491	1.244	1.293	1
Si Chuan Sheng Xing Wen Xian	0.983	6.945	1.263	1.375	0
Si Chuan Sheng Ping Shan Xian	0.96	6.872	1.341	1.215	1
Si Chuan Sheng Yue Chi Xian	1.125	8.074	1.407	1.189	1
Si Chuan Sheng Wu Sheng Xian	1.06	6.475	1.279	1.212	1
Si Chuan Sheng Lin Shui Xian	1.112	6.902	1.243	1.298	0
Si Chuan Sheng Da Xian	1.027	6.275	1.348	1.366	1
Si Chuan Sheng Xuan Han Xian	1.052	6.048	1.327	1.203	1
Si Chuan Sheng Kai Jiang Xian	1.028	5.98	1.36	1.269	1
Si Chuan Sheng Da Zhu Xian	0.974	7.155	1.303	1.383	1
Si Chuan Sheng Qu Xian	0.93	6.055	1.403	1.331	1
Si Chuan Sheng Ming Shan Xian	1.125	5.569	1.243	1.224	1
Si Chuan Sheng Ying Jing Xian	0.93	6.414	1.402	1.296	0
Si Chuan Sheng Han Yuan Xian	1.118	7.132	1.275	1.318	0
Si Chuan Sheng Shi Mian Xian	1.115	7.472	1.356	1.293	0
Si Chuan Sheng Tian Quan Xian	1.016	5.717	1.263	1.292	0
Si Chuan Sheng Lu Shan Xian	1.006	6.437	1.428	1.253	0
Si Chuan Sheng Bao Xing Xian	0.958	6.654	1.374	1.307	0
Si Chuan Sheng Tong Jiang Xian	1.041	7.161	1.23	1.365	1
Si Chuan Sheng Nan Jiang Xian	0.965	5.796	1.427	1.215	1
Si Chuan Sheng Ping Chang Xian	1.007	6.027	1.282	1.193	1
Si Chuan Sheng An Yue Xian	0.932	7.609	1.263	1.334	0
Si Chuan Sheng Le Zhi Xian	1.011	7.489	1.336	1.289	0
Si Chuan Sheng Wen Chuan Xian	1.089	6.117	1.398	1.246	1
Si Chuan Sheng Li Xian	0.99	7.511	1.291	1.352	0
Si Chuan Sheng Mao Xian	0.949	6.742	1.311	1.344	1
Si Chuan Sheng Song Pan Xian	0.979	5.551	1.235	1.352	0
Si Chuan Sheng Jiu Zhai Gou Xian	1.001	6.889	1.39	1.367	1
Si Chuan Sheng Jin Chuan Xian	0.99	7.265	1.414	1.342	1
Si Chuan Sheng Xiao Jin Xian	0.981	7.418	1.352	1.286	0
Si Chuan Sheng Hei Shui Xian	1.075	6.271	1.374	1.3	1
Si Chuan Sheng Ma Er Kang Xian	1.061	6.807	1.301	1.27	0
Si Chuan Sheng Rang Tang Xian	0.985	6.32	1.349	1.243	1
Si Chuan Sheng A Ba Xian	1.013	7.689	1.404	1.368	1
Si Chuan Sheng Ruo Er Gai Xian	1.101	7.557	1.274	1.234	0
Si Chuan Sheng Hong Yuan Xian	1.104	7.442	1.355	1.208	0
Si Chuan Sheng Kang Ding Xian	1.047	6.576	1.346	1.371	1
Si Chuan Sheng Lu Ding Xian	1.001	7.522	1.245	1.26	0
Si Chuan Sheng Dan Ba Xian	0.966	6.005	1.307	1.301	0
Si Chuan Sheng Jiu Long Xian	0.961	7.014	1.418	1.193	1
Si Chuan Sheng Ya Jiang Xian	1.097	5.853	1.386	1.319	1
Si Chuan Sheng Dao Fu Xian	1.041	7.522	1.311	1.219	0
Si Chuan Sheng Lu Huo Xian	1.112	7.103	1.339	1.292	1
Si Chuan Sheng Gan Zi Xian	1.018	7.646	1.27	1.352	1
Si Chuan Sheng Xin Long Xian	0.959	6.496	1.278	1.205	0
Si Chuan Sheng De Ge Xian	1.023	5.995	1.422	1.246	1
Si Chuan Sheng Bai Yu Xian	1.079	7.417	1.271	1.356	0
Si Chuan Sheng Shi Qu Xian	0.929	7.705	1.424	1.359	0
Si Chuan Sheng Se Da Xian	0.932	5.747	1.333	1.335	0
Si Chuan Sheng Li Tang Xian	0.947	5.699	1.381	1.245	1
Si Chuan Sheng Ba Tang Xian	1.077	7.705	1.366	1.195	1
Si Chuan Sheng Xiang Cheng Xian	0.937	6.297	1.366	1.32	1
Si Chuan Sheng Dao Cheng Xian	0.976	6.614	1.377	1.213	1
Si Chuan Sheng De Rong Xian	0.986	7.126	1.377	1.364	0
Si Chuan Sheng Mu Li Cang Zu Zi Zhi Xian	1.117	6.463	1.377	1.394	0
Si Chuan Sheng Yan Yuan Xian	1.104	6.54	1.395	1.347	0
Si Chuan Sheng De Chang Xian	1.123	8.442	1.345	1.394	0
Si Chuan Sheng Hui Li Xian	1.087	5.65	1.41	1.33	1
Si Chuan Sheng Hui Dong Xian	0.951	5.836	1.378	1.369	1
Si Chuan Sheng Ning Nan Xian	1.11	5.685	1.348	1.353	1
Si Chuan Sheng Pu Ge Xian	1.014	6.915	1.427	1.389	0
Si Chuan Sheng Bu Tuo Xian	0.968	8.401	1.29	1.234	1
Si Chuan Sheng Jin Yang Xian	0.989	6.386	1.311	1.33	1
Si Chuan Sheng Zhao Jiao Xian	0.938	6.694	1.401	1.353	0
Si Chuan Sheng Xi De Xian	0.981	7.705	1.411	1.307	1
Si Chuan Sheng Mian Ning Xian	1.114	7.193	1.42	1.272	0
Si Chuan Sheng Yue Xi Xian	1.037	7.677	1.346	1.213	0
Si Chuan Sheng Gan Luo Xian	1.069	6.358	1.399	1.393	0
Si Chuan Sheng Mei Gu Xian	0.961	8.487	1.392	1.332	1
Si Chuan Sheng Lei Bo Xian	1.047	7.357	1.313	1.356	0
Gui Zhou Sheng Kai Yang Xian	1.023	6.148	1.263	1.325	0
Gui Zhou Sheng Xi Feng Xian	0.943	6.558	1.334	1.187	0
Gui Zhou Sheng Xiu Wen Xian	1.068	7.535	1.285	1.195	1
Gui Zhou Sheng Shui Cheng Xian	1.042	6.828	1.261	1.181	0
Gui Zhou Sheng Pan Xian	0.964	7.238	1.375	1.187	0
Gui Zhou Sheng Zun Yi Xian	1.084	6.755	1.418	1.192	0
Gui Zhou Sheng Tong Zi Xian	1.117	5.62	1.318	1.246	0
Gui Zhou Sheng Sui Yang Xian	0.988	7.314	1.291	1.216	1
Gui Zhou Sheng Zheng An Xian	1.118	7.24	1.373	1.308	1
Gui Zhou Sheng Dao Zhen Yi Lao Zu Miao Zu Zi Zhi Xian	1.055	6.31	1.354	1.275	1
Gui Zhou Sheng Wu Chuan Yi Lao Zu Miao Zu Zi Zhi Xian	1.104	8.437	1.344	1.339	1
Gui Zhou Sheng Feng Gang Xian	0.951	5.908	1.244	1.253	0
Gui Zhou Sheng Mei Tan Xian	1.001	6.849	1.423	1.305	1
Gui Zhou Sheng Yu Qing Xian	1.041	7.719	1.279	1.322	0
Gui Zhou Sheng Xi Shui Xian	0.962	8.263	1.345	1.315	0
Gui Zhou Sheng Ping Ba Xian	0.952	6.978	1.3	1.381	1
Gui Zhou Sheng Pu Ding Xian	1.006	5.867	1.31	1.295	1
Gui Zhou Sheng Zhen Ning Bu Yi Zu Miao Zu Zi Zhi Xian	1.023	7.367	1.359	1.265	1
Gui Zhou Sheng Guan Ling Bu Yi Zu Miao Zu Zi Zhi Xian	0.986	6.08	1.367	1.301	0
Gui Zhou Sheng Zi Yun Miao Zu Bu Yi Zu Zi Zhi Xian	1.105	5.678	1.389	1.348	1
Gui Zhou Sheng Jiang Kou Xian	1.084	8.04	1.334	1.298	0
Gui Zhou Sheng Yu Ping Dong Zu Zi Zhi Xian	0.945	6.884	1.319	1.362	1
Gui Zhou Sheng Shi Qian Xian	1.038	7.87	1.257	1.211	0
Gui Zhou Sheng Si Nan Xian	1.031	6.925	1.414	1.22	0
Gui Zhou Sheng Yin Jiang Tu Jia Zu Miao Zu Zi Zhi Xian	1.053	6.501	1.372	1.179	1
Gui Zhou Sheng De Jiang Xian	1.028	7.708	1.288	1.304	1
Gui Zhou Sheng Yan He Tu Jia Zu Zi Zhi Xian	0.941	8.317	1.247	1.373	0
Gui Zhou Sheng Song Tao Miao Zu Zi Zhi Xian	1.101	7.193	1.311	1.256	0
Gui Zhou Sheng Xing Ren Xian	0.974	5.776	1.404	1.357	0
Gui Zhou Sheng Pu An Xian	1.051	6.937	1.245	1.185	1
Gui Zhou Sheng Qing Long Xian	0.964	6.611	1.35	1.29	1
Gui Zhou Sheng Zhen Feng Xian	1.009	5.952	1.298	1.277	0
Gui Zhou Sheng Wang Mo Xian	0.973	5.823	1.313	1.325	0
Gui Zhou Sheng Ce Heng Xian	1.126	8.075	1.238	1.362	0
Gui Zhou Sheng An Long Xian	1.004	7.595	1.419	1.302	1
Gui Zhou Sheng Da Fang Xian	1.044	7.114	1.317	1.206	1
Gui Zhou Sheng Qian Xi Xian	0.939	7.087	1.268	1.255	0
Gui Zhou Sheng Jin Sha Xian	1.017	7.754	1.269	1.397	1
Gui Zhou Sheng Zhi Jin Xian	0.977	7.962	1.425	1.279	0
Gui Zhou Sheng Na Yong Xian	0.947	8.313	1.424	1.262	0
Gui Zhou Sheng Wei Ning Yi Zu Hui Zu Miao Zu Zi Zhi Xian	1.077	7.023	1.29	1.32	0
Gui Zhou Sheng He Zhang Xian	1.11	8.043	1.416	1.245	0
Gui Zhou Sheng Huang Ping Xian	1.017	7.725	1.417	1.364	1
Gui Zhou Sheng Shi Bing Xian	0.939	7.375	1.341	1.312	0
Gui Zhou Sheng San Sui Xian	0.961	8.062	1.314	1.365	1
Gui Zhou Sheng Zhen Yuan Xian	1.084	6.413	1.273	1.382	0
Gui Zhou Sheng Cen Gong Xian	0.994	7.673	1.309	1.297	0
Gui Zhou Sheng Tian Zhu Xian	0.99	5.819	1.311	1.378	0
Gui Zhou Sheng Jin Ping Xian	1.042	7.491	1.345	1.278	1
Gui Zhou Sheng Jian He Xian	1.004	6.976	1.308	1.289	1
Gui Zhou Sheng Tai Jiang Xian	0.955	6.041	1.36	1.361	0
Gui Zhou Sheng Li Ping Xian	1.12	5.724	1.291	1.257	0
Gui Zhou Sheng Rong Jiang Xian	1.071	7.216	1.423	1.396	1
Gui Zhou Sheng Cong Jiang Xian	1.076	8.078	1.387	1.335	1
Gui Zhou Sheng Lei Shan Xian	0.997	6.105	1.299	1.262	1
Gui Zhou Sheng Ma Jiang Xian	1.009	6.822	1.393	1.255	1
Gui Zhou Sheng Dan Zhai Xian	1.001	7.87	1.399	1.308	0
Gui Zhou Sheng Li Bo Xian	0.98	6.843	1.28	1.332	1
Gui Zhou Sheng Gui Ding Xian	0.976	5.922	1.354	1.307	0
Gui Zhou Sheng Weng An Xian	1.095	6.143	1.235	1.332	0
Gui Zhou Sheng Du Shan Xian	1.001	7.242	1.428	1.246	0
Gui Zhou Sheng Ping Tang Xian	1.033	5.763	1.404	1.238	0
Gui Zhou Sheng Luo Dian Xian	0.952	5.943	1.333	1.31	0
Gui Zhou Sheng Zhang Shun Xian	1.053	7.069	1.308	1.325	0
Gui Zhou Sheng Long Li Xian	0.968	6.492	1.382	1.331	0
Gui Zhou Sheng Hui Shui Xian	1.097	7.925	1.399	1.241	0
Gui Zhou Sheng San Dou Shui Zu Zi Zhi Xian	0.997	5.698	1.229	1.366	1
Yun Nan Sheng Cheng Gong Xian	1.017	7.139	1.401	1.295	0
Yun Nan Sheng Jin Ning Xian	0.969	8.127	1.304	1.333	0
Yun Nan Sheng Fu Min Xian	1.066	6.971	1.414	1.194	0
Yun Nan Sheng Yi Liang Xian	1.042	7.292	1.283	1.252	0
Yun Nan Sheng Shi Lin Yi Zu Zi Zhi Xian	1.042	7.434	1.418	1.372	1
Yun Nan Sheng Song Ming Xian	0.981	6.189	1.284	1.265	0
Yun Nan Sheng Lu Quan Yi Zu Miao Zu Zi Zhi Xian	1.071	6.384	1.28	1.261	0
Yun Nan Sheng Xun Dian Hui Zu Yi Zu Zi Zhi Xian	0.996	5.924	1.39	1.266	1
Yun Nan Sheng Ma Long Xian	0.983	6.914	1.407	1.245	1
Yun Nan Sheng Lu Liang Xian	0.986	6.652	1.286	1.303	0
Yun Nan Sheng Shi Zong Xian	1.029	8.198	1.264	1.334	1
Yun Nan Sheng Luo Ping Xian	1.033	6.137	1.373	1.269	1
Yun Nan Sheng Fu Yuan Xian	1.07	6.52	1.347	1.305	1
Yun Nan Sheng Hui Ze Xian	0.969	6.47	1.326	1.338	0
Yun Nan Sheng Zhan Yi Xian	1.062	5.713	1.362	1.277	0
Yun Nan Sheng Jiang Chuan Xian	1.039	8.037	1.406	1.397	0
Yun Nan Sheng Cheng Jiang Xian	0.959	7.408	1.313	1.198	0
Yun Nan Sheng Tong Hai Xian	1.086	8.261	1.299	1.297	0
Yun Nan Sheng Hua Ning Xian	1.03	7.328	1.243	1.328	1
Yun Nan Sheng Yi Men Xian	0.962	8.183	1.328	1.207	0
Yun Nan Sheng E Shan Yi Zu Zi Zhi Xian	0.946	7.144	1.351	1.301	0
Yun Nan Sheng Xin Ping Yi Zu Dai Zu Zi Zhi Xian	0.949	8.087	1.269	1.225	0
Yun Nan Sheng Yuan Jiang Ha Ni Zu Yi Zu Dai Zu Zi Zhi Xian	1.095	6.064	1.4	1.212	0
Yun Nan Sheng Shi Dian Xian	1.026	7.379	1.311	1.398	1
Yun Nan Sheng Teng Chong Xian	1.122	8.215	1.304	1.354	1
Yun Nan Sheng Long Ling Xian	1.088	6.307	1.328	1.374	1
Yun Nan Sheng Chang Ning Xian	0.958	5.891	1.394	1.228	0
Yun Nan Sheng Lu Dian Xian	0.951	7.073	1.238	1.326	0
Yun Nan Sheng Qiao Jia Xian	0.95	6.689	1.306	1.312	0
Yun Nan Sheng Yan Jin Xian	0.946	5.963	1.231	1.3	1
Yun Nan Sheng Da Guan Xian	1.097	7.441	1.392	1.235	1
Yun Nan Sheng Yong Shan Xian	0.97	7.6	1.24	1.311	0
Yun Nan Sheng Sui Jiang Xian	1.041	8.378	1.389	1.289	0
Yun Nan Sheng Zhen Xiong Xian	1.07	6.674	1.303	1.29	0
Yun Nan Sheng Yi Liang Xian	1.035	7.2	1.245	1.249	0
Yun Nan Sheng Wei Xin Xian	0.944	7.973	1.358	1.204	0
Yun Nan Sheng Shui Fu Xian	1.021	7.337	1.324	1.264	1
Yun Nan Sheng Yu Long Na Xi Zu Zi Zhi Xian	1.036	6.505	1.244	1.383	1
Yun Nan Sheng Yong Sheng Xian	0.968	5.78	1.325	1.324	1
Yun Nan Sheng Hua Ping Xian	0.998	8.439	1.383	1.323	0
Yun Nan Sheng Ning Lang Yi Zu Zi Zhi Xian	1.064	7.056	1.334	1.376	0
Yun Nan Sheng Pu Er Ha Ni Zu Yi Zu Zi Zhi Xian	0.985	7.774	1.314	1.299	1
Yun Nan Sheng Mo Jiang Ha Ni Zu Zi Zhi Xian	0.995	7.361	1.373	1.351	0
Yun Nan Sheng Jing Dong Yi Zu Zi Zhi Xian	0.97	6.541	1.425	1.21	1
Yun Nan Sheng Jing Gu Dai Zu Yi Zu Zi Zhi Xian	0.966	7.172	1.4	1.28	0
Yun Nan Sheng Jiang Cheng Ha Ni Zu Yi Zu Zi Zhi Xian	1.115	6.283	1.327	1.391	0
Yun Nan Sheng Meng Lian Dai Zu La Hu Zu Wa Zu Zi Zhi Xian	1.067	5.894	1.351	1.311	1
Yun Nan Sheng Lan Cang La Hu Zu Zi Zhi Xian	1.078	5.872	1.271	1.213	0
Yun Nan Sheng Xi Meng Wa Zu Zi Zhi Xian	0.952	6.065	1.412	1.372	0
Yun Nan Sheng Feng Qing Xian	0.985	7.914	1.346	1.327	0
Yun Nan Sheng Yun Xian	1.092	6.164	1.387	1.296	1
Yun Nan Sheng Yong De Xian	0.931	7.267	1.299	1.24	1
Yun Nan Sheng Zhen Kang Xian	1.093	8.161	1.271	1.273	0
Yun Nan Sheng Geng Ma Dai Zu Wa Zu Zi Zhi Xian	0.995	7.092	1.287	1.24	0
Yun Nan Sheng Cang Yuan Wa Zu Zi Zhi Xian	0.933	6.302	1.378	1.389	1
Yun Nan Sheng Shuang Bai Xian	1.064	7.64	1.378	1.251	1
Yun Nan Sheng Mou Ding Xian	1.116	8.301	1.388	1.237	0
Yun Nan Sheng Nan Hua Xian	1.085	7.048	1.347	1.388	0
Yun Nan Sheng Yao An Xian	1.123	7.842	1.341	1.385	0
Yun Nan Sheng Da Yao Xian	1.119	6.184	1.34	1.36	1
Yun Nan Sheng Yong Ren Xian	1.077	8.013	1.313	1.224	1
Yun Nan Sheng Yuan Mou Xian	1.024	7.385	1.247	1.328	1
Yun Nan Sheng Wu Ding Xian	1.025	6.921	1.298	1.319	0
Yun Nan Sheng Lu Feng Xian	1.079	7.154	1.258	1.261	0
Yun Nan Sheng Meng Zi Xian	1.1	6.029	1.315	1.312	0
Yun Nan Sheng Ping Bian Miao Zu Zi Zhi Xian	0.939	5.892	1.414	1.25	0
Yun Nan Sheng Jian Shui Xian	1.086	5.706	1.364	1.244	0
Yun Nan Sheng Shi Ping Xian	1.05	6.96	1.298	1.264	0
Yun Nan Sheng Mi Le Xian	1.039	5.903	1.254	1.269	1
Yun Nan Sheng Lu Xi Xian	1.03	6.082	1.293	1.395	1
Yun Nan Sheng Yuan Yang Xian	1.088	6.648	1.233	1.218	0
Yun Nan Sheng Hong He Xian	1.011	5.771	1.398	1.351	1
Yun Nan Sheng Jin Ping Miao Zu Yao Zu Dai Zu Zi Zhi Xian	1.068	7.051	1.368	1.212	0
Yun Nan Sheng Lü Chun Xian	0.95	8.426	1.305	1.348	0
Yun Nan Sheng He Kou Yao Zu Zi Zhi Xian	1.059	7.66	1.327	1.281	0
Yun Nan Sheng Wen Shan Xian	1.028	7.366	1.33	1.187	1
Yun Nan Sheng Yan Shan Xian	1.058	7.084	1.317	1.375	0
Yun Nan Sheng Xi Chou Xian	0.987	6.75	1.252	1.278	1
Yun Nan Sheng Ma Li Po Xian	0.944	5.803	1.409	1.263	1
Yun Nan Sheng Ma Guan Xian	0.941	8.444	1.401	1.253	0
Yun Nan Sheng Qiu Bei Xian	0.937	5.751	1.3	1.386	1
Yun Nan Sheng Guang Nan Xian	1.105	6.76	1.278	1.188	0
Yun Nan Sheng Fu Ning Xian	1.1	6.586	1.322	1.31	0
Yun Nan Sheng Meng Hai Xian	1.036	7.109	1.351	1.202	1
Yun Nan Sheng Meng La Xian	1.109	8.363	1.389	1.259	0
Yun Nan Sheng Yang Bi Yi Zu Zi Zhi Xian	1.016	7.167	1.393	1.368	1
Yun Nan Sheng Xiang Yun Xian	1.11	7.459	1.25	1.211	0
Yun Nan Sheng Bin Chuan Xian	1.094	7.753	1.297	1.334	0
Yun Nan Sheng Mi Du Xian	1.116	7.011	1.312	1.179	0
Yun Nan Sheng Nan Jian Yi Zu Zi Zhi Xian	1.124	8.384	1.258	1.191	1
Yun Nan Sheng Wei Shan Yi Zu Hui Zu Zi Zhi Xian	0.981	6.607	1.374	1.396	1
Yun Nan Sheng Yong Ping Xian	0.945	7.053	1.298	1.306	1
Yun Nan Sheng Yun Long Xian	1.019	6.458	1.404	1.218	1
Yun Nan Sheng Er Yuan Xian	1.1	7.253	1.252	1.222	0
Yun Nan Sheng Jian Chuan Xian	1.036	5.634	1.305	1.259	1
Yun Nan Sheng He Qing Xian	1.11	7.305	1.37	1.319	0
Yun Nan Sheng Liang He Xian	1.084	7.007	1.368	1.329	0
Yun Nan Sheng Ying Jiang Xian	0.951	6.786	1.318	1.372	0
Yun Nan Sheng Long Chuan Xian	0.938	6.222	1.379	1.198	0
Yun Nan Sheng Lu Shui Xian	1.056	5.806	1.329	1.208	0
Yun Nan Sheng Fu Gong Xian	1.055	8.229	1.371	1.23	1
Yun Nan Sheng Gong Shan Du Long Zu Nu Zu Zi Zhi Xian	0.93	8.375	1.385	1.39	1
Yun Nan Sheng Lan Ping Bai Zu Pu Mi Zu Zi Zhi Xian	0.976	8.373	1.393	1.178	0
Yun Nan Sheng Xiang Ge Li La Xian	1.054	6.512	1.315	1.365	0
Yun Nan Sheng De Qin Xian	0.987	5.87	1.315	1.201	0
Yun Nan Sheng Wei Xi Li Su Zu Zi Zhi Xian	0.955	6.449	1.298	1.261	0
Shan Xi Sheng Lan Tian Xian	1.051	7.319	1.261	1.311	0
Shan Xi Sheng Zhou Zhi Xian	0.963	5.685	1.338	1.358	1
Shan Xi Sheng Hu Xian	0.934	6.784	1.404	1.392	0
Shan Xi Sheng Gao Ling Xian	1.074	7.039	1.238	1.206	1
Shan Xi Sheng Yi Jun1 Xian	1.078	5.692	1.377	1.23	1
Shan Xi Sheng Feng Xiang Xian	0.932	6.745	1.324	1.281	0
Shan Xi Sheng Qi Shan Xian	1.058	7.24	1.243	1.345	1
Shan Xi Sheng Fu Feng Xian	1.063	6.226	1.343	1.276	1
Shan Xi Sheng Mei Xian	1.051	8.06	1.358	1.336	1
Shan Xi Sheng Long Xian	0.938	7.056	1.402	1.247	0
Shan Xi Sheng Qian Yang Xian	1.055	7.456	1.398	1.295	1
Shan Xi Sheng Lin You Xian	1.072	6.941	1.355	1.329	0
Shan Xi Sheng Feng Xian	1.096	8.404	1.359	1.356	0
Shan Xi Sheng Tai Bai Xian	0.949	5.857	1.291	1.209	0
Shan Xi Sheng San Yuan Xian	1.067	7.674	1.259	1.22	0
Shan Xi Sheng Jing Yang Xian	1.019	7.078	1.364	1.381	1
Shan Xi Sheng Qian Xian	0.942	6.646	1.231	1.286	0
Shan Xi Sheng Li Quan Xian	1.047	6.051	1.351	1.365	0
Shan Xi Sheng Yong Shou Xian	0.965	7.662	1.314	1.183	1
Shan Xi Sheng Bin Xian	1.054	7.403	1.298	1.368	1
Shan Xi Sheng Zhang Wu Xian	0.939	7.817	1.308	1.265	0
Shan Xi Sheng Xun Yi Xian	1.081	8.09	1.343	1.347	1
Shan Xi Sheng Chun Hua Xian	0.992	5.943	1.295	1.367	0
Shan Xi Sheng Wu Gong Xian	0.967	8.204	1.426	1.19	0
Shan Xi Sheng Hua Xian	1.063	6.951	1.303	1.248	0
Shan Xi Sheng Tong Guan Xian	0.99	7.653	1.262	1.344	0
Shan Xi Sheng Da Li Xian	1.037	5.633	1.298	1.381	0
Shan Xi Sheng He Yang Xian	1.089	7.183	1.304	1.379	0
Shan Xi Sheng Cheng Cheng Xian	1.031	6.311	1.301	1.224	0
Shan Xi Sheng Pu Cheng Xian	0.977	7.35	1.298	1.36	0
Shan Xi Sheng Bai Shui Xian	1.12	8.201	1.334	1.195	0
Shan Xi Sheng Fu Ping Xian	0.952	6.529	1.264	1.321	0
Shan Xi Sheng Yan Zhang Xian	0.961	8.033	1.315	1.302	1
Shan Xi Sheng Yan Chuan Xian	1.059	6.166	1.278	1.31	1
Shan Xi Sheng Zi Zhang Xian	0.986	8.019	1.422	1.307	0
Shan Xi Sheng An Sai Xian	1.048	5.658	1.252	1.304	0
Shan Xi Sheng Zhi Dan Xian	1.106	7.783	1.402	1.316	1
Shan Xi Sheng Wu Qi Xian	0.983	6.86	1.248	1.257	0
Shan Xi Sheng Gan Quan Xian	0.966	8.026	1.266	1.197	0
Shan Xi Sheng Fu Xian	0.958	5.583	1.319	1.361	0
Shan Xi Sheng Luo Chuan Xian	1.096	7.524	1.412	1.239	1
Shan Xi Sheng Yi Chuan Xian	1.03	8.051	1.352	1.395	1
Shan Xi Sheng Huang Long Xian	1.003	6.367	1.25	1.373	0
Shan Xi Sheng Huang Ling Xian	1.003	7.382	1.373	1.206	1
Shan Xi Sheng Nan Zheng Xian	1.021	6.977	1.354	1.186	0
Shan Xi Sheng Cheng Gu Xian	1.098	6.187	1.263	1.304	1
Shan Xi Sheng Yang Xian	1.021	7.338	1.366	1.24	0
Shan Xi Sheng Xi Xiang Xian	1.065	6.739	1.302	1.267	0
Shan Xi Sheng Mian Xian	0.974	6.888	1.256	1.196	0
Shan Xi Sheng Ning Qiang Xian	0.978	7.143	1.319	1.389	0
Shan Xi Sheng Lue Yang Xian	1.111	6.482	1.231	1.18	0
Shan Xi Sheng Zhen Ba Xian	0.947	6.017	1.268	1.199	0
Shan Xi Sheng Liu Ba Xian	1.003	7.676	1.306	1.335	1
Shan Xi Sheng Fo Ping Xian	1.041	6.643	1.427	1.188	0
Shan Xi Sheng Shen Mu Xian	1.127	6.193	1.397	1.297	1
Shan Xi Sheng Fu Gu Xian	1.125	6.84	1.283	1.369	0
Shan Xi Sheng Heng Shan Xian	1.093	6.562	1.356	1.207	0
Shan Xi Sheng Jing Bian Xian	1.011	8.241	1.287	1.189	0
Shan Xi Sheng Ding Bian Xian	0.957	5.651	1.313	1.249	0
Shan Xi Sheng Sui De Xian	1.036	7.648	1.266	1.298	1
Shan Xi Sheng Mi Zhi Xian	1.109	6.783	1.359	1.382	0
Shan Xi Sheng Jia Xian	1.062	8.067	1.392	1.31	1
Shan Xi Sheng Wu Bao Xian	1.072	6.451	1.341	1.324	1
Shan Xi Sheng Qing Jian Xian	0.977	8.195	1.303	1.187	0
Shan Xi Sheng Zi Zhou Xian	0.932	5.964	1.235	1.236	0
Shan Xi Sheng Han Yin Xian	0.933	6.07	1.361	1.379	1
Shan Xi Sheng Shi Quan Xian	1.015	7.754	1.386	1.265	1
Shan Xi Sheng Ning Shan Xian	0.958	6.461	1.294	1.188	0
Shan Xi Sheng Zi Yang Xian	1.123	7.266	1.337	1.193	0
Shan Xi Sheng Lan Gao Xian	1.059	5.97	1.262	1.344	1
Shan Xi Sheng Ping Li Xian	1.017	8.319	1.35	1.393	1
Shan Xi Sheng Zhen Ping Xian	0.972	7.945	1.313	1.248	0
Shan Xi Sheng Xun Yang Xian	0.945	8.381	1.407	1.222	1
Shan Xi Sheng Bai He Xian	1.039	6.627	1.283	1.318	0
Shan Xi Sheng Luo Nan Xian	1.028	7.242	1.349	1.216	1
Shan Xi Sheng Dan Feng Xian	1.032	5.804	1.279	1.228	1
Shan Xi Sheng Shang Nan Xian	1.068	5.984	1.389	1.391	1
Shan Xi Sheng Shan Yang Xian	1.035	7.07	1.398	1.36	0
Shan Xi Sheng Zhen An Xian	0.936	5.767	1.328	1.183	1
Shan Xi Sheng Zha Shui Xian	1.036	5.815	1.238	1.297	0
Gan Su Sheng Yong Deng Xian	0.997	6.73	1.396	1.383	1
Gan Su Sheng Gao Lan Xian	1.021	6.887	1.403	1.319	0
Gan Su Sheng Yu Zhong Xian	1.061	7.992	1.399	1.222	0
Gan Su Sheng Yong Chang Xian	1.022	6.621	1.277	1.391	1
Gan Su Sheng Jing Yuan Xian	0.95	7.385	1.406	1.254	0
Gan Su Sheng Hui Ning Xian	1.07	6.19	1.352	1.323	0
Gan Su Sheng Jing Tai Xian	1.097	7.825	1.334	1.268	1
Gan Su Sheng Qing Shui Xian	1.048	6.232	1.363	1.293	1
Gan Su Sheng Qin An Xian	1.015	7.196	1.364	1.224	0
Gan Su Sheng Gan Gu Xian	1.008	7.9	1.377	1.226	1
Gan Su Sheng Wu Shan Xian	0.994	8.037	1.349	1.191	1
Gan Su Sheng Zhang Jia Chuan Hui Zu Zi Zhi Xian	1.084	8.256	1.32	1.227	0
Gan Su Sheng Min Qin Xian	1.123	6.082	1.274	1.246	0
Gan Su Sheng Gu Lang Xian	1.022	5.536	1.323	1.39	0
Gan Su Sheng Tian Zhu Cang Zu Zi Zhi Xian	0.955	7.745	1.408	1.343	1
Gan Su Sheng Su Nan Yu Gu Zu Zi Zhi Xian	0.947	5.819	1.248	1.212	0
Gan Su Sheng Min Le Xian	1.065	6.745	1.373	1.207	0
Gan Su Sheng Lin Ze Xian	0.934	7.254	1.38	1.329	1
Gan Su Sheng Gao Tai Xian	1.026	7.175	1.371	1.367	1
Gan Su Sheng Shan Dan Xian	1.039	6.645	1.393	1.276	0
Gan Su Sheng Jing Chuan Xian	1.082	7.3	1.343	1.197	1
Gan Su Sheng Ling Tai Xian	0.956	7.347	1.339	1.243	0
Gan Su Sheng Chong Xin Xian	1.073	8.05	1.23	1.344	0
Gan Su Sheng Hua Ting Xian	0.967	8.273	1.367	1.214	0
Gan Su Sheng Zhuang Lang Xian	1.062	8.506	1.273	1.381	1
Gan Su Sheng Jing Ning Xian	1.019	6.913	1.257	1.216	0
Gan Su Sheng Jin Ta Xian	1.011	7.445	1.358	1.376	0
Gan Su Sheng An Xi Xian	0.961	7.868	1.337	1.327	1
Gan Su Sheng Su Bei Meng Gu Zu Zi Zhi Xian	1.078	7.202	1.326	1.35	1
Gan Su Sheng A Ke Sai Ha Sa Ke Zu Zi Zhi Xian	1.091	6.929	1.364	1.322	0
Gan Su Sheng Qing Cheng Xian	1.077	8.449	1.396	1.274	1
Gan Su Sheng Huan Xian	0.991	6.604	1.27	1.29	0
Gan Su Sheng Hua Chi Xian	1.092	6.037	1.409	1.344	0
Gan Su Sheng He Shui Xian	0.988	6.435	1.387	1.185	0
Gan Su Sheng Zheng Ning Xian	1.023	6.486	1.32	1.272	0
Gan Su Sheng Ning Xian	1.1	6.083	1.27	1.227	0
Gan Su Sheng Zhen Yuan Xian	0.96	8.088	1.421	1.252	1
Gan Su Sheng Tong Wei Xian	1.079	7.052	1.331	1.333	1
Gan Su Sheng Long Xi Xian	1.02	7.63	1.319	1.274	0
Gan Su Sheng Wei Yuan Xian	1.037	7.759	1.272	1.257	1
Gan Su Sheng Lin Tao Xian	0.97	8.461	1.358	1.345	0
Gan Su Sheng Zhang Xian	1.005	5.557	1.283	1.373	1
Gan Su Sheng Min Xian	0.934	7.765	1.398	1.297	1
Gan Su Sheng Cheng Xian	1.128	6.837	1.342	1.391	1
Gan Su Sheng Wen Xian	1.041	8.468	1.261	1.297	0
Gan Su Sheng Dang Chang Xian	1.001	5.726	1.298	1.312	1
Gan Su Sheng Kang Xian	0.984	6.928	1.365	1.288	0
Gan Su Sheng Xi He Xian	1.059	6.618	1.263	1.342	0
Gan Su Sheng Li Xian	1.018	7.475	1.288	1.211	0
Gan Su Sheng Hui Xian	0.941	7.166	1.308	1.236	1
Gan Su Sheng Liang Dang Xian	1.03	5.683	1.306	1.222	0
Gan Su Sheng Lin Xia Xian	1.105	5.751	1.411	1.252	0
Gan Su Sheng Kang Le Xian	0.99	7.012	1.284	1.234	0
Gan Su Sheng Yong Jing Xian	1.1	8.359	1.33	1.294	0
Gan Su Sheng Guang He Xian	1.105	6.869	1.401	1.185	0
Gan Su Sheng He Zheng Xian	1.084	8.368	1.253	1.355	1
Gan Su Sheng Dong Xiang Zu Zi Zhi Xian	1.068	6.241	1.344	1.272	0
Gan Su Sheng Lin Tan Xian	0.958	5.633	1.317	1.378	0
Gan Su Sheng Zhuo Ni Xian	1.043	5.558	1.396	1.26	1
Gan Su Sheng Zhou Qu Xian	0.975	6.572	1.239	1.361	1
Gan Su Sheng Die Bu Xian	0.947	8.375	1.331	1.327	0
Gan Su Sheng Ma Qu Xian	1.025	7.279	1.307	1.333	1
Gan Su Sheng Lu Qu Xian	1.014	5.587	1.376	1.359	1
Gan Su Sheng Xia He Xian	1.068	6.241	1.229	1.32	0
Qing Hai Sheng Da Tong Hui Zu Tu Zu Zi Zhi Xian	1.093	8.144	1.256	1.349	1
Qing Hai Sheng Huang Zhong Xian	1.024	5.533	1.235	1.326	1
Qing Hai Sheng Huang Yuan Xian	1.012	6.477	1.353	1.249	1
Qing Hai Sheng Ping An Xian	0.989	6.615	1.424	1.231	0
Qing Hai Sheng Min He Hui Zu Tu Zu Zi Zhi Xian	1.069	6.896	1.27	1.348	0
Qing Hai Sheng Le Dou Xian	1.01	6.641	1.256	1.217	1
Qing Hai Sheng Hu Zhu Tu Zu Zi Zhi Xian	1.116	8.117	1.324	1.37	0
Qing Hai Sheng Hua Long Hui Zu Zi Zhi Xian	1.076	7.645	1.346	1.372	0
Qing Hai Sheng Xun Hua Sa La Zu Zi Zhi Xian	1.058	7.432	1.378	1.296	0
Qing Hai Sheng Men Yuan Hui Zu Zi Zhi Xian	0.953	7.731	1.342	1.192	1
Qing Hai Sheng Qi Lian Xian	0.969	7.026	1.307	1.39	1
Qing Hai Sheng Hai Yan Xian	1.042	6.565	1.244	1.28	1
Qing Hai Sheng Gang Cha Xian	1.088	8.17	1.241	1.363	0
Qing Hai Sheng Tong Ren Xian	0.975	5.7	1.405	1.208	0
Qing Hai Sheng Jian Zha Xian	1.085	7.563	1.396	1.257	1
Qing Hai Sheng Ze Ku Xian	0.992	6.653	1.242	1.341	0
Qing Hai Sheng He Nan Meng Gu Zu Zi Zhi Xian	1.002	5.723	1.346	1.356	0
Qing Hai Sheng Gong He Xian	0.964	7.848	1.299	1.264	1
Qing Hai Sheng Tong De Xian	1.047	6.902	1.377	1.273	1
Qing Hai Sheng Gui De Xian	0.95	5.662	1.241	1.383	0
Qing Hai Sheng Xing Hai Xian	1.11	7.499	1.334	1.217	0
Qing Hai Sheng Gui Nan Xian	0.95	6.465	1.369	1.377	1
Qing Hai Sheng Ma Qin Xian	0.986	7.143	1.31	1.331	1
Qing Hai Sheng Ban Ma Xian	0.948	7.876	1.272	1.356	0
Qing Hai Sheng Gan De Xian	0.94	6.398	1.362	1.228	0
Qing Hai Sheng Da Ri Xian	0.973	7.101	1.29	1.304	0
Qing Hai Sheng Jiu Zhi Xian	1.018	7.384	1.238	1.327	1
Qing Hai Sheng Ma Duo Xian	1.04	6.265	1.313	1.329	1
Qing Hai Sheng Yu Shu Xian	1.029	6.218	1.28	1.371	0
Qing Hai Sheng Za Duo Xian	1.028	6.729	1.257	1.294	0
Qing Hai Sheng Cheng Duo Xian	1.024	8.102	1.231	1.347	0
Qing Hai Sheng Zhi Duo Xian	1.085	5.711	1.273	1.276	1
Qing Hai Sheng Nang Qian Xian	0.991	7.856	1.305	1.348	0
Qing Hai Sheng Qu Ma Lai Xian	1.007	8.52	1.292	1.291	1
Qing Hai Sheng Wu Lan Xian	1.05	7.695	1.31	1.239	1
Qing Hai Sheng Dou Lan Xian	1.072	6.775	1.347	1.194	1
Qing Hai Sheng Tian Jun4 Xian	0.968	5.891	1.377	1.347	0
Ning Xia Yong Ning Xian	1.039	8.466	1.301	1.394	0
Ning Xia He Lan Xian	1.115	8.512	1.276	1.233	0
Ning Xia Ping Luo Xian	1.03	5.96	1.256	1.343	1
Ning Xia Yan Chi Xian	0.934	7.657	1.269	1.355	0
Ning Xia Tong Xin Xian	0.936	7.534	1.268	1.218	0
Ning Xia Xi Ji Xian	1.096	6.233	1.377	1.244	0
Ning Xia Long De Xian	1.082	6.956	1.366	1.187	0
Ning Xia Jing Yuan Xian	0.945	7.386	1.241	1.277	0
Ning Xia Peng Yang Xian	0.95	5.613	1.413	1.19	0
Ning Xia Zhong Ning Xian	1.087	6.932	1.243	1.189	1
Ning Xia Hai Yuan Xian	1.106	5.827	1.412	1.222	0
Xin Jiang Wu Lu Mu Qi Xian	0.988	5.528	1.318	1.211	0
Xin Jiang Shan Shan Xian	0.945	6.937	1.29	1.227	0
Xin Jiang Tuo Ke Xun Xian	1.1	6.67	1.426	1.254	1
Xin Jiang Ba Li Kun Ha Sa Ke Zi Zhi Xian	0.951	7.609	1.406	1.202	0
Xin Jiang Yi Wu Xian	0.963	5.826	1.37	1.282	0
Xin Jiang Hu Tu Bi Xian	0.996	8.221	1.272	1.351	0
Xin Jiang Ma Na Si Xian	1.099	7.959	1.363	1.38	0
Xin Jiang Qi Tai Xian	1.066	7.288	1.259	1.382	1
Xin Jiang Ji Mu Sa Er Xian	1.011	8.256	1.275	1.256	0
Xin Jiang Mu Lei Ha Sa Ke Zi Zhi Xian	1.116	8.229	1.381	1.242	1
Xin Jiang Jing He Xian	1.036	7.941	1.314	1.325	0
Xin Jiang Wen Quan Xian	1.102	7.633	1.314	1.38	0
Xin Jiang Lun Tai Xian	0.933	8.412	1.35	1.322	0
Xin Jiang Wei Li Xian	1.123	6.981	1.324	1.307	0
Xin Jiang Ruo Qiang Xian	1.089	5.638	1.281	1.21	0
Xin Jiang Qie Mo Xian	0.944	6.839	1.296	1.302	0
Xin Jiang Yan Qi Hui Zu Zi Zhi Xian	0.933	6.443	1.331	1.185	0
Xin Jiang He Jing Xian	0.943	6.331	1.284	1.379	1
Xin Jiang He Shuo Xian	0.964	8.092	1.263	1.283	0
Xin Jiang Bo Hu Xian	1.118	7.463	1.28	1.269	0
Xin Jiang Wen Xiu Xian	1.007	6.122	1.275	1.282	0
Xin Jiang Ku Che Xian	0.969	7.127	1.322	1.385	0
Xin Jiang Sha Ya Xian	1.051	7.762	1.259	1.26	0
Xin Jiang Xin He Xian	1.045	6.615	1.399	1.348	0
Xin Jiang Bai Cheng Xian	1.011	7.148	1.281	1.26	1
Xin Jiang Wu Shi Xian	0.971	5.674	1.358	1.193	1
Xin Jiang A Wa Ti Xian	1.119	7.013	1.369	1.244	0
Xin Jiang Ke Ping Xian	1.086	6.873	1.281	1.33	0
Xin Jiang A Ke Tao Xian	0.949	7.284	1.392	1.321	0
Xin Jiang A He Qi Xian	0.965	5.716	1.374	1.35	1
Xin Jiang Wu Qia Xian	1.126	8.036	1.403	1.306	0
Xin Jiang Shu Fu Xian	1.044	7.888	1.331	1.257	1
Xin Jiang Shu Le Xian	1.101	8.396	1.381	1.339	0
Xin Jiang Ying Ji Sha Xian	0.958	6.663	1.398	1.248	0
Xin Jiang Ze Pu Xian	1.021	8.049	1.351	1.291	0
Xin Jiang Sha Che Xian	1.067	6.161	1.261	1.265	1
Xin Jiang Ye Cheng Xian	1.126	7.028	1.377	1.357	1
Xin Jiang Mai Gai Ti Xian	0.957	8.274	1.333	1.275	1
Xin Jiang Yue Pu Hu Xian	0.93	8.122	1.322	1.212	1
Xin Jiang Ga Shi Xian	1.023	7.937	1.379	1.186	0
Xin Jiang Ba Chu Xian	0.972	5.565	1.237	1.263	1
Xin Jiang Ta Shi Ku Er Gan Ta Ji Ke Zi Zhi Xian	0.966	7.519	1.378	1.309	1
Xin Jiang He Tian Xian	1.005	6.47	1.313	1.397	1
Xin Jiang Mo Yu Xian	1.091	7.711	1.231	1.361	1
Xin Jiang Pi Shan Xian	1.124	6.609	1.23	1.243	0
Xin Jiang Luo Pu Xian	0.962	6.832	1.3	1.232	1
Xin Jiang Ce Le Xian	1.1	5.553	1.402	1.198	0
Xin Jiang Yu Tian Xian	1.028	6.294	1.32	1.354	1
	0.528	0.528	0.528	0.528
	0.528	0.528	0.528	0.528
	0.528	0.528	0.528	0.528
	0.528	0.528	0.528	0.528
	0.528	0.528	0.528	0.528
	0.528	0.528	0.528	0.528
	0.528	0.528	0.528	0.528
	0.528	0.528	0.528	0.528
	0.528	0.528	0.528	0.528
	0.528	0.528	0.528	0.528
	0.528	0.528	0.528	0.528
	0.528	0.528	0.528	0.528
	0.528	0.528	0.528	0.528
	0.528	0.528	0.528	0.528
	0.528	0.528	0.528	0.528
	0.528	0.528	0.528	0.528
	0.528	0.528	0.528	0.528
	0.528	0.528	0.528	0.528
	0.528	0.528	0.528	0.528
	0.528	0.528	0.528	0.528
	0.528	0.528	0.528	0.528
	0.528	0.528	0.528	0.528
	0.528	0.528	0.528	0.528
	0.528	0.528	0.528	0.528
	0.528	0.528	0.528	0.528
	0.528	0.528	0.528	0.528
	0.528	0.528	0.528	0.528
	0.528	0.528	0.528	0.528
	0.528	0.528	0.528	0.528
	0.528	0.528	0.528	0.528
	0.528	0.528	0.528	0.528
	0.528	0.528	0.528	0.528
	0.528	0.528	0.528	0.528
	0.528	0.528	0.528	0.528
	0.528	0.528	0.528	0.528
	0.528	0.528	0.528	0.528
	0.528	0.528	0.528	0.528
	0.528	0.528	0.528	0.528
	0.528	0.528	0.528	0.528
	0.528	0.528	0.528	0.528
	0.528	0.528	0.528	0.528
	0.528	0.528	0.528	0.528
	0.528	0.528	0.528	0.528
	0.528	0.528	0.528	0.528
	0.528	0.528	0.528	0.528
	0.528	0.528	0.528	0.528
	0.528	0.528	0.528	0.528
	0.528	0.528	0.528	0.528
	0.528	0.528	0.528	0.528
	0.528	0.528	0.528	0.528
	0.528	0.528	0.528	0.528
	0.528	0.528	0.528	0.528
	0.528	0.528	0.528	0.528
	0.528	0.528	0.528	0.528
	0.528	0.528	0.528	0.528
	0.528	0.528	0.528	0.528
	0.528	0.528	0.528	0.528
	0.528	0.528	0.528	0.528
	0.528	0.528	0.528	0.528
	0.528	0.528	0.528	0.528
	0.528	0.528	0.528	0.528
	0.528	0.528	0.528	0.528
	0.528	0.528	0.528	0.528
	0.528	0.528	0.528	0.528
	0.528	0.528	0.528	0.528
	0.528	0.528	0.528	0.528
	0.528	0.528	0.528	0.528
	0.528	0.528	0.528	0.528
	0.528	0.528	0.528	0.528
	0.528	0.528	0.528	0.528
	0.528	0.528	0.528	0.528
	0.528	0.528	0.528	0.528
	0.528	0.528	0.528	0.528
	0.528	0.528	0.528	0.528
	0.528	0.528	0.528	0.528
	0.528	0.528	0.528	0.528
	0.528	0.528	0.528	0.528
	0.528	0.528	0.528	0.528
	0.528	0.528	0.528	0.528
	0.528	0.528	0.528	0.528
	0.528	0.528	0.528	0.528
	0.528	0.528	0.528	0.528
	0.528	0.528	0.528	0.528
	0.528	0.528	0.528	0.528
	0.528	0.528	0.528	0.528
	0.528	0.528	0.528	0.528
	0.528	0.528	0.528	0.528
	0.528	0.528	0.528	0.528
	0.528	0.528	0.528	0.528
	0.528	0.528	0.528	0.528
	0.528	0.528	0.528	0.528
	0.528	0.528	0.528	0.528
	0.528	0.528	0.528	0.528
	0.528	0.528	0.528	0.528
	0.528	0.528	0.528	0.528
	0.528	0.528	0.528	0.528
	0.528	0.528	0.528	0.528
	0.528	0.528	0.528	0.528
	0.528	0.528	0.528	0.528
	0.528	0.528	0.528	0.528
	0.528	0.528	0.528	0.528
	0.528	0.528	0.528	0.528
	0.528	0.528	0.528	0.528
	0.528	0.528	0.528	0.528
	0.528	0.528	0.528	0.528
	0.528	0.528	0.528	0.528
	0.528	0.528	0.528	0.528
	0.528	0.528	0.528	0.528
	0.528	0.528	0.528	0.528
	0.528	0.528	0.528	0.528
	0.528	0.528	0.528	0.528
	0.528	0.528	0.528	0.528
	0.528	0.528	0.528	0.528
	0.528	0.528	0.528	0.528
	0.528	0.528	0.528	0.528
	0.528	0.528	0.528	0.528
	0.528	0.528	0.528	0.528
	0.528	0.528	0.528	0.528
	0.528	0.528	0.528	0.528
	0.528	0.528	0.528	0.528
	0.528	0.528	0.528	0.528
	0.528	0.528	0.528	0.528
	0.528	0.528	0.528	0.528
	0.528	0.528	0.528	0.528
	0.528	0.528	0.528	0.528
	0.528	0.528	0.528	0.528
	0.528	0.528	0.528	0.528
	0.528	0.528	0.528	0.528
	0.528	0.528	0.528	0.528
	0.528	0.528	0.528	0.528
	0.528	0.528	0.528	0.528
	0.528	0.528	0.528	0.528
	0.528	0.528	0.528	0.528
	0.528	0.528	0.528	0.528
	0.528	0.528	0.528	0.528
	0.528	0.528	0.528	0.528
	0.528	0.528	0.528	0.528
	0.528	0.528	0.528	0.528
	0.528	0.528	0.528	0.528
	0.528	0.528	0.528	0.528
	0.528	0.528	0.528	0.528
	0.528	0.528	0.528	0.528
	0.528	0.528	0.528	0.528
	0.528	0.528	0.528	0.528
	0.528	0.528	0.528	0.528
	0.528	0.528	0.528	0.528
	0.528	0.528	0.528	0.528
	0.528	0.528	0.528	0.528
	0.528	0.528	0.528	0.528
	0.528	0.528	0.528	0.528
	0.528	0.528	0.528	0.528
	0.528	0.528	0.528	0.528
	0.528	0.528	0.528	0.528
	0.528	0.528	0.528	0.528
	0.528	0.528	0.528	0.528
	0.528	0.528	0.528	0.528
	0.528	0.528	0.528	0.528
	0.528	0.528	0.528	0.528
	0.528	0.528	0.528	0.528
	0.528	0.528	0.528	0.528
	0.528	0.528	0.528	0.528
	0.528	0.528	0.528	0.528
	0.528	0.528	0.528	0.528
	0.528	0.528	0.528	0.528
	0.528	0.528	0.528	0.528
	0.528	0.528	0.528	0.528
	0.528	0.528	0.528	0.528
	0.528	0.528	0.528	0.528
	0.528	0.528	0.528	0.528
	0.528	0.528	0.528	0.528
	0.528	0.528	0.528	0.528
	0.528	0.528	0.528	0.528
	0.528	0.528	0.528	0.528
	0.528	0.528	0.528	0.528
	0.528	0.528	0.528	0.528
	0.528	0.528	0.528	0.528
	0.528	0.528	0.528	0.528
	0.528	0.528	0.528	0.528
	0.528	0.528	0.528	0.528
	0.528	0.528	0.528	0.528
	0.528	0.528	0.528	0.528
	0.528	0.528	0.528	0.528
	0.528	0.528	0.528	0.528
	0.528	0.528	0.528	0.528
	0.528	0.528	0.528	0.528
	0.528	0.528	0.528	0.528
	0.528	0.528	0.528	0.528
	0.528	0.528	0.528	0.528
	0.528	0.528	0.528	0.528
	0.528	0.528	0.528	0.528
	0.528	0.528	0.528	0.528
	0.528	0.528	0.528	0.528
	0.528	0.528	0.528	0.528
	0.528	0.528	0.528	0.528
	0.528	0.528	0.528	0.528
	0.528	0.528	0.528	0.528
	0.528	0.528	0.528	0.528
	0.528	0.528	0.528	0.528
	0.528	0.528	0.528	0.528
	0.528	0.528	0.528	0.528
	0.528	0.528	0.528	0.528
	0.528	0.528	0.528	0.528
	0.528	0.528	0.528	0.528
	0.528	0.528	0.528	0.528
	0.528	0.528	0.528	0.528
	0.528	0.528	0.528	0.528
	0.528	0.528	0.528	0.528
	0.528	0.528	0.528	0.528
	0.528	0.528	0.528	0.528
	0.528	0.528	0.528	0.528
	0.528	0.528	0.528	0.528
	0.528	0.528	0.528	0.528
	0.528	0.528	0.528	0.528
	0.528	0.528	0.528	0.528
	0.528	0.528	0.528	0.528
	0.528	0.528	0.528	0.528
	0.528	0.528	0.528	0.528
	0.528	0.528	0.528	0.528
	0.528	0.528	0.528	0.528
	0.528	0.528	0.528	0.528
	0.528	0.528	0.528	0.528
	0.528	0.528	0.528	0.528
	0.528	0.528	0.528	0.528
	0.528	0.528	0.528	0.528
	0.528	0.528	0.528	0.528
	0.528	0.528	0.528	0.528
	0.528	0.528	0.528	0.528
	0.528	0.528	0.528	0.528
	0.528	0.528	0.528	0.528
	0.528	0.528	0.528	0.528
	0.528	0.528	0.528	0.528
	0.528	0.528	0.528	0.528
	0.528	0.528	0.528	0.528
	0.528	0.528	0.528	0.528
	0.528	0.528	0.528	0.528
	0.528	0.528	0.528	0.528
	0.528	0.528	0.528	0.528
	0.528	0.528	0.528	0.528
	0.528	0.528	0.528	0.528
	0.528	0.528	0.528	0.528
	0.528	0.528	0.528	0.528
	0.528	0.528	0.528	0.528
	0.528	0.528	0.528	0.528
	0.528	0.528	0.528	0.528
	0.528	0.528	0.528	0.528
	0.528	0.528	0.528	0.528
	0.528	0.528	0.528	0.528
	0.528	0.528	0.528	0.528
	0.528	0.528	0.528	0.528
	0.528	0.528	0.528	0.528
	0.528	0.528	0.528	0.528
	0.528	0.528	0.528	0.528
	0.528	0.528	0.528	0.528
	0.528	0.528	0.528	0.528
	0.528	0.528	0.528	0.528
	0.528	0.528	0.528	0.528
	0.528	0.528	0.528	0.528
	0.528	0.528	0.528	0.528
	0.528	0.528	0.528	0.528
	0.528	0.528	0.528	0.528
	0.528	0.528	0.528	0.528
	0.528	0.528	0.528	0.528
	0.528	0.528	0.528	0.528
	0.528	0.528	0.528	0.528
	0.528	0.528	0.528	0.528
	0.528	0.528	0.528	0.528
	0.528	0.528	0.528	0.528
	0.528	0.528	0.528	0.528
	0.528	0.528	0.528	0.528
	0.528	0.528	0.528	0.528
	0.528	0.528	0.528	0.528
	0.528	0.528	0.528	0.528
	0.528	0.528	0.528	0.528
	0.528	0.528	0.528	0.528
	0.528	0.528	0.528	0.528
	0.528	0.528	0.528	0.528
	0.528	0.528	0.528	0.528
	0.528	0.528	0.528	0.528
	0.528	0.528	0.528	0.528
	0.528	0.528	0.528	0.528
	0.528	0.528	0.528	0.528
	0.528	0.528	0.528	0.528
	0.528	0.528	0.528	0.528
	0.528	0.528	0.528	0.528
	0.528	0.528	0.528	0.528
	0.528	0.528	0.528	0.528
	0.528	0.528	0.528	0.528
	0.528	0.528	0.528	0.528
	0.528	0.528	0.528	0.528
	0.528	0.528	0.528	0.528
	0.528	0.528	0.528	0.528
	0.528	0.528	0.528	0.528
	0.528	0.528	0.528	0.528
	0.528	0.528	0.528	0.528
	0.528	0.528	0.528	0.528
	0.528	0.528	0.528	0.528
	0.528	0.528	0.528	0.528
	0.528	0.528	0.528	0.528
	0.528	0.528	0.528	0.528
	0.528	0.528	0.528	0.528
	0.528	0.528	0.528	0.528
	0.528	0.528	0.528	0.528
	0.528	0.528	0.528	0.528
	0.528	0.528	0.528	0.528
	0.528	0.528	0.528	0.528
	0.528	0.528	0.528	0.528
	0.528	0.528	0.528	0.528
	0.528	0.528	0.528	0.528
	0.528	0.528	0.528	0.528
	0.528	0.528	0.528	0.528
	0.528	0.528	0.528	0.528
	0.528	0.528	0.528	0.528
	0.528	0.528	0.528	0.528
	0.528	0.528	0.528	0.528
	0.528	0.528	0.528	0.528
	0.528	0.528	0.528	0.528
	0.528	0.528	0.528	0.528
	0.528	0.528	0.528	0.528
	0.528	0.528	0.528	0.528
	0.528	0.528	0.528	0.528
	0.528	0.528	0.528	0.528
	0.528	0.528	0.528	0.528
	0.528	0.528	0.528	0.528
	0.528	0.528	0.528	0.528
	0.528	0.528	0.528	0.528
	0.528	0.528	0.528	0.528
	0.528	0.528	0.528	0.528
	0.528	0.528	0.528	0.528
	0.528	0.528	0.528	0.528
	0.528	0.528	0.528	0.528
	0.528	0.528	0.528	0.528
	0.528	0.528	0.528	0.528
	0.528	0.528	0.528	0.528
	0.528	0.528	0.528	0.528
	0.528	0.528	0.528	0.528
	0.528	0.528	0.528	0.528
	0.528	0.528	0.528	0.528
	0.528	0.528	0.528	0.528
	0.528	0.528	0.528	0.528
	0.528	0.528	0.528	0.528
	0.528	0.528	0.528	0.528
	0.528	0.528	0.528	0.528
	0.528	0.528	0.528	0.528
	0.528	0.528	0.528	0.528
	0.528	0.528	0.528	0.528
	0.528	0.528	0.528	0.528
	0.528	0.528	0.528	0.528
	0.528	0.528	0.528	0.528
	0.528	0.528	0.528	0.528
	0.528	0.528	0.528	0.528
	0.528	0.528	0.528	0.528
	0.528	0.528	0.528	0.528
	0.528	0.528	0.528	0.528
	0.528	0.528	0.528	0.528
	0.528	0.528	0.528	0.528
	0.528	0.528	0.528	0.528
	0.528	0.528	0.528	0.528
	0.528	0.528	0.528	0.528
	0.528	0.528	0.528	0.528
	0.528	0.528	0.528	0.528
	0.528	0.528	0.528	0.528
	0.528	0.528	0.528	0.528
	0.528	0.528	0.528	0.528
	0.528	0.528	0.528	0.528
	0.528	0.528	0.528	0.528
	0.528	0.528	0.528	0.528
	0.528	0.528	0.528	0.528
	0.528	0.528	0.528	0.528
	0.528	0.528	0.528	0.528
	0.528	0.528	0.528	0.528
	0.528	0.528	0.528	0.528
	0.528	0.528	0.528	0.528
	0.528	0.528	0.528	0.528
	0.528	0.528	0.528	0.528
	0.528	0.528	0.528	0.528
	0.528	0.528	0.528	0.528
	0.528	0.528	0.528	0.528
	0.528	0.528	0.528	0.528
	0.528	0.528	0.528	0.528
	0.528	0.528	0.528	0.528
	0.528	0.528	0.528	0.528
	0.528	0.528	0.528	0.528
	0.528	0.528	0.528	0.528
	0.528	0.528	0.528	0.528
	0.528	0.528	0.528	0.528
	0.528	0.528	0.528	0.528
	0.528	0.528	0.528	0.528
	0.528	0.528	0.528	0.528
	0.528	0.528	0.528	0.528
	0.528	0.528	0.528	0.528
	0.528	0.528	0.528	0.528
	0.528	0.528	0.528	0.528
	0.528	0.528	0.528	0.528
	0.528	0.528	0.528	0.528
	0.528	0.528	0.528	0.528
	0.528	0.528	0.528	0.528
	0.528	0.528	0.528	0.528
	0.528	0.528	0.528	0.528
	0.528	0.528	0.528	0.528
	0.528	0.528	0.528	0.528
	0.528	0.528	0.528	0.528
	0.528	0.528	0.528	0.528
	0.528	0.528	0.528	0.528
	0.528	0.528	0.528	0.528
	0.528	0.528	0.528	0.528
	0.528	0.528	0.528	0.528
	0.528	0.528	0.528	0.528
	0.528	0.528	0.528	0.528
	0.528	0.528	0.528	0.528
	0.528	0.528	0.528	0.528
	0.528	0.528	0.528	0.528
	0.528	0.528	0.528	0.528
	0.528	0.528	0.528	0.528
	0.528	0.528	0.528	0.528
	0.528	0.528	0.528	0.528
	0.528	0.528	0.528	0.528
	0.528	0.528	0.528	0.528
	0.528	0.528	0.528	0.528
	0.528	0.528	0.528	0.528
	0.528	0.528	0.528	0.528
	0.528	0.528	0.528	0.528
	0.528	0.528	0.528	0.528
	0.528	0.528	0.528	0.528
	0.528	0.528	0.528	0.528
	0.528	0.528	0.528	0.528
	0.528	0.528	0.528	0.528
	0.528	0.528	0.528	0.528
	0.528	0.528	0.528	0.528
	0.528	0.528	0.528	0.528
	0.528	0.528	0.528	0.528
	0.528	0.528	0.528	0.528
	0.528	0.528	0.528	0.528
	0.528	0.528	0.528	0.528
	0.528	0.528	0.528	0.528
	0.528	0.528	0.528	0.528
	0.528	0.528	0.528	0.528
	0.528	0.528	0.528	0.528
	0.528	0.528	0.528	0.528
	0.528	0.528	0.528	0.528
	0.528	0.528	0.528	0.528
	0.528	0.528	0.528	0.528
	0.528	0.528	0.528	0.528
	0.528	0.528	0.528	0.528
	0.528	0.528	0.528	0.528
	0.528	0.528	0.528	0.528
	0.528	0.528	0.528	0.528
	0.528	0.528	0.528	0.528
	0.528	0.528	0.528	0.528
	0.528	0.528	0.528	0.528
	0.528	0.528	0.528	0.528
	0.528	0.528	0.528	0.528
	0.528	0.528	0.528	0.528
	0.528	0.528	0.528	0.528
	0.528	0.528	0.528	0.528
	0.528	0.528	0.528	0.528
	0.528	0.528	0.528	0.528
	0.528	0.528	0.528	0.528
	0.528	0.528	0.528	0.528
	0.528	0.528	0.528	0.528
	0.528	0.528	0.528	0.528
	0.528	0.528	0.528	0.528
	0.528	0.528	0.528	0.528
	0.528	0.528	0.528	0.528
	0.528	0.528	0.528	0.528
	0.528	0.528	0.528	0.528
	0.528	0.528	0.528	0.528
	0.528	0.528	0.528	0.528
	0.528	0.528	0.528	0.528
	0.528	0.528	0.528	0.528
	0.528	0.528	0.528	0.528
	0.528	0.528	0.528	0.528
	0.528	0.528	0.528	0.528
	0.528	0.528	0.528	0.528
	0.528	0.528	0.528	0.528
	0.528	0.528	0.528	0.528
	0.528	0.528	0.528	0.528
	0.528	0.528	0.528	0.528
	0.528	0.528	0.528	0.528
	0.528	0.528	0.528	0.528
	0.528	0.528	0.528	0.528
	0.528	0.528	0.528	0.528
	0.528	0.528	0.528	0.528
	0.528	0.528	0.528	0.528
	0.528	0.528	0.528	0.528
	0.528	0.528	0.528	0.528
	0.528	0.528	0.528	0.528
	0.528	0.528	0.528	0.528
	0.528	0.528	0.528	0.528
	0.528	0.528	0.528	0.528
	0.528	0.528	0.528	0.528
	0.528	0.528	0.528	0.528
	0.528	0.528	0.528	0.528
	0.528	0.528	0.528	0.528
	0.528	0.528	0.528	0.528
	0.528	0.528	0.528	0.528
	0.528	0.528	0.528	0.528
	0.528	0.528	0.528	0.528
	0.528	0.528	0.528	0.528
	0.528	0.528	0.528	0.528
	0.528	0.528	0.528	0.528
	0.528	0.528	0.528	0.528
	0.528	0.528	0.528	0.528
	0.528	0.528	0.528	0.528
	0.528	0.528	0.528	0.528
	0.528	0.528	0.528	0.528
	0.528	0.528	0.528	0.528
	0.528	0.528	0.528	0.528
	0.528	0.528	0.528	0.528
	0.528	0.528	0.528	0.528
	0.528	0.528	0.528	0.528
	0.528	0.528	0.528	0.528
	0.528	0.528	0.528	0.528
	0.528	0.528	0.528	0.528
	0.528	0.528	0.528	0.528
	0.528	0.528	0.528	0.528
	0.528	0.528	0.528	0.528
	0.528	0.528	0.528	0.528
	0.528	0.528	0.528	0.528
	0.528	0.528	0.528	0.528
	0.528	0.528	0.528	0.528
	0.528	0.528	0.528	0.528
	0.528	0.528	0.528	0.528
	0.528	0.528	0.528	0.528
	0.528	0.528	0.528	0.528
	0.528	0.528	0.528	0.528
	0.528	0.528	0.528	0.528
	0.528	0.528	0.528	0.528
	0.528	0.528	0.528	0.528
	0.528	0.528	0.528	0.528
	0.528	0.528	0.528	0.528
	0.528	0.528	0.528	0.528
	0.528	0.528	0.528	0.528
	0.528	0.528	0.528	0.528
	0.528	0.528	0.528	0.528
	0.528	0.528	0.528	0.528
	0.528	0.528	0.528	0.528
	0.528	0.528	0.528	0.528
	0.528	0.528	0.528	0.528
	0.528	0.528	0.528	0.528
	0.528	0.528	0.528	0.528
	0.528	0.528	0.528	0.528
	0.528	0.528	0.528	0.528
	0.528	0.528	0.528	0.528
	0.528	0.528	0.528	0.528
	0.528	0.528	0.528	0.528
	0.528	0.528	0.528	0.528
	0.528	0.528	0.528	0.528
	0.528	0.528	0.528	0.528
	0.528	0.528	0.528	0.528
	0.528	0.528	0.528	0.528
	0.528	0.528	0.528	0.528
	0.528	0.528	0.528	0.528
	0.528	0.528	0.528	0.528
	0.528	0.528	0.528	0.528
	0.528	0.528	0.528	0.528
	0.528	0.528	0.528	0.528
	0.528	0.528	0.528	0.528
	0.528	0.528	0.528	0.528
	0.528	0.528	0.528	0.528
	0.528	0.528	0.528	0.528
	0.528	0.528	0.528	0.528
	0.528	0.528	0.528	0.528
	0.528	0.528	0.528	0.528
	0.528	0.528	0.528	0.528
	0.528	0.528	0.528	0.528
	0.528	0.528	0.528	0.528
	0.528	0.528	0.528	0.528
	0.528	0.528	0.528	0.528
	0.528	0.528	0.528	0.528
	0.528	0.528	0.528	0.528
	0.528	0.528	0.528	0.528
	0.528	0.528	0.528	0.528
	0.528	0.528	0.528	0.528
	0.528	0.528	0.528	0.528
	0.528	0.528	0.528	0.528
	0.528	0.528	0.528	0.528
	0.528	0.528	0.528	0.528
	0.528	0.528	0.528	0.528
	0.528	0.528	0.528	0.528
	0.528	0.528	0.528	0.528
	0.528	0.528	0.528	0.528
	0.528	0.528	0.528	0.528
	0.528	0.528	0.528	0.528
	0.528	0.528	0.528	0.528
	0.528	0.528	0.528	0.528
	0.528	0.528	0.528	0.528
	0.528	0.528	0.528	0.528
	0.528	0.528	0.528	0.528
	0.528	0.528	0.528	0.528
	0.528	0.528	0.528	0.528
	0.528	0.528	0.528	0.528
	0.528	0.528	0.528	0.528
	0.528	0.528	0.528	0.528
	0.528	0.528	0.528	0.528
	0.528	0.528	0.528	0.528
	0.528	0.528	0.528	0.528
	0.528	0.528	0.528	0.528
	0.528	0.528	0.528	0.528
	0.528	0.528	0.528	0.528
	0.528	0.528	0.528	0.528
	0.528	0.528	0.528	0.528
	0.528	0.528	0.528	0.528
	0.528	0.528	0.528	0.528
	0.528	0.528	0.528	0.528
	0.528	0.528	0.528	0.528
	0.528	0.528	0.528	0.528
	0.528	0.528	0.528	0.528
	0.528	0.528	0.528	0.528
	0.528	0.528	0.528	0.528
	0.528	0.528	0.528	0.528
	0.528	0.528	0.528	0.528
	0.528	0.528	0.528	0.528
	0.528	0.528	0.528	0.528
	0.528	0.528	0.528	0.528
	0.528	0.528	0.528	0.528
	0.528	0.528	0.528	0.528
	0.528	0.528	0.528	0.528
	0.528	0.528	0.528	0.528
	0.528	0.528	0.528	0.528
	0.528	0.528	0.528	0.528
	0.528	0.528	0.528	0.528
	0.528	0.528	0.528	0.528
	0.528	0.528	0.528	0.528
	0.528	0.528	0.528	0.528
	0.528	0.528	0.528	0.528
	0.528	0.528	0.528	0.528
	0.528	0.528	0.528	0.528
	0.528	0.528	0.528	0.528
	0.528	0.528	0.528	0.528
	0.528	0.528	0.528	0.528
	0.528	0.528	0.528	0.528
	0.528	0.528	0.528	0.528
	0.528	0.528	0.528	0.528
	0.528	0.528	0.528	0.528
	0.528	0.528	0.528	0.528
	0.528	0.528	0.528	0.528
	0.528	0.528	0.528	0.528
	0.528	0.528	0.528	0.528
	0.528	0.528	0.528	0.528
	0.528	0.528	0.528	0.528
	0.528	0.528	0.528	0.528
	0.528	0.528	0.528	0.528
	0.528	0.528	0.528	0.528
	0.528	0.528	0.528	0.528
	0.528	0.528	0.528	0.528
	0.528	0.528	0.528	0.528
	0.528	0.528	0.528	0.528
	0.528	0.528	0.528	0.528
	0.528	0.528	0.528	0.528
	0.528	0.528	0.528	0.528
	0.528	0.528	0.528	0.528
	0.528	0.528	0.528	0.528
	0.528	0.528	0.528	0.528
	0.528	0.528	0.528	0.528
	0.528	0.528	0.528	0.528
	0.528	0.528	0.528	0.528
	0.528	0.528	0.528	0.528
	0.528	0.528	0.528	0.528
	0.528	0.528	0.528	0.528
	0.528	0.528	0.528	0.528
	0.528	0.528	0.528	0.528
	0.528	0.528	0.528	0.528
	0.528	0.528	0.528	0.528
	0.528	0.528	0.528	0.528
	0.528	0.528	0.528	0.528
	0.528	0.528	0.528	0.528
	0.528	0.528	0.528	0.528
	0.528	0.528	0.528	0.528
	0.528	0.528	0.528	0.528
	0.528	0.528	0.528	0.528
	0.528	0.528	0.528	0.528
	0.528	0.528	0.528	0.528
	0.528	0.528	0.528	0.528
	0.528	0.528	0.528	0.528
	0.528	0.528	0.528	0.528
	0.528	0.528	0.528	0.528
	0.528	0.528	0.528	0.528
	0.528	0.528	0.528	0.528
	0.528	0.528	0.528	0.528
	0.528	0.528	0.528	0.528
	0.528	0.528	0.528	0.528
	0.528	0.528	0.528	0.528
	0.528	0.528	0.528	0.528
	0.528	0.528	0.528	0.528
	0.528	0.528	0.528	0.528
	0.528	0.528	0.528	0.528
	0.528	0.528	0.528	0.528
	0.528	0.528	0.528	0.528
	0.528	0.528	0.528	0.528
	0.528	0.528	0.528	0.528
	0.528	0.528	0.528	0.528
	0.528	0.528	0.528	0.528
	0.528	0.528	0.528	0.528
	0.528	0.528	0.528	0.528
	0.528	0.528	0.528	0.528
	0.528	0.528	0.528	0.528
	0.528	0.528	0.528	0.528
	0.528	0.528	0.528	0.528
	0.528	0.528	0.528	0.528
	0.528	0.528	0.528	0.528
	0.528	0.528	0.528	0.528
	0.528	0.528	0.528	0.528
	0.528	0.528	0.528	0.528
	0.528	0.528	0.528	0.528
	0.528	0.528	0.528	0.528
	0.528	0.528	0.528	0.528
	0.528	0.528	0.528	0.528
	0.528	0.528	0.528	0.528
	0.528	0.528	0.528	0.528
	0.528	0.528	0.528	0.528
	0.528	0.528	0.528	0.528
	0.528	0.528	0.528	0.528
	0.528	0.528	0.528	0.528
	0.528	0.528	0.528	0.528
	0.528	0.528	0.528	0.528
	0.528	0.528	0.528	0.528
	0.528	0.528	0.528	0.528
	0.528	0.528	0.528	0.528
	0.528	0.528	0.528	0.528
	0.528	0.528	0.528	0.528
	0.528	0.528	0.528	0.528
	0.528	0.528	0.528	0.528
	0.528	0.528	0.528	0.528
	0.528	0.528	0.528	0.528
	0.528	0.528	0.528	0.528
	0.528	0.528	0.528	0.528
	0.528	0.528	0.528	0.528
	0.528	0.528	0.528	0.528
	0.528	0.528	0.528	0.528
	0.528	0.528	0.528	0.528
	0.528	0.528	0.528	0.528
	0.528	0.528	0.528	0.528
	0.528	0.528	0.528	0.528
	0.528	0.528	0.528	0.528
	0.528	0.528	0.528	0.528
	0.528	0.528	0.528	0.528
	0.528	0.528	0.528	0.528
	0.528	0.528	0.528	0.528
	0.528	0.528	0.528	0.528
	0.528	0.528	0.528	0.528
	0.528	0.528	0.528	0.528
	0.528	0.528	0.528	0.528
	0.528	0.528	0.528	0.528
	0.528	0.528	0.528	0.528
	0.528	0.528	0.528	0.528
	0.528	0.528	0.528	0.528
	0.528	0.528	0.528	0.528
	0.528	0.528	0.528	0.528
	0.528	0.528	0.528	0.528
	0.528	0.528	0.528	0.528
	0.528	0.528	0.528	0.528
	0.528	0.528	0.528	0.528
	0.528	0.528	0.528	0.528
	0.528	0.528	0.528	0.528
	0.528	0.528	0.528	0.528
	0.528	0.528	0.528	0.528
	0.528	0.528	0.528	0.528
	0.528	0.528	0.528	0.528
	0.528	0.528	0.528	0.528
	0.528	0.528	0.528	0.528
	0.528	0.528	0.528	0.528
	0.528	0.528	0.528	0.528
	0.528	0.528	0.528	0.528
	0.528	0.528	0.528	0.528
	0.528	0.528	0.528	0.528
	0.528	0.528	0.528	0.528
	0.528	0.528	0.528	0.528
	0.528	0.528	0.528	0.528
	0.528	0.528	0.528	0.528
	0.528	0.528	0.528	0.528
	0.528	0.528	0.528	0.528
	0.528	0.528	0.528	0.528
	0.528	0.528	0.528	0.528
	0.528	0.528	0.528	0.528
	0.528	0.528	0.528	0.528
	0.528	0.528	0.528	0.528
	0.528	0.528	0.528	0.528
	0.528	0.528	0.528	0.528
	0.528	0.528	0.528	0.528
	0.528	0.528	0.528	0.528
	0.528	0.528	0.528	0.528
	0.528	0.528	0.528	0.528
	0.528	0.528	0.528	0.528
	0.528	0.528	0.528	0.528
	0.528	0.528	0.528	0.528
	0.528	0.528	0.528	0.528
	0.528	0.528	0.528	0.528
	0.528	0.528	0.528	0.528
	0.528	0.528	0.528	0.528
	0.528	0.528	0.528	0.528
	0.528	0.528	0.528	0.528
	0.528	0.528	0.528	0.528
	0.528	0.528	0.528	0.528
	0.528	0.528	0.528	0.528
	0.528	0.528	0.528	0.528
	0.528	0.528	0.528	0.528
	0.528	0.528	0.528	0.528
	0.528	0.528	0.528	0.528
	0.528	0.528	0.528	0.528
	0.528	0.528	0.528	0.528
	0.528	0.528	0.528	0.528
	0.528	0.528	0.528	0.528
	0.528	0.528	0.528	0.528
	0.528	0.528	0.528	0.528
	0.528	0.528	0.528	0.528
	0.528	0.528	0.528	0.528
	0.528	0.528	0.528	0.528
	0.528	0.528	0.528	0.528
	0.528	0.528	0.528	0.528
	0.528	0.528	0.528	0.528
	0.528	0.528	0.528	0.528
	0.528	0.528	0.528	0.528
	0.528	0.528	0.528	0.528
	0.528	0.528	0.528	0.528
	0.528	0.528	0.528	0.528
	0.528	0.528	0.528	0.528
	0.528	0.528	0.528	0.528
	0.528	0.528	0.528	0.528
	0.528	0.528	0.528	0.528
	0.528	0.528	0.528	0.528
	0.528	0.528	0.528	0.528
	0.528	0.528	0.528	0.528
	0.528	0.528	0.528	0.528
	0.528	0.528	0.528	0.528
	0.528	0.528	0.528	0.528
	0.528	0.528	0.528	0.528
	0.528	0.528	0.528	0.528
	0.528	0.528	0.528	0.528
	0.528	0.528	0.528	0.528
	0.528	0.528	0.528	0.528
	0.528	0.528	0.528	0.528
	0.528	0.528	0.528	0.528
	0.528	0.528	0.528	0.528
	0.528	0.528	0.528	0.528
	0.528	0.528	0.528	0.528
	0.528	0.528	0.528	0.528
	0.528	0.528	0.528	0.528
	0.528	0.528	0.528	0.528
	0.528	0.528	0.528	0.528
	0.528	0.528	0.528	0.528
	0.528	0.528	0.528	0.528
	0.528	0.528	0.528	0.528
	0.528	0.528	0.528	0.528
	0.528	0.528	0.528	0.528
	0.528	0.528	0.528	0.528
	0.528	0.528	0.528	0.528
	0.528	0.528	0.528	0.528
	0.528	0.528	0.528	0.528
	0.528	0.528	0.528	0.528
	0.528	0.528	0.528	0.528
	0.528	0.528	0.528	0.528
	0.528	0.528	0.528	0.528
	0.528	0.528	0.528	0.528
	0.528	0.528	0.528	0.528
	0.528	0.528	0.528	0.528
	0.528	0.528	0.528	0.528
	0.528	0.528	0.528	0.528
	0.528	0.528	0.528	0.528
	0.528	0.528	0.528	0.528
	0.528	0.528	0.528	0.528
	0.528	0.528	0.528	0.528
	0.528	0.528	0.528	0.528
	0.528	0.528	0.528	0.528
	0.528	0.528	0.528	0.528
	0.528	0.528	0.528	0.528
	0.528	0.528	0.528	0.528
	0.528	0.528	0.528	0.528
	0.528	0.528	0.528	0.528
	0.528	0.528	0.528	0.528
	0.528	0.528	0.528	0.528
	0.528	0.528	0.528	0.528
	0.528	0.528	0.528	0.528
	0.528	0.528	0.528	0.528
	0.528	0.528	0.528	0.528
	0.528	0.528	0.528	0.528
	0.528	0.528	0.528	0.528
	0.528	0.528	0.528	0.528
	0.528	0.528	0.528	0.528
	0.528	0.528	0.528	0.528
	0.528	0.528	0.528	0.528
	0.528	0.528	0.528	0.528
	0.528	0.528	0.528	0.528
	0.528	0.528	0.528	0.528
	0.528	0.528	0.528	0.528
	0.528	0.528	0.528	0.528
	0.528	0.528	0.528	0.528
	0.528	0.528	0.528	0.528
	0.528	0.528	0.528	0.528
	0.528	0.528	0.528	0.528
	0.528	0.528	0.528	0.528
	0.528	0.528	0.528	0.528
	0.528	0.528	0.528	0.528
	0.528	0.528	0.528	0.528
	0.528	0.528	0.528	0.528
	0.528	0.528	0.528	0.528
	0.528	0.528	0.528	0.528
	0.528	0.528	0.528	0.528
	0.528	0.528	0.528	0.528
	0.528	0.528	0.528	0.528
	0.528	0.528	0.528	0.528
	0.528	0.528	0.528	0.528
	0.528	0.528	0.528	0.528
	0.528	0.528	0.528	0.528
	0.528	0.528	0.528	0.528
	0.528	0.528	0.528	0.528
	0.528	0.528	0.528	0.528
	0.528	0.528	0.528	0.528
	0.528	0.528	0.528	0.528
	0.528	0.528	0.528	0.528
	0.528	0.528	0.528	0.528
	0.528	0.528	0.528	0.528
	0.528	0.528	0.528	0.528
	0.528	0.528	0.528	0.528
	0.528	0.528	0.528	0.528
	0.528	0.528	0.528	0.528
	0.528	0.528	0.528	0.528
	0.528	0.528	0.528	0.528
	0.528	0.528	0.528	0.528
	0.528	0.528	0.528	0.528
	0.528	0.528	0.528	0.528
	0.528	0.528	0.528	0.528
	0.528	0.528	0.528	0.528
	0.528	0.528	0.528	0.528
	0.528	0.528	0.528	0.528
	0.528	0.528	0.528	0.528
	0.528	0.528	0.528	0.528
	0.528	0.528	0.528	0.528
	0.528	0.528	0.528	0.528
	0.528	0.528	0.528	0.528
	0.528	0.528	0.528	0.528
	0.528	0.528	0.528	0.528
	0.528	0.528	0.528	0.528
	0.528	0.528	0.528	0.528
	0.528	0.528	0.528	0.528
	0.528	0.528	0.528	0.528
	0.528	0.528	0.528	0.528
	0.528	0.528	0.528	0.528
	0.528	0.528	0.528	0.528
	0.528	0.528	0.528	0.528
	0.528	0.528	0.528	0.528
	0.528	0.528	0.528	0.528
	0.528	0.528	0.528	0.528
	0.528	0.528	0.528	0.528
	0.528	0.528	0.528	0.528
	0.528	0.528	0.528	0.528
	0.528	0.528	0.528	0.528
	0.528	0.528	0.528	0.528
	0.528	0.528	0.528	0.528
	0.528	0.528	0.528	0.528
	0.528	0.528	0.528	0.528
[truncated: 63,536 more rows]

## Sheet: 2018
City	Gender	Education level	Marital status	Non-agricultural labor	B&V
An Hui Sheng Zhang Feng Xian	0.876	6.577	1.311	1.172	1
An Hui Sheng Fei Dong Xian	0.978	6.753	1.292	1.276	0
An Hui Sheng Fei Xi Xian	0.925	5.628	1.321	1.302	1
An Hui Sheng Wu Hu Xian	0.92	8.081	1.326	1.274	1
An Hui Sheng Fan Chang Xian	0.925	7.114	1.308	1.219	0
An Hui Sheng Nan Ling Xian	0.947	5.464	1.251	1.216	1
An Hui Sheng Huai Yuan Xian	0.864	5.702	1.219	1.162	0
An Hui Sheng Wu He Xian	0.985	6.735	1.243	1.131	1
An Hui Sheng Gu Zhen Xian	1.031	7.056	1.321	1.306	1
An Hui Sheng Feng Tai Xian	0.883	7.334	1.317	1.242	1
An Hui Sheng Dang Tu Xian	1.018	5.759	1.31	1.113	0
An Hui Sheng Sui Xi Xian	0.867	8.269	1.296	1.155	0
An Hui Sheng Tong Ling Xian	0.892	7.211	1.22	1.266	1
An Hui Sheng Huai Ning Xian	1	7.985	1.348	1.205	1
An Hui Sheng Cong Yang Xian	0.925	8.319	1.312	1.251	1
An Hui Sheng Qian Shan Xian	0.895	5.474	1.347	1.131	0
An Hui Sheng Tai Hu Xian	0.966	5.66	1.264	1.173	0
An Hui Sheng Xiu Song Xian	0.872	7.291	1.349	1.143	0
An Hui Sheng Wang Jiang Xian	0.915	5.89	1.185	1.214	1
An Hui Sheng Yue Xi Xian	1.041	6.942	1.306	1.234	1
An Hui Sheng Xi Xian	0.967	7.769	1.243	1.164	1
An Hui Sheng Xiu Ning Xian	0.978	8.245	1.251	1.199	1
An Hui Sheng Yi Xian	0.987	5.732	1.301	1.236	0
An Hui Sheng Qi Men Xian	0.901	6.667	1.243	1.293	0
An Hui Sheng Lai An Xian	1.033	6.748	1.3	1.14	0
An Hui Sheng Quan Jiao Xian	1.021	8.134	1.299	1.206	0
An Hui Sheng Ding Yuan Xian	0.979	5.724	1.228	1.115	0
An Hui Sheng Feng Yang Xian	1.006	7.3	1.259	1.293	1
An Hui Sheng Lin Quan Xian	0.928	7.266	1.213	1.145	0
An Hui Sheng Tai He Xian	0.948	7.588	1.206	1.134	1
An Hui Sheng Fu Nan Xian	1.044	6.576	1.177	1.196	1
An Hui Sheng Ying Shang Xian	1.03	6.406	1.175	1.299	0
An Hui Sheng Dang Shan Xian	0.934	7.055	1.268	1.306	1
An Hui Sheng Xiao Xian	0.896	7.623	1.174	1.281	0
An Hui Sheng Ling Bi Xian	0.924	6.085	1.267	1.277	1
An Hui Sheng Si Xian	0.988	6.557	1.153	1.255	0
Jiang Xi Sheng Nan Chang Xian	0.987	6.005	1.311	1.252	1
Jiang Xi Sheng Xin Jian Xian	1.005	8.255	1.155	1.202	0
Jiang Xi Sheng An Yi Xian	1.035	6.667	1.27	1.115	0
Jiang Xi Sheng Jin Xian Xian	0.998	6.618	1.293	1.251	1
Jiang Xi Sheng Fu Liang Xian	0.918	5.686	1.297	1.202	0
Jiang Xi Sheng Lian Hua Xian	0.93	5.783	1.232	1.298	0
Jiang Xi Sheng Shang Li Xian	0.879	5.878	1.189	1.277	1
Jiang Xi Sheng Lu Xi Xian	0.889	8.052	1.321	1.197	1
Jiang Xi Sheng Jiu Jiang Xian	0.954	5.798	1.335	1.108	0
Jiang Xi Sheng Wu Ning Xian	0.963	8.339	1.307	1.237	1
Jiang Xi Sheng Xiu Shui Xian	0.968	7.149	1.327	1.209	0
Jiang Xi Sheng Yong Xiu Xian	1.039	5.608	1.215	1.137	1
Jiang Xi Sheng De An Xian	0.922	5.488	1.343	1.164	0
Jiang Xi Sheng Xing Zi Xian	1.031	6.79	1.171	1.106	1
Jiang Xi Sheng Dou Chang Xian	0.982	8.437	1.193	1.189	0
Jiang Xi Sheng Hu Kou Xian	0.92	8.223	1.296	1.152	0
Jiang Xi Sheng Peng Ze Xian	0.939	7.025	1.305	1.14	0
Jiang Xi Sheng Fen Yi Xian	0.868	7.6	1.339	1.219	0
Jiang Xi Sheng Yu Jiang Xian	0.972	6.031	1.324	1.285	0
Jiang Xi Sheng Gan Xian	0.943	5.478	1.204	1.204	1
Jiang Xi Sheng Xin Feng Xian	1.02	5.794	1.255	1.211	1
Jiang Xi Sheng Da Yu Xian	1.011	7.728	1.338	1.209	1
Jiang Xi Sheng Shang You Xian	0.888	7.229	1.152	1.129	0
Jiang Xi Sheng Chong Yi Xian	0.861	6.469	1.308	1.178	0
Jiang Xi Sheng An Yuan Xian	0.969	6.069	1.183	1.3	0
Jiang Xi Sheng Long Nan Xian	0.945	6.171	1.216	1.144	0
Jiang Xi Sheng Ding Nan Xian	0.875	8.082	1.196	1.12	0
Jiang Xi Sheng Quan Nan Xian	0.938	6.416	1.17	1.27	1
Jiang Xi Sheng Ning Dou Xian	1.013	7.549	1.164	1.152	1
Jiang Xi Sheng Yu Dou Xian	1.035	7.235	1.165	1.114	1
Jiang Xi Sheng Xing Guo Xian	1.008	7.956	1.313	1.148	1
Jiang Xi Sheng Hui Chang Xian	0.947	7.875	1.193	1.218	1
Jiang Xi Sheng Xun Wu Xian	0.929	8.119	1.331	1.247	0
Jiang Xi Sheng Shi Cheng Xian	0.96	8.132	1.238	1.15	1
Jiang Xi Sheng Ji An Xian	0.9	8.109	1.292	1.199	1
Jiang Xi Sheng Ji Shui Xian	0.982	5.87	1.299	1.145	1
Jiang Xi Sheng Xia Jiang Xian	0.928	6.8	1.19	1.275	1
Jiang Xi Sheng Xin Gan Xian	0.904	7.005	1.23	1.227	0
Jiang Xi Sheng Yong Feng Xian	0.873	6.01	1.313	1.268	0
Jiang Xi Sheng Tai He Xian	0.977	6.821	1.341	1.215	1
Jiang Xi Sheng Sui Chuan Xian	1.038	7.362	1.281	1.104	0
Jiang Xi Sheng Wan An Xian	1.012	5.954	1.317	1.224	0
Jiang Xi Sheng An Fu Xian	0.898	7.613	1.161	1.17	1
Jiang Xi Sheng Yong Xin Xian	0.888	5.584	1.311	1.315	0
Jiang Xi Sheng Feng Xin Xian	0.858	6.571	1.29	1.195	1
Jiang Xi Sheng Wan Zai Xian	0.958	6.181	1.336	1.257	0
Jiang Xi Sheng Shang Gao Xian	1.024	6.317	1.325	1.219	0
Jiang Xi Sheng Yi Feng Xian	0.851	5.461	1.256	1.26	0
Jiang Xi Sheng Jing An Xian	1.036	6.534	1.237	1.248	1
Jiang Xi Sheng Tong Gu Xian	0.951	5.829	1.269	1.158	1
Jiang Xi Sheng Nan Cheng Xian	0.888	7.813	1.256	1.289	0
Jiang Xi Sheng Li Chuan Xian	0.87	5.522	1.335	1.223	0
Jiang Xi Sheng Nan Feng Xian	0.912	8.109	1.213	1.256	1
Jiang Xi Sheng Chong Ren Xian	1.005	6.617	1.231	1.28	0
Jiang Xi Sheng Le An Xian	1.021	7.552	1.328	1.182	1
Jiang Xi Sheng Yi Huang Xian	0.93	7.079	1.154	1.312	1
Jiang Xi Sheng Jin Xi Xian	0.91	6.857	1.304	1.149	0
Jiang Xi Sheng Zi Xi Xian	1.019	6.866	1.34	1.19	1
Jiang Xi Sheng Dong Xiang Xian	0.945	6.049	1.167	1.158	1
Jiang Xi Sheng Guang Chang Xian	0.918	5.659	1.212	1.108	1
Jiang Xi Sheng Shang Rao Xian	0.902	5.501	1.19	1.21	0
Jiang Xi Sheng Guang Feng Xian	0.876	8.008	1.336	1.302	0
Jiang Xi Sheng Yu Shan Xian	0.987	7.729	1.301	1.144	0
Jiang Xi Sheng Qian Shan Xian	1.019	8.32	1.175	1.182	0
Jiang Xi Sheng Heng Feng Xian	0.935	7.35	1.234	1.195	0
Jiang Xi Sheng Yi Yang Xian	0.916	6.166	1.153	1.142	0
Jiang Xi Sheng Yu Gan Xian	0.992	7.561	1.18	1.224	0
Jiang Xi Sheng Po Yang Xian	0.992	6.648	1.228	1.22	1
Jiang Xi Sheng Wan Nian Xian	0.947	7.678	1.153	1.238	0
Jiang Xi Sheng Wu Yuan Xian	0.999	7.91	1.306	1.284	1
Shan Dong Sheng Ping Yin Xian	0.866	7.164	1.341	1.258	0
Shan Dong Sheng Ji Yang Xian	0.978	8.292	1.225	1.193	0
Shan Dong Sheng Shang He Xian	1.046	7.507	1.305	1.14	0
Shan Dong Sheng Huan Tai Xian	0.891	5.772	1.282	1.112	0
Shan Dong Sheng Gao Qing Xian	0.929	7.639	1.153	1.13	1
Shan Dong Sheng Yi Yuan Xian	0.85	6.362	1.265	1.291	1
Shan Dong Sheng Ken Li Xian	1.006	6.776	1.265	1.126	0
Shan Dong Sheng Li Jin Xian	1.01	6.622	1.218	1.191	1
Shan Dong Sheng Guang Rao Xian	1.014	5.816	1.311	1.248	0
Shan Dong Sheng Zhang Dao Xian	0.96	7.551	1.243	1.115	1
Shan Dong Sheng Lin Qu Xian	0.928	7.358	1.322	1.111	0
Shan Dong Sheng Chang Le Xian	0.859	6.491	1.246	1.102	0
Shan Dong Sheng Wei Shan Xian	0.884	7.153	1.331	1.268	1
Shan Dong Sheng Yu Tai Xian	0.89	7.315	1.18	1.128	1
Shan Dong Sheng Jin Xiang Xian	0.936	6.892	1.189	1.116	0
Shan Dong Sheng Jia Xiang Xian	0.977	7.947	1.179	1.292	0
Shan Dong Sheng Wen Shang Xian	0.911	7.002	1.206	1.27	0
Shan Dong Sheng Si Shui Xian	0.866	5.956	1.294	1.103	0
Shan Dong Sheng Liang Shan Xian	1.043	7.907	1.34	1.204	1
Shan Dong Sheng Ning Yang Xian	0.942	6.597	1.335	1.114	0
Shan Dong Sheng Dong Ping Xian	0.987	7.453	1.273	1.185	0
Shan Dong Sheng Wu Lian Xian	1.027	7.955	1.211	1.24	0
Shan Dong Sheng Ju Xian	0.873	8.199	1.274	1.138	1
Shan Dong Sheng Yi Nan Xian	0.855	6.833	1.162	1.172	0
Shan Dong Sheng Tan Cheng Xian	1.002	6.487	1.251	1.147	0
Shan Dong Sheng Yi Shui Xian	1.034	8.396	1.282	1.121	1
Shan Dong Sheng Cang Shan Xian	0.966	5.933	1.317	1.231	1
Shan Dong Sheng Fei Xian	1.036	8.4	1.258	1.268	0
Shan Dong Sheng Ping Yi Xian	0.874	5.646	1.309	1.198	0
Shan Dong Sheng Ju Nan Xian	0.988	7.828	1.203	1.285	1
Shan Dong Sheng Meng Yin Xian	0.939	6.441	1.268	1.28	0
Shan Dong Sheng Lin Shu Xian	0.966	5.881	1.264	1.181	0
Shan Dong Sheng Ling Xian	0.856	5.947	1.316	1.287	0
Shan Dong Sheng Ning Jin Xian	0.95	8.398	1.295	1.283	1
Shan Dong Sheng Qing Yun Xian	0.86	7.178	1.289	1.253	1
Shan Dong Sheng Lin Yi Xian	1.002	5.701	1.211	1.293	0
Shan Dong Sheng Qi He Xian	0.909	8.251	1.325	1.285	1
Shan Dong Sheng Ping Yuan Xian	1.036	5.623	1.263	1.191	0
Shan Dong Sheng Xia Jin Xian	0.876	7.811	1.158	1.291	0
Shan Dong Sheng Wu Cheng Xian	0.902	6.734	1.196	1.282	1
Shan Dong Sheng Yang Gu Xian	0.858	5.813	1.264	1.313	0
Shan Dong Sheng Shen Xian	0.978	6.608	1.168	1.107	0
Shan Dong Sheng Chi Ping Xian	0.87	6.907	1.273	1.156	1
Shan Dong Sheng Dong A Xian	0.883	6.112	1.181	1.143	1
Shan Dong Sheng Guan Xian	0.937	6.225	1.267	1.22	1
Shan Dong Sheng Gao Tang Xian	0.917	8.093	1.241	1.197	1
Shan Dong Sheng Hui Min Xian	0.997	8.19	1.333	1.106	0
Shan Dong Sheng Yang Xin Xian	0.854	6.335	1.187	1.236	0
Shan Dong Sheng Wu Di Xian	1.021	7.481	1.221	1.258	1
Shan Dong Sheng Zhan Hua Xian	0.926	7.144	1.277	1.23	1
Shan Dong Sheng Bo Xing Xian	1.042	6.836	1.287	1.24	0
Shan Dong Sheng Zou Ping Xian	0.944	7.257	1.264	1.199	0
Shan Dong Sheng Cao Xian	0.961	7.364	1.174	1.279	0
Shan Dong Sheng Dan Xian	1.033	7.844	1.231	1.272	1
Shan Dong Sheng Cheng Wu Xian	0.878	5.772	1.269	1.288	0
Shan Dong Sheng Ju Ye Xian	0.965	7.068	1.325	1.263	0
Shan Dong Sheng Yun Cheng Xian	0.923	6.904	1.167	1.127	1
Shan Dong Sheng Juan Cheng Xian	1.028	6.828	1.155	1.181	1
Shan Dong Sheng Ding Tao Xian	0.965	8.448	1.309	1.195	0
Shan Dong Sheng Dong Ming Xian	0.939	7.844	1.216	1.181	0
He Nan Sheng Zhong Mou Xian	0.939	6.083	1.338	1.109	1
He Nan Sheng Qi Xian	1.039	8.004	1.301	1.211	1
He Nan Sheng Tong Xu Xian	0.955	8.058	1.348	1.183	0
He Nan Sheng Wei Shi Xian	0.912	7.769	1.312	1.185	1
He Nan Sheng Kai Feng Xian	0.972	6.558	1.261	1.264	0
He Nan Sheng Lan Kao Xian	0.953	7.294	1.331	1.151	1
He Nan Sheng Meng Jin Xian	0.945	6.668	1.344	1.18	0
He Nan Sheng Xin An Xian	1.003	5.62	1.22	1.288	1
He Nan Sheng Luan Chuan Xian	0.913	7.566	1.179	1.151	1
He Nan Sheng Song Xian	0.867	6.766	1.248	1.205	0
He Nan Sheng Ru Yang Xian	0.861	6.229	1.19	1.178	1
He Nan Sheng Yi Yang Xian	0.905	5.61	1.254	1.139	0
He Nan Sheng Luo Ning Xian	0.995	6.78	1.278	1.319	0
He Nan Sheng Yi Chuan Xian	1.045	7.964	1.2	1.136	0
He Nan Sheng Bao Feng Xian	0.896	7.931	1.233	1.296	0
He Nan Sheng Ye Xian	0.97	6.187	1.292	1.161	0
He Nan Sheng Lu Shan Xian	0.858	7.294	1.26	1.122	0
He Nan Sheng Jia Xian	0.972	7.809	1.174	1.114	0
He Nan Sheng An Yang Xian	0.886	6.89	1.323	1.136	0
He Nan Sheng Tang Yin Xian	0.922	5.864	1.267	1.218	1
He Nan Sheng Hua Xian	0.947	6.483	1.185	1.101	0
He Nan Sheng Nei Huang Xian	0.977	6.904	1.313	1.224	1
He Nan Sheng Xun Xian	0.962	6.608	1.173	1.18	0
He Nan Sheng Qi Xian	0.91	6.708	1.296	1.301	0
He Nan Sheng Xin Xiang Xian	0.86	6.947	1.214	1.273	1
He Nan Sheng Huo Jia Xian	1.007	5.584	1.293	1.316	1
He Nan Sheng Yuan Yang Xian	0.95	7.195	1.163	1.164	0
He Nan Sheng Yan Jin Xian	0.956	6.54	1.314	1.135	0
He Nan Sheng Feng Qiu Xian	0.954	7.249	1.235	1.142	1
He Nan Sheng Zhang Yuan Xian	1.041	6.558	1.29	1.239	1
He Nan Sheng Xiu Wu Xian	0.859	6.818	1.169	1.291	0
He Nan Sheng Bo Ai Xian	0.899	5.478	1.198	1.206	1
He Nan Sheng Wu Zhi Xian	1.013	6.685	1.203	1.144	1
He Nan Sheng Wen Xian	0.917	5.489	1.159	1.151	0
He Nan Sheng Qing Feng Xian	0.921	6.337	1.338	1.202	0
He Nan Sheng Nan Le Xian	0.9	5.892	1.266	1.242	1
He Nan Sheng Fan Xian	0.876	5.788	1.181	1.189	0
He Nan Sheng Tai Qian Xian	0.856	6.351	1.169	1.294	1
He Nan Sheng Pu Yang Xian	0.946	5.611	1.213	1.244	0
He Nan Sheng Xu Chang Xian	1.009	7.374	1.331	1.283	0
He Nan Sheng Yan Ling Xian	0.849	6.794	1.299	1.103	1
He Nan Sheng Xiang Cheng Xian	0.866	6.91	1.319	1.142	1
He Nan Sheng Wu Yang Xian	1.037	8.425	1.314	1.19	0
He Nan Sheng Lin Ying Xian	1.047	5.813	1.185	1.151	0
He Nan Sheng Yan Cheng Xian	0.991	7.783	1.227	1.258	1
He Nan Sheng Mian Chi Xian	0.904	6.17	1.165	1.275	0
He Nan Sheng Shan Xian	1.022	6.527	1.179	1.146	0
He Nan Sheng Lu Shi Xian	0.924	7.179	1.302	1.262	1
He Nan Sheng Nan Zhao Xian	0.887	6.718	1.19	1.153	1
He Nan Sheng Fang Cheng Xian	0.981	6.135	1.192	1.282	0
He Nan Sheng Xi Xia Xian	0.87	7.725	1.169	1.149	1
He Nan Sheng Zhen Ping Xian	1.022	8.09	1.237	1.242	1
He Nan Sheng Nei Xiang Xian	1.014	6.101	1.295	1.282	0
He Nan Sheng Xi Chuan Xian	0.889	5.718	1.264	1.229	0
He Nan Sheng She Qi Xian	1.039	6.529	1.255	1.307	0
He Nan Sheng Tang He Xian	0.984	7.781	1.306	1.279	1
He Nan Sheng Xin Ye Xian	0.907	7.459	1.218	1.202	0
He Nan Sheng Tong Bai Xian	0.927	7.153	1.175	1.103	0
He Nan Sheng Min Quan Xian	1.006	7.287	1.276	1.187	0
He Nan Sheng Sui Xian	0.932	6.543	1.224	1.123	1
He Nan Sheng Ning Ling Xian	1.029	7.387	1.218	1.123	0
He Nan Sheng Zhe Cheng Xian	0.922	5.746	1.242	1.122	1
He Nan Sheng Yu Cheng Xian	0.953	7.311	1.29	1.208	1
He Nan Sheng Xia Yi Xian	1.048	7.249	1.281	1.231	0
He Nan Sheng Luo Shan Xian	0.953	8.357	1.326	1.251	1
He Nan Sheng Guang Shan Xian	0.903	7.317	1.168	1.099	1
He Nan Sheng Xin Xian	1.049	7.934	1.315	1.19	0
He Nan Sheng Shang Cheng Xian	0.949	8.038	1.346	1.194	0
He Nan Sheng Gu Shi Xian	0.959	8.025	1.262	1.151	0
He Nan Sheng Huang Chuan Xian	0.934	8.16	1.301	1.282	0
He Nan Sheng Huai Bin Xian	0.89	5.984	1.269	1.253	1
He Nan Sheng Xi Xian	0.988	5.778	1.273	1.252	0
He Nan Sheng Fu Gou Xian	0.858	7.24	1.149	1.275	0
He Nan Sheng Xi Hua Xian	0.866	5.89	1.332	1.317	0
He Nan Sheng Shang Shui Xian	0.958	6.64	1.215	1.103	1
He Nan Sheng Shen Qiu Xian	0.911	7.372	1.187	1.16	0
He Nan Sheng Dan Cheng Xian	0.948	6.481	1.169	1.215	1
He Nan Sheng Huai Yang Xian	0.907	5.997	1.343	1.109	1
He Nan Sheng Tai Kang Xian	1.044	7.133	1.317	1.129	0
He Nan Sheng Lu Yi Xian	1.003	5.52	1.241	1.117	1
He Nan Sheng Xi Ping Xian	0.897	6.95	1.218	1.248	0
He Nan Sheng Shang Cai Xian	0.978	5.463	1.265	1.286	1
He Nan Sheng Ping Yu Xian	0.902	7.271	1.215	1.124	1
He Nan Sheng Zheng Yang Xian	0.951	6.033	1.322	1.208	0
He Nan Sheng Que Shan Xian	0.88	7.015	1.327	1.275	1
He Nan Sheng Mi Yang Xian	0.939	8.286	1.252	1.121	1
He Nan Sheng Ru Nan Xian	0.889	8.248	1.223	1.17	0
He Nan Sheng Sui Ping Xian	0.962	6.275	1.276	1.22	1
He Nan Sheng Xin Cai Xian	0.958	7.251	1.289	1.301	1
Hu Bei Sheng Yang Xin Xian	0.879	6.246	1.209	1.305	1
Hu Bei Sheng Yun Xian	1.039	7.708	1.255	1.15	1
Hu Bei Sheng Yun Xi Xian	0.955	5.844	1.156	1.24	0
Hu Bei Sheng Zhu Shan Xian	1.013	5.773	1.264	1.306	0
Hu Bei Sheng Zhu Xi Xian	0.925	6.772	1.218	1.273	1
Hu Bei Sheng Fang Xian	0.934	6.538	1.292	1.218	1
Hu Bei Sheng Yuan An Xian	0.973	6.073	1.248	1.153	0
Hu Bei Sheng Xing Shan Xian	1.046	6.099	1.206	1.135	0
Hu Bei Sheng Zi Gui Xian	0.983	8.236	1.274	1.113	0
Hu Bei Sheng Zhang Yang Tu Jia Zu Zi Zhi Xian	1.03	8.346	1.285	1.25	0
Hu Bei Sheng Wu Feng Tu Jia Zu Zi Zhi Xian	1.035	7.464	1.181	1.221	1
Hu Bei Sheng Nan Zhang Xian	0.943	7.249	1.271	1.108	0
Hu Bei Sheng Gu Cheng Xian	0.866	7.529	1.276	1.295	0
Hu Bei Sheng Bao Kang Xian	0.985	6.111	1.317	1.156	1
Hu Bei Sheng Jing Shan Xian	0.967	6.618	1.28	1.175	0
Hu Bei Sheng Sha Yang Xian	0.911	7.301	1.276	1.12	0
Hu Bei Sheng Xiao Chang Xian	1.004	6.263	1.297	1.223	1
Hu Bei Sheng Da Wu Xian	0.862	5.957	1.306	1.17	0
Hu Bei Sheng Yun Meng Xian	1.036	7.785	1.263	1.128	1
Hu Bei Sheng Gong An Xian	0.896	8.13	1.34	1.143	0
Hu Bei Sheng Jian Li Xian	1.012	7.434	1.271	1.275	0
Hu Bei Sheng Jiang Ling Xian	0.94	7.532	1.284	1.147	1
Hu Bei Sheng Tuan Feng Xian	0.922	5.612	1.246	1.288	0
Hu Bei Sheng Hong An Xian	0.992	7.538	1.183	1.104	1
Hu Bei Sheng Luo Tian Xian	0.902	7.904	1.318	1.214	1
Hu Bei Sheng Ying Shan Xian	1.012	5.947	1.333	1.292	0
Hu Bei Sheng Xi Shui Xian	0.864	8.186	1.152	1.135	1
Hu Bei Sheng Qi Chun Xian	0.934	5.505	1.238	1.303	1
Hu Bei Sheng Huang Mei Xian	1.013	5.526	1.251	1.166	0
Hu Bei Sheng Jia Yu Xian	0.912	6.76	1.198	1.124	0
Hu Bei Sheng Tong Cheng Xian	0.901	5.96	1.293	1.219	1
Hu Bei Sheng Chong Yang Xian	0.899	7.768	1.216	1.121	1
Hu Bei Sheng Tong Shan Xian	0.852	8.279	1.285	1.12	0
Hu Bei Sheng Jian Shi Xian	0.929	7.966	1.283	1.103	1
Hu Bei Sheng Ba Dong Xian	1.044	6.674	1.216	1.174	0
Hu Bei Sheng Xuan En Xian	0.902	5.458	1.302	1.139	0
Hu Bei Sheng Xian Feng Xian	0.91	7.235	1.284	1.202	1
Hu Bei Sheng Lai Feng Xian	0.873	6.454	1.23	1.299	1
Hu Bei Sheng He Feng Xian	0.917	5.838	1.188	1.315	0
Hu Nan Sheng Zhang Sha Xian	1.013	7.005	1.225	1.141	0
Hu Nan Sheng Wang Cheng Xian	0.849	5.717	1.182	1.31	1
Hu Nan Sheng Ning Xiang Xian	1.036	6.914	1.189	1.304	1
Hu Nan Sheng Zhu Zhou Xian	0.89	6.895	1.203	1.178	1
Hu Nan Sheng You Xian	0.884	8.034	1.157	1.106	1
Hu Nan Sheng Cha Ling Xian	0.941	6.488	1.297	1.247	1
Hu Nan Sheng Yan Ling Xian	1.019	6.656	1.194	1.271	1
Hu Nan Sheng Xiang Tan Xian	1.029	5.644	1.293	1.26	0
Hu Nan Sheng Heng Yang Xian	1.008	5.471	1.307	1.17	1
Hu Nan Sheng Heng Nan Xian	0.925	7.302	1.183	1.297	1
Hu Nan Sheng Heng Shan Xian	0.865	6.305	1.336	1.235	0
Hu Nan Sheng Heng Dong Xian	0.918	8.02	1.224	1.132	0
Hu Nan Sheng Qi Dong Xian	0.996	7.576	1.159	1.302	1
Hu Nan Sheng Shao Dong Xian	0.982	5.689	1.344	1.261	0
Hu Nan Sheng Xin Shao Xian	0.87	7.851	1.151	1.252	0
Hu Nan Sheng Shao Yang Xian	0.854	7.825	1.159	1.24	1
Hu Nan Sheng Long Hui Xian	0.905	8.121	1.21	1.274	0
Hu Nan Sheng Dong Kou Xian	0.998	6.286	1.234	1.216	0
Hu Nan Sheng Sui Ning Xian	0.916	8.016	1.327	1.262	0
Hu Nan Sheng Xin Ning Xian	0.871	5.506	1.165	1.156	0
Hu Nan Sheng Cheng Bu Miao Zu Zi Zhi Xian	0.896	8.44	1.169	1.237	0
Hu Nan Sheng Yue Yang Xian	1	7.577	1.297	1.143	0
Hu Nan Sheng Hua Rong Xian	0.888	8.403	1.332	1.227	0
Hu Nan Sheng Xiang Yin Xian	0.909	6.572	1.151	1.155	0
Hu Nan Sheng Ping Jiang Xian	1.048	7.549	1.266	1.297	1
Hu Nan Sheng An Xiang Xian	0.945	6.385	1.25	1.124	0
Hu Nan Sheng Han Shou Xian	1.034	8.409	1.272	1.128	1
Hu Nan Sheng Li Xian	0.971	5.736	1.32	1.172	1
Hu Nan Sheng Lin Li Xian	1.025	8.087	1.241	1.26	0
Hu Nan Sheng Tao Yuan Xian	0.944	5.951	1.163	1.256	0
Hu Nan Sheng Shi Men Xian	1.018	8.357	1.188	1.133	0
Hu Nan Sheng Ci Li Xian	0.981	6.396	1.298	1.187	1
Hu Nan Sheng Sang Zhi Xian	1.003	6.262	1.248	1.156	0
Hu Nan Sheng Nan Xian	0.901	5.949	1.152	1.21	0
Hu Nan Sheng Tao Jiang Xian	0.922	6.824	1.295	1.306	0
Hu Nan Sheng An Hua Xian	1.002	6.525	1.254	1.257	1
Hu Nan Sheng Gui Yang Xian	0.968	7.548	1.25	1.282	1
Hu Nan Sheng Yi Zhang Xian	0.852	8.282	1.226	1.223	0
Hu Nan Sheng Yong Xing Xian	0.963	7.629	1.167	1.178	1
Hu Nan Sheng Jia He Xian	0.914	6.58	1.159	1.282	0
Hu Nan Sheng Lin Wu Xian	0.983	6.334	1.151	1.28	0
Hu Nan Sheng Ru Cheng Xian	0.978	8.001	1.315	1.157	1
Hu Nan Sheng Gui Dong Xian	0.968	5.453	1.181	1.18	1
Hu Nan Sheng An Ren Xian	1.01	6.514	1.287	1.146	1
Hu Nan Sheng Qi Yang Xian	0.943	7.26	1.227	1.166	1
Hu Nan Sheng Dong An Xian	0.986	6.188	1.21	1.168	1
Hu Nan Sheng Shuang Pai Xian	0.975	7.561	1.217	1.197	0
Hu Nan Sheng Dao Xian	1.026	5.497	1.328	1.107	1
Hu Nan Sheng Jiang Yong Xian	1.004	8.435	1.302	1.195	0
Hu Nan Sheng Ning Yuan Xian	1.018	8.156	1.249	1.283	0
Hu Nan Sheng Lan Shan Xian	1.006	6.586	1.333	1.113	0
Hu Nan Sheng Xin Tian Xian	1.037	7.424	1.203	1.303	1
Hu Nan Sheng Jiang Hua Yao Zu Zi Zhi Xian	1.017	6.285	1.238	1.258	1
Hu Nan Sheng Zhong Fang Xian	0.996	7.793	1.276	1.223	0
Hu Nan Sheng Yuan Ling Xian	0.976	6.857	1.208	1.241	0
Hu Nan Sheng Chen Xi Xian	0.956	6.816	1.151	1.138	0
Hu Nan Sheng Xu Pu Xian	0.954	8.227	1.189	1.119	1
Hu Nan Sheng Hui Tong Xian	0.96	8.416	1.305	1.296	1
Hu Nan Sheng Ma Yang Miao Zu Zi Zhi Xian	0.993	7.23	1.264	1.122	1
Hu Nan Sheng Xin Huang Dong Zu Zi Zhi Xian	0.867	6.2	1.185	1.157	1
Hu Nan Sheng Zhi Jiang Dong Zu Zi Zhi Xian	1.04	7.898	1.171	1.294	1
Hu Nan Sheng Jing Zhou Miao Zu Dong Zu Zi Zhi Xian	0.9	5.956	1.231	1.29	0
Hu Nan Sheng Tong Dao Dong Zu Zi Zhi Xian	1.001	6.89	1.282	1.205	1
Hu Nan Sheng Shuang Feng Xian	0.921	6.571	1.278	1.126	1
Hu Nan Sheng Xin Hua Xian	0.998	8.151	1.218	1.262	0
Hu Nan Sheng Lu Xi Xian	1.042	5.837	1.199	1.277	0
Hu Nan Sheng Feng Huang Xian	1.023	6.105	1.205	1.242	0
Hu Nan Sheng Hua Yuan Xian	1.015	7.018	1.179	1.109	0
Hu Nan Sheng Bao Jing Xian	0.91	7.551	1.26	1.203	0
Hu Nan Sheng Gu Zhang Xian	0.897	8.377	1.179	1.26	1
Hu Nan Sheng Yong Shun Xian	0.969	8.383	1.336	1.262	1
Hu Nan Sheng Long Shan Xian	1.015	6.114	1.232	1.24	0
Guang Dong Sheng Qu Jiang Xian	0.902	5.571	1.198	1.279	1
Guang Dong Sheng Shi Xing Xian	1.021	7.07	1.171	1.143	1
Guang Dong Sheng Ren Hua Xian	0.851	8.018	1.251	1.139	1
Guang Dong Sheng Weng Yuan Xian	0.921	8.171	1.274	1.262	0
Guang Dong Sheng Ru Yuan Yao Zu Zi Zhi Xian	0.961	8.217	1.325	1.175	0
Guang Dong Sheng Xin Feng Xian	1.001	6.576	1.177	1.267	0
Guang Dong Sheng Nan Ao Xian	0.977	5.476	1.215	1.101	0
Guang Dong Sheng Sui Xi Xian	0.923	5.936	1.209	1.249	0
Guang Dong Sheng Xu Wen Xian	0.886	8.305	1.345	1.16	0
Guang Dong Sheng Dian Bai Xian	1.021	5.781	1.16	1.247	0
Guang Dong Sheng Guang Ning Xian	0.959	7.608	1.218	1.182	0
Guang Dong Sheng Huai Ji Xian	0.985	5.836	1.316	1.283	0
Guang Dong Sheng Feng Kai Xian	0.88	6.098	1.149	1.199	0
Guang Dong Sheng De Qing Xian	0.904	6.751	1.334	1.31	0
Guang Dong Sheng Bo Luo Xian	0.92	7.149	1.24	1.292	1
Guang Dong Sheng Hui Dong Xian	0.863	7.368	1.299	1.28	1
Guang Dong Sheng Long Men Xian	0.996	5.528	1.215	1.179	0
Guang Dong Sheng Mei Xian	1.008	6.944	1.209	1.238	0
Guang Dong Sheng Da Pu Xian	0.928	6.465	1.234	1.238	0
Guang Dong Sheng Feng Shun Xian	1.02	5.706	1.339	1.168	1
Guang Dong Sheng Wu Hua Xian	0.937	6.721	1.165	1.176	1
Guang Dong Sheng Ping Yuan Xian	0.857	5.506	1.324	1.113	0
Guang Dong Sheng Jiao Ling Xian	1.034	8.038	1.261	1.266	0
Guang Dong Sheng Hai Feng Xian	0.948	7.155	1.337	1.275	1
Guang Dong Sheng Lu He Xian	1.01	8.046	1.162	1.305	1
Guang Dong Sheng Zi Jin Xian	0.885	8.008	1.298	1.154	0
Guang Dong Sheng Long Chuan Xian	0.955	6.629	1.252	1.138	0
Guang Dong Sheng Lian Ping Xian	0.93	6.503	1.232	1.16	1
Guang Dong Sheng He Ping Xian	0.958	8.4	1.279	1.184	0
Guang Dong Sheng Dong Yuan Xian	0.982	6.458	1.33	1.126	0
Guang Dong Sheng Yang Xi Xian	0.969	7.617	1.231	1.17	0
Guang Dong Sheng Yang Dong Xian	0.985	5.906	1.171	1.143	1
Guang Dong Sheng Fo Gang Xian	0.859	7.954	1.318	1.198	0
Guang Dong Sheng Yang Shan Xian	1.015	5.941	1.189	1.217	0
Guang Dong Sheng Lian Shan Zhuang Zu Yao Zu Zi Zhi Xian	0.876	7.458	1.286	1.28	0
Guang Dong Sheng Lian Nan Yao Zu Zi Zhi Xian	1.014	6.366	1.216	1.249	1
Guang Dong Sheng Qing Xin Xian	1.006	7.076	1.215	1.2	0
Guang Dong Sheng Chao An Xian	1.009	5.718	1.206	1.124	0
Guang Dong Sheng Rao Ping Xian	0.978	5.753	1.306	1.225	0
Guang Dong Sheng Jie Dong Xian	0.886	6.417	1.162	1.154	0
Guang Dong Sheng Jie Xi Xian	0.978	7.655	1.304	1.222	0
Guang Dong Sheng Hui Lai Xian	0.97	6.146	1.315	1.224	1
Guang Dong Sheng Xin Xing Xian	0.932	5.877	1.18	1.179	1
Guang Dong Sheng Yu Nan Xian	0.894	8.109	1.16	1.142	0
Guang Dong Sheng Yun An Xian	0.997	7.532	1.184	1.198	0
Guang Xi Yong Ning Xian	1.033	6.244	1.273	1.256	1
Guang Xi Wu Ming Xian	1.042	7.646	1.274	1.212	0
Guang Xi Long An Xian	0.91	7.87	1.308	1.264	1
Guang Xi Ma Shan Xian	0.987	7.272	1.255	1.167	0
Guang Xi Shang Lin Xian	0.904	6.258	1.277	1.272	1
Guang Xi Bin Yang Xian	1.041	5.997	1.289	1.222	0
Guang Xi Heng Xian	0.871	8.362	1.314	1.142	0
Guang Xi Liu Jiang Xian	1.039	7.984	1.275	1.153	0
Guang Xi Liu Cheng Xian	0.9	7.073	1.332	1.143	0
Guang Xi Lu Zhai Xian	0.912	8.132	1.302	1.211	0
Guang Xi Rong An Xian	0.932	7.908	1.189	1.126	1
Guang Xi Rong Shui Miao Zu Zi Zhi Xian	0.885	7.417	1.186	1.106	1
Guang Xi San Jiang Dong Zu Zi Zhi Xian	0.946	5.806	1.175	1.206	0
Guang Xi Yang Shuo Xian	1.016	8.114	1.298	1.268	1
Guang Xi Lin Gui Xian	0.904	6.583	1.27	1.293	1
Guang Xi Ling Chuan Xian	0.894	6.043	1.182	1.189	0
Guang Xi Quan Zhou Xian	1.02	6.428	1.309	1.201	1
Guang Xi Xing An Xian	0.878	6.369	1.212	1.138	1
Guang Xi Yong Fu Xian	0.931	6.584	1.342	1.227	1
Guang Xi Guan Yang Xian	0.981	6.349	1.265	1.27	0
Guang Xi Long Sheng Ge Zu Zi Zhi Xian	1.03	5.762	1.162	1.184	1
Guang Xi Zi Yuan Xian	0.886	7.075	1.158	1.147	0
Guang Xi Ping Le Xian	1.011	6.94	1.346	1.21	1
Guang Xi Li Pu Xian	0.965	8.059	1.242	1.199	1
Guang Xi Gong Cheng Yao Zu Zi Zhi Xian	0.998	6.696	1.316	1.133	1
Guang Xi Cang Wu Xian	0.864	5.895	1.286	1.316	0
Guang Xi Teng Xian	0.91	6.186	1.256	1.196	0
Guang Xi Meng Shan Xian	0.942	6.499	1.227	1.193	1
Guang Xi He Pu Xian	0.937	6.956	1.223	1.17	1
Guang Xi Shang Si Xian	0.963	6.03	1.348	1.288	1
Guang Xi Ling Shan Xian	0.899	7.076	1.196	1.261	0
Guang Xi Pu Bei Xian	1.015	5.832	1.206	1.265	1
Guang Xi Ping Nan Xian	0.897	6.284	1.15	1.31	0
Guang Xi Rong Xian	1.048	6.062	1.188	1.197	1
Guang Xi Lu Chuan Xian	1.033	6.935	1.197	1.219	1
Guang Xi Bo Bai Xian	0.969	6.372	1.304	1.194	0
Guang Xi Xing Ye Xian	0.969	7.367	1.18	1.123	1
Guang Xi Tian Yang Xian	1.016	6.549	1.266	1.293	0
Guang Xi Tian Dong Xian	1.021	6.745	1.248	1.133	1
Guang Xi Ping Guo Xian	0.998	7.704	1.336	1.118	0
Guang Xi De Bao Xian	0.921	8.35	1.201	1.315	0
Guang Xi Jing Xi Xian	1.009	5.845	1.214	1.299	0
Guang Xi Na Po Xian	0.997	7.559	1.255	1.275	1
Guang Xi Ling Yun Xian	0.898	7.825	1.279	1.128	0
Guang Xi Le Ye Xian	0.85	7.295	1.317	1.203	0
Guang Xi Tian Lin Xian	0.984	8.119	1.34	1.286	0
Guang Xi Xi Lin Xian	0.85	6.326	1.159	1.289	1
Guang Xi Long Lin Ge Zu Zi Zhi Xian	1.026	7.023	1.223	1.274	0
Guang Xi Zhao Ping Xian	0.929	7.409	1.2	1.159	0
Guang Xi Zhong Shan Xian	0.99	8.025	1.273	1.102	0
Guang Xi Fu Chuan Yao Zu Zi Zhi Xian	1.017	7.744	1.217	1.292	1
Guang Xi Nan Dan Xian	1.028	5.719	1.271	1.262	1
Guang Xi Tian E Xian	1.041	7.403	1.239	1.128	1
Guang Xi Feng Shan Xian	1.005	8.016	1.269	1.198	0
Guang Xi Dong Lan Xian	0.988	7.205	1.307	1.149	1
Guang Xi Luo Cheng Mu Lao Zu Zi Zhi Xian	0.857	7.983	1.329	1.222	1
Guang Xi Huan Jiang Mao Nan Zu Zi Zhi Xian	0.964	7.812	1.183	1.204	1
Guang Xi Ba Ma Yao Zu Zi Zhi Xian	0.899	5.747	1.18	1.267	1
Guang Xi Dou An Yao Zu Zi Zhi Xian	1.049	6.456	1.263	1.316	0
Guang Xi Da Hua Yao Zu Zi Zhi Xian	0.868	7.948	1.244	1.308	0
Guang Xi Xin Cheng Xian	0.897	5.632	1.347	1.105	0
Guang Xi Xiang Zhou Xian	0.972	7.551	1.183	1.288	0
Guang Xi Wu Xuan Xian	0.891	8.041	1.294	1.259	1
Guang Xi Jin Xiu Yao Zu Zi Zhi Xian	0.909	6.839	1.261	1.279	0
Guang Xi Fu Sui Xian	1.019	8.103	1.279	1.229	1
Guang Xi Ning Ming Xian	1.024	5.453	1.289	1.147	0
Guang Xi Long Zhou Xian	1.025	8.143	1.29	1.278	1
Guang Xi Da Xin Xian	1.015	7.837	1.234	1.13	1
Guang Xi Tian Deng Xian	1.034	7.997	1.344	1.239	0
Hai Nan Sheng Ding An Xian	1.018	6.689	1.332	1.267	0
Hai Nan Sheng Tun Chang Xian	1.023	5.901	1.286	1.311	0
Hai Nan Sheng Cheng Mai Xian	0.997	6.496	1.164	1.275	1
Hai Nan Sheng Lin Gao Xian	1.019	8.247	1.335	1.29	1
Hai Nan Sheng Bai Sha Li Zu Zi Zhi Xian	0.882	8.195	1.24	1.273	0
Hai Nan Sheng Chang Jiang Li Zu Zi Zhi Xian	0.925	6.806	1.261	1.228	0
Hai Nan Sheng Le Dong Li Zu Zi Zhi Xian	0.955	7.926	1.31	1.153	1
Hai Nan Sheng Ling Shui Li Zu Zi Zhi Xian	0.925	8.256	1.164	1.192	1
Hai Nan Sheng Bao Ting Li Zu Miao Zu Zi Zhi Xian	0.921	8.049	1.303	1.318	0
Hai Nan Sheng Qiong Zhong Li Zu Miao Zu Zi Zhi Xian	1.038	8.27	1.171	1.265	1
Zhong Qing Shi Xian	0.996	7.476	1.237	1.141	0
Zhong Qing Shi Qi Jiang Xian	1.033	6.741	1.348	1.283	0
Zhong Qing Shi Tong Nan Xian	0.983	6.313	1.237	1.144	1
Zhong Qing Shi Tong Liang Xian	0.864	7.951	1.174	1.148	0
Zhong Qing Shi Da Zu Xian	0.988	8.117	1.253	1.144	1
Zhong Qing Shi Rong Chang Xian	0.93	8.448	1.324	1.198	1
Zhong Qing Shi Bi Shan Xian	1.038	6.271	1.153	1.264	0
Zhong Qing Shi Liang Ping Xian	0.981	7.942	1.347	1.184	1
Zhong Qing Shi Cheng Kou Xian	1.031	8.257	1.184	1.187	1
Zhong Qing Shi Feng Dou Xian	0.906	5.586	1.336	1.195	0
Zhong Qing Shi Dian Jiang Xian	0.931	7.497	1.244	1.113	0
Zhong Qing Shi Wu Long Xian	1.012	7.41	1.264	1.241	1
Zhong Qing Shi Zhong Xian	0.878	6.202	1.165	1.115	0
Zhong Qing Shi Kai Xian	0.935	8.316	1.305	1.109	0
Zhong Qing Shi Yun Yang Xian	0.96	7.764	1.276	1.212	0
Zhong Qing Shi Feng Jie Xian	0.918	7.778	1.327	1.313	0
Zhong Qing Shi Wu Shan Xian	0.987	5.984	1.177	1.208	0
Zhong Qing Shi Wu Xi Xian	0.925	8.15	1.231	1.163	0
Zhong Qing Shi Shi Zhu Tu Jia Zu Zi Zhi Xian	1.037	8.219	1.317	1.105	1
Zhong Qing Shi Xiu Shan Tu Jia Zu Miao Zu Zi Zhi Xian	0.933	8.045	1.22	1.145	0
Zhong Qing Shi You Yang Tu Jia Zu Miao Zu Zi Zhi Xian	1.031	7.768	1.203	1.262	1
Zhong Qing Shi Peng Shui Miao Zu Tu Jia Zu Zi Zhi Xian	1.031	5.596	1.154	1.247	0
Si Chuan Sheng Jin Tang Xian	0.892	5.829	1.188	1.214	0
Si Chuan Sheng Shuang Liu Xian	0.99	8.343	1.178	1.304	0
Si Chuan Sheng Pi Xian	0.953	6.566	1.155	1.258	0
Si Chuan Sheng Da Yi Xian	0.896	6.895	1.192	1.126	1
Si Chuan Sheng Pu Jiang Xian	0.868	6.543	1.252	1.241	0
Si Chuan Sheng Xin Jin Xian	0.952	8.317	1.241	1.155	1
Si Chuan Sheng Rong Xian	0.994	6.471	1.23	1.162	1
Si Chuan Sheng Fu Shun Xian	1.009	7.19	1.314	1.287	1
Si Chuan Sheng Mi Yi Xian	0.968	7.151	1.245	1.302	0
Si Chuan Sheng Yan Bian Xian	0.892	6.421	1.183	1.235	0
Si Chuan Sheng Lu Xian	0.979	8.134	1.243	1.244	1
Si Chuan Sheng He Jiang Xian	0.862	5.983	1.348	1.15	1
Si Chuan Sheng Xu Yong Xian	0.915	6.306	1.159	1.272	1
Si Chuan Sheng Gu Lin Xian	0.947	7.739	1.299	1.269	1
Si Chuan Sheng Zhong Jiang Xian	0.882	6.692	1.205	1.305	0
Si Chuan Sheng Luo Jiang Xian	0.884	6.204	1.28	1.163	0
Si Chuan Sheng San Tai Xian	0.873	7.673	1.276	1.213	1
Si Chuan Sheng Yan Ting Xian	0.977	7.398	1.319	1.111	1
Si Chuan Sheng An Xian	0.968	5.885	1.294	1.103	0
Si Chuan Sheng Zi Tong Xian	1.034	6.756	1.164	1.138	0
Si Chuan Sheng Bei Chuan Qiang Zu Zi Zhi Xian	0.988	6.68	1.166	1.253	1
Si Chuan Sheng Ping Wu Xian	0.965	8.199	1.244	1.146	1
Si Chuan Sheng Wang Cang Xian	0.926	7.56	1.281	1.247	0
Si Chuan Sheng Qing Chuan Xian	1.039	5.867	1.273	1.105	0
Si Chuan Sheng Jian Ge Xian	1.008	7.84	1.151	1.127	0
Si Chuan Sheng Cang Xi Xian	0.983	6.525	1.176	1.273	0
Si Chuan Sheng Peng Xi Xian	0.888	6.296	1.16	1.111	1
Si Chuan Sheng She Hong Xian	0.95	7.094	1.232	1.216	0
Si Chuan Sheng Da Ying Xian	0.935	7.104	1.243	1.261	1
Si Chuan Sheng Wei Yuan Xian	0.862	8.158	1.325	1.188	1
Si Chuan Sheng Zi Zhong Xian	0.953	8.359	1.245	1.2	1
Si Chuan Sheng Long Chang Xian	1.003	6.328	1.348	1.278	0
Si Chuan Sheng Jian Wei Xian	0.967	7.225	1.265	1.236	1
Si Chuan Sheng Jing Yan Xian	0.989	8.056	1.284	1.294	0
Si Chuan Sheng Jia Jiang Xian	0.912	5.714	1.288	1.227	0
Si Chuan Sheng Mu Chuan Xian	0.864	5.641	1.289	1.269	1
Si Chuan Sheng E Bian Yi Zu Zi Zhi Xian	0.886	6.593	1.153	1.236	1
Si Chuan Sheng Ma Bian Yi Zu Zi Zhi Xian	0.973	7.726	1.333	1.235	1
Si Chuan Sheng Nan Bu Xian	0.985	8.303	1.272	1.116	0
Si Chuan Sheng Ying Shan Xian	1.044	8.317	1.321	1.221	1
Si Chuan Sheng Peng An Xian	0.947	5.517	1.155	1.215	1
Si Chuan Sheng Yi Long Xian	0.996	7.256	1.278	1.109	1
Si Chuan Sheng Xi Chong Xian	0.878	8.318	1.238	1.244	1
Si Chuan Sheng Ren Shou Xian	0.955	7.914	1.257	1.167	0
Si Chuan Sheng Peng Shan Xian	1.024	6.418	1.327	1.195	1
Si Chuan Sheng Hong Ya Xian	1	6.611	1.182	1.259	0
Si Chuan Sheng Dan Leng Xian	0.961	6.685	1.205	1.232	1
Si Chuan Sheng Qing Shen Xian	0.997	6.695	1.325	1.294	1
Si Chuan Sheng Yi Bin Xian	0.877	6.899	1.235	1.164	1
Si Chuan Sheng Nan Xi Xian	0.923	7.292	1.285	1.283	1
Si Chuan Sheng Jiang An Xian	0.88	5.464	1.328	1.286	0
Si Chuan Sheng Zhang Ning Xian	0.959	7.282	1.31	1.237	0
Si Chuan Sheng Gao Xian	0.88	7.172	1.266	1.133	0
Si Chuan Sheng Gong Xian	0.929	6.942	1.298	1.213	1
Si Chuan Sheng Jun1 Lian Xian	0.996	6.412	1.165	1.214	1
Si Chuan Sheng Xing Wen Xian	0.904	6.866	1.184	1.296	0
Si Chuan Sheng Ping Shan Xian	0.881	6.793	1.262	1.136	1
Si Chuan Sheng Yue Chi Xian	1.046	7.995	1.328	1.11	1
Si Chuan Sheng Wu Sheng Xian	0.981	6.396	1.2	1.133	1
Si Chuan Sheng Lin Shui Xian	1.033	6.823	1.164	1.219	0
Si Chuan Sheng Da Xian	0.948	6.196	1.269	1.287	1
Si Chuan Sheng Xuan Han Xian	0.973	5.969	1.248	1.124	1
Si Chuan Sheng Kai Jiang Xian	0.949	5.901	1.281	1.19	1
Si Chuan Sheng Da Zhu Xian	0.895	7.076	1.224	1.304	1
Si Chuan Sheng Qu Xian	0.851	5.976	1.324	1.252	1
Si Chuan Sheng Ming Shan Xian	1.046	5.49	1.164	1.145	1
Si Chuan Sheng Ying Jing Xian	0.851	6.335	1.323	1.217	0
Si Chuan Sheng Han Yuan Xian	1.039	7.053	1.196	1.239	0
Si Chuan Sheng Shi Mian Xian	1.036	7.393	1.277	1.214	0
Si Chuan Sheng Tian Quan Xian	0.937	5.638	1.184	1.213	0
Si Chuan Sheng Lu Shan Xian	0.927	6.358	1.349	1.174	0
Si Chuan Sheng Bao Xing Xian	0.879	6.575	1.295	1.228	0
Si Chuan Sheng Tong Jiang Xian	0.962	7.082	1.151	1.286	1
Si Chuan Sheng Nan Jiang Xian	0.886	5.717	1.348	1.136	1
Si Chuan Sheng Ping Chang Xian	0.928	5.948	1.203	1.114	1
Si Chuan Sheng An Yue Xian	0.853	7.53	1.184	1.255	0
Si Chuan Sheng Le Zhi Xian	0.932	7.41	1.257	1.21	0
Si Chuan Sheng Wen Chuan Xian	1.01	6.038	1.319	1.167	1
Si Chuan Sheng Li Xian	0.911	7.432	1.212	1.273	0
Si Chuan Sheng Mao Xian	0.87	6.663	1.232	1.265	1
Si Chuan Sheng Song Pan Xian	0.9	5.472	1.156	1.273	0
Si Chuan Sheng Jiu Zhai Gou Xian	0.922	6.81	1.311	1.288	1
Si Chuan Sheng Jin Chuan Xian	0.911	7.186	1.335	1.263	1
Si Chuan Sheng Xiao Jin Xian	0.902	7.339	1.273	1.207	0
Si Chuan Sheng Hei Shui Xian	0.996	6.192	1.295	1.221	1
Si Chuan Sheng Ma Er Kang Xian	0.982	6.728	1.222	1.191	0
Si Chuan Sheng Rang Tang Xian	0.906	6.241	1.27	1.164	1
Si Chuan Sheng A Ba Xian	0.934	7.61	1.325	1.289	1
Si Chuan Sheng Ruo Er Gai Xian	1.022	7.478	1.195	1.155	0
Si Chuan Sheng Hong Yuan Xian	1.025	7.363	1.276	1.129	0
Si Chuan Sheng Kang Ding Xian	0.968	6.497	1.267	1.292	1
Si Chuan Sheng Lu Ding Xian	0.922	7.443	1.166	1.181	0
Si Chuan Sheng Dan Ba Xian	0.887	5.926	1.228	1.222	0
Si Chuan Sheng Jiu Long Xian	0.882	6.935	1.339	1.114	1
Si Chuan Sheng Ya Jiang Xian	1.018	5.774	1.307	1.24	1
Si Chuan Sheng Dao Fu Xian	0.962	7.443	1.232	1.14	0
Si Chuan Sheng Lu Huo Xian	1.033	7.024	1.26	1.213	1
Si Chuan Sheng Gan Zi Xian	0.939	7.567	1.191	1.273	1
Si Chuan Sheng Xin Long Xian	0.88	6.417	1.199	1.126	0
Si Chuan Sheng De Ge Xian	0.944	5.916	1.343	1.167	1
Si Chuan Sheng Bai Yu Xian	1	7.338	1.192	1.277	0
Si Chuan Sheng Shi Qu Xian	0.85	7.626	1.345	1.28	0
Si Chuan Sheng Se Da Xian	0.853	5.668	1.254	1.256	0
Si Chuan Sheng Li Tang Xian	0.868	5.62	1.302	1.166	1
Si Chuan Sheng Ba Tang Xian	0.998	7.626	1.287	1.116	1
Si Chuan Sheng Xiang Cheng Xian	0.858	6.218	1.287	1.241	1
Si Chuan Sheng Dao Cheng Xian	0.897	6.535	1.298	1.134	1
Si Chuan Sheng De Rong Xian	0.907	7.047	1.298	1.285	0
Si Chuan Sheng Mu Li Cang Zu Zi Zhi Xian	1.038	6.384	1.298	1.315	0
Si Chuan Sheng Yan Yuan Xian	1.025	6.461	1.316	1.268	0
Si Chuan Sheng De Chang Xian	1.044	8.363	1.266	1.315	0
Si Chuan Sheng Hui Li Xian	1.008	5.571	1.331	1.251	1
Si Chuan Sheng Hui Dong Xian	0.872	5.757	1.299	1.29	1
Si Chuan Sheng Ning Nan Xian	1.031	5.606	1.269	1.274	1
Si Chuan Sheng Pu Ge Xian	0.935	6.836	1.348	1.31	0
Si Chuan Sheng Bu Tuo Xian	0.889	8.322	1.211	1.155	1
Si Chuan Sheng Jin Yang Xian	0.91	6.307	1.232	1.251	1
Si Chuan Sheng Zhao Jiao Xian	0.859	6.615	1.322	1.274	0
Si Chuan Sheng Xi De Xian	0.902	7.626	1.332	1.228	1
Si Chuan Sheng Mian Ning Xian	1.035	7.114	1.341	1.193	0
Si Chuan Sheng Yue Xi Xian	0.958	7.598	1.267	1.134	0
Si Chuan Sheng Gan Luo Xian	0.99	6.279	1.32	1.314	0
Si Chuan Sheng Mei Gu Xian	0.882	8.408	1.313	1.253	1
Si Chuan Sheng Lei Bo Xian	0.968	7.278	1.234	1.277	0
Gui Zhou Sheng Kai Yang Xian	0.944	6.069	1.184	1.246	0
Gui Zhou Sheng Xi Feng Xian	0.864	6.479	1.255	1.108	0
Gui Zhou Sheng Xiu Wen Xian	0.989	7.456	1.206	1.116	1
Gui Zhou Sheng Shui Cheng Xian	0.963	6.749	1.182	1.102	0
Gui Zhou Sheng Pan Xian	0.885	7.159	1.296	1.108	0
Gui Zhou Sheng Zun Yi Xian	1.005	6.676	1.339	1.113	0
Gui Zhou Sheng Tong Zi Xian	1.038	5.541	1.239	1.167	0
Gui Zhou Sheng Sui Yang Xian	0.909	7.235	1.212	1.137	1
Gui Zhou Sheng Zheng An Xian	1.039	7.161	1.294	1.229	1
Gui Zhou Sheng Dao Zhen Yi Lao Zu Miao Zu Zi Zhi Xian	0.976	6.231	1.275	1.196	1
Gui Zhou Sheng Wu Chuan Yi Lao Zu Miao Zu Zi Zhi Xian	1.025	8.358	1.265	1.26	1
Gui Zhou Sheng Feng Gang Xian	0.872	5.829	1.165	1.174	0
Gui Zhou Sheng Mei Tan Xian	0.922	6.77	1.344	1.226	1
Gui Zhou Sheng Yu Qing Xian	0.962	7.64	1.2	1.243	0
Gui Zhou Sheng Xi Shui Xian	0.883	8.184	1.266	1.236	0
Gui Zhou Sheng Ping Ba Xian	0.873	6.899	1.221	1.302	1
Gui Zhou Sheng Pu Ding Xian	0.927	5.788	1.231	1.216	1
Gui Zhou Sheng Zhen Ning Bu Yi Zu Miao Zu Zi Zhi Xian	0.944	7.288	1.28	1.186	1
Gui Zhou Sheng Guan Ling Bu Yi Zu Miao Zu Zi Zhi Xian	0.907	6.001	1.288	1.222	0
Gui Zhou Sheng Zi Yun Miao Zu Bu Yi Zu Zi Zhi Xian	1.026	5.599	1.31	1.269	1
Gui Zhou Sheng Jiang Kou Xian	1.005	7.961	1.255	1.219	0
Gui Zhou Sheng Yu Ping Dong Zu Zi Zhi Xian	0.866	6.805	1.24	1.283	1
Gui Zhou Sheng Shi Qian Xian	0.959	7.791	1.178	1.132	0
Gui Zhou Sheng Si Nan Xian	0.952	6.846	1.335	1.141	0
Gui Zhou Sheng Yin Jiang Tu Jia Zu Miao Zu Zi Zhi Xian	0.974	6.422	1.293	1.1	1
Gui Zhou Sheng De Jiang Xian	0.949	7.629	1.209	1.225	1
Gui Zhou Sheng Yan He Tu Jia Zu Zi Zhi Xian	0.862	8.238	1.168	1.294	0
Gui Zhou Sheng Song Tao Miao Zu Zi Zhi Xian	1.022	7.114	1.232	1.177	0
Gui Zhou Sheng Xing Ren Xian	0.895	5.697	1.325	1.278	0
Gui Zhou Sheng Pu An Xian	0.972	6.858	1.166	1.106	1
Gui Zhou Sheng Qing Long Xian	0.885	6.532	1.271	1.211	1
Gui Zhou Sheng Zhen Feng Xian	0.93	5.873	1.219	1.198	0
Gui Zhou Sheng Wang Mo Xian	0.894	5.744	1.234	1.246	0
Gui Zhou Sheng Ce Heng Xian	1.047	7.996	1.159	1.283	0
Gui Zhou Sheng An Long Xian	0.925	7.516	1.34	1.223	1
Gui Zhou Sheng Da Fang Xian	0.965	7.035	1.238	1.127	1
Gui Zhou Sheng Qian Xi Xian	0.86	7.008	1.189	1.176	0
Gui Zhou Sheng Jin Sha Xian	0.938	7.675	1.19	1.318	1
Gui Zhou Sheng Zhi Jin Xian	0.898	7.883	1.346	1.2	0
Gui Zhou Sheng Na Yong Xian	0.868	8.234	1.345	1.183	0
Gui Zhou Sheng Wei Ning Yi Zu Hui Zu Miao Zu Zi Zhi Xian	0.998	6.944	1.211	1.241	0
Gui Zhou Sheng He Zhang Xian	1.031	7.964	1.337	1.166	0
Gui Zhou Sheng Huang Ping Xian	0.938	7.646	1.338	1.285	1
Gui Zhou Sheng Shi Bing Xian	0.86	7.296	1.262	1.233	0
Gui Zhou Sheng San Sui Xian	0.882	7.983	1.235	1.286	1
Gui Zhou Sheng Zhen Yuan Xian	1.005	6.334	1.194	1.303	0
Gui Zhou Sheng Cen Gong Xian	0.915	7.594	1.23	1.218	0
Gui Zhou Sheng Tian Zhu Xian	0.911	5.74	1.232	1.299	0
Gui Zhou Sheng Jin Ping Xian	0.963	7.412	1.266	1.199	1
Gui Zhou Sheng Jian He Xian	0.925	6.897	1.229	1.21	1
Gui Zhou Sheng Tai Jiang Xian	0.876	5.962	1.281	1.282	0
Gui Zhou Sheng Li Ping Xian	1.041	5.645	1.212	1.178	0
Gui Zhou Sheng Rong Jiang Xian	0.992	7.137	1.344	1.317	1
Gui Zhou Sheng Cong Jiang Xian	0.997	7.999	1.308	1.256	1
Gui Zhou Sheng Lei Shan Xian	0.918	6.026	1.22	1.183	1
Gui Zhou Sheng Ma Jiang Xian	0.93	6.743	1.314	1.176	1
Gui Zhou Sheng Dan Zhai Xian	0.922	7.791	1.32	1.229	0
Gui Zhou Sheng Li Bo Xian	0.901	6.764	1.201	1.253	1
Gui Zhou Sheng Gui Ding Xian	0.897	5.843	1.275	1.228	0
Gui Zhou Sheng Weng An Xian	1.016	6.064	1.156	1.253	0
Gui Zhou Sheng Du Shan Xian	0.922	7.163	1.349	1.167	0
Gui Zhou Sheng Ping Tang Xian	0.954	5.684	1.325	1.159	0
Gui Zhou Sheng Luo Dian Xian	0.873	5.864	1.254	1.231	0
Gui Zhou Sheng Zhang Shun Xian	0.974	6.99	1.229	1.246	0
Gui Zhou Sheng Long Li Xian	0.889	6.413	1.303	1.252	0
Gui Zhou Sheng Hui Shui Xian	1.018	7.846	1.32	1.162	0
Gui Zhou Sheng San Dou Shui Zu Zi Zhi Xian	0.918	5.619	1.15	1.287	1
Yun Nan Sheng Cheng Gong Xian	0.938	7.06	1.322	1.216	0
Yun Nan Sheng Jin Ning Xian	0.89	8.048	1.225	1.254	0
Yun Nan Sheng Fu Min Xian	0.987	6.892	1.335	1.115	0
Yun Nan Sheng Yi Liang Xian	0.963	7.213	1.204	1.173	0
Yun Nan Sheng Shi Lin Yi Zu Zi Zhi Xian	0.963	7.355	1.339	1.293	1
Yun Nan Sheng Song Ming Xian	0.902	6.11	1.205	1.186	0
Yun Nan Sheng Lu Quan Yi Zu Miao Zu Zi Zhi Xian	0.992	6.305	1.201	1.182	0
Yun Nan Sheng Xun Dian Hui Zu Yi Zu Zi Zhi Xian	0.917	5.845	1.311	1.187	1
Yun Nan Sheng Ma Long Xian	0.904	6.835	1.328	1.166	1
Yun Nan Sheng Lu Liang Xian	0.907	6.573	1.207	1.224	0
Yun Nan Sheng Shi Zong Xian	0.95	8.119	1.185	1.255	1
Yun Nan Sheng Luo Ping Xian	0.954	6.058	1.294	1.19	1
Yun Nan Sheng Fu Yuan Xian	0.991	6.441	1.268	1.226	1
Yun Nan Sheng Hui Ze Xian	0.89	6.391	1.247	1.259	0
Yun Nan Sheng Zhan Yi Xian	0.983	5.634	1.283	1.198	0
Yun Nan Sheng Jiang Chuan Xian	0.96	7.958	1.327	1.318	0
Yun Nan Sheng Cheng Jiang Xian	0.88	7.329	1.234	1.119	0
Yun Nan Sheng Tong Hai Xian	1.007	8.182	1.22	1.218	0
Yun Nan Sheng Hua Ning Xian	0.951	7.249	1.164	1.249	1
Yun Nan Sheng Yi Men Xian	0.883	8.104	1.249	1.128	0
Yun Nan Sheng E Shan Yi Zu Zi Zhi Xian	0.867	7.065	1.272	1.222	0
Yun Nan Sheng Xin Ping Yi Zu Dai Zu Zi Zhi Xian	0.87	8.008	1.19	1.146	0
Yun Nan Sheng Yuan Jiang Ha Ni Zu Yi Zu Dai Zu Zi Zhi Xian	1.016	5.985	1.321	1.133	0
Yun Nan Sheng Shi Dian Xian	0.947	7.3	1.232	1.319	1
Yun Nan Sheng Teng Chong Xian	1.043	8.136	1.225	1.275	1
Yun Nan Sheng Long Ling Xian	1.009	6.228	1.249	1.295	1
Yun Nan Sheng Chang Ning Xian	0.879	5.812	1.315	1.149	0
Yun Nan Sheng Lu Dian Xian	0.872	6.994	1.159	1.247	0
Yun Nan Sheng Qiao Jia Xian	0.871	6.61	1.227	1.233	0
Yun Nan Sheng Yan Jin Xian	0.867	5.884	1.152	1.221	1
Yun Nan Sheng Da Guan Xian	1.018	7.362	1.313	1.156	1
Yun Nan Sheng Yong Shan Xian	0.891	7.521	1.161	1.232	0
Yun Nan Sheng Sui Jiang Xian	0.962	8.299	1.31	1.21	0
Yun Nan Sheng Zhen Xiong Xian	0.991	6.595	1.224	1.211	0
Yun Nan Sheng Yi Liang Xian	0.956	7.121	1.166	1.17	0
Yun Nan Sheng Wei Xin Xian	0.865	7.894	1.279	1.125	0
Yun Nan Sheng Shui Fu Xian	0.942	7.258	1.245	1.185	1
Yun Nan Sheng Yu Long Na Xi Zu Zi Zhi Xian	0.957	6.426	1.165	1.304	1
Yun Nan Sheng Yong Sheng Xian	0.889	5.701	1.246	1.245	1
Yun Nan Sheng Hua Ping Xian	0.919	8.36	1.304	1.244	0
Yun Nan Sheng Ning Lang Yi Zu Zi Zhi Xian	0.985	6.977	1.255	1.297	0
Yun Nan Sheng Pu Er Ha Ni Zu Yi Zu Zi Zhi Xian	0.906	7.695	1.235	1.22	1
Yun Nan Sheng Mo Jiang Ha Ni Zu Zi Zhi Xian	0.916	7.282	1.294	1.272	0
Yun Nan Sheng Jing Dong Yi Zu Zi Zhi Xian	0.891	6.462	1.346	1.131	1
Yun Nan Sheng Jing Gu Dai Zu Yi Zu Zi Zhi Xian	0.887	7.093	1.321	1.201	0
Yun Nan Sheng Jiang Cheng Ha Ni Zu Yi Zu Zi Zhi Xian	1.036	6.204	1.248	1.312	0
Yun Nan Sheng Meng Lian Dai Zu La Hu Zu Wa Zu Zi Zhi Xian	0.988	5.815	1.272	1.232	1
Yun Nan Sheng Lan Cang La Hu Zu Zi Zhi Xian	0.999	5.793	1.192	1.134	0
Yun Nan Sheng Xi Meng Wa Zu Zi Zhi Xian	0.873	5.986	1.333	1.293	0
Yun Nan Sheng Feng Qing Xian	0.906	7.835	1.267	1.248	0
Yun Nan Sheng Yun Xian	1.013	6.085	1.308	1.217	1
Yun Nan Sheng Yong De Xian	0.852	7.188	1.22	1.161	1
Yun Nan Sheng Zhen Kang Xian	1.014	8.082	1.192	1.194	0
Yun Nan Sheng Geng Ma Dai Zu Wa Zu Zi Zhi Xian	0.916	7.013	1.208	1.161	0
Yun Nan Sheng Cang Yuan Wa Zu Zi Zhi Xian	0.854	6.223	1.299	1.31	1
Yun Nan Sheng Shuang Bai Xian	0.985	7.561	1.299	1.172	1
Yun Nan Sheng Mou Ding Xian	1.037	8.222	1.309	1.158	0
Yun Nan Sheng Nan Hua Xian	1.006	6.969	1.268	1.309	0
Yun Nan Sheng Yao An Xian	1.044	7.763	1.262	1.306	0
Yun Nan Sheng Da Yao Xian	1.04	6.105	1.261	1.281	1
Yun Nan Sheng Yong Ren Xian	0.998	7.934	1.234	1.145	1
Yun Nan Sheng Yuan Mou Xian	0.945	7.306	1.168	1.249	1
Yun Nan Sheng Wu Ding Xian	0.946	6.842	1.219	1.24	0
Yun Nan Sheng Lu Feng Xian	1	7.075	1.179	1.182	0
Yun Nan Sheng Meng Zi Xian	1.021	5.95	1.236	1.233	0
Yun Nan Sheng Ping Bian Miao Zu Zi Zhi Xian	0.86	5.813	1.335	1.171	0
Yun Nan Sheng Jian Shui Xian	1.007	5.627	1.285	1.165	0
Yun Nan Sheng Shi Ping Xian	0.971	6.881	1.219	1.185	0
Yun Nan Sheng Mi Le Xian	0.96	5.824	1.175	1.19	1
Yun Nan Sheng Lu Xi Xian	0.951	6.003	1.214	1.316	1
Yun Nan Sheng Yuan Yang Xian	1.009	6.569	1.154	1.139	0
Yun Nan Sheng Hong He Xian	0.932	5.692	1.319	1.272	1
Yun Nan Sheng Jin Ping Miao Zu Yao Zu Dai Zu Zi Zhi Xian	0.989	6.972	1.289	1.133	0
Yun Nan Sheng Lü Chun Xian	0.871	8.347	1.226	1.269	0
Yun Nan Sheng He Kou Yao Zu Zi Zhi Xian	0.98	7.581	1.248	1.202	0
Yun Nan Sheng Wen Shan Xian	0.949	7.287	1.251	1.108	1
Yun Nan Sheng Yan Shan Xian	0.979	7.005	1.238	1.296	0
Yun Nan Sheng Xi Chou Xian	0.908	6.671	1.173	1.199	1
Yun Nan Sheng Ma Li Po Xian	0.865	5.724	1.33	1.184	1
Yun Nan Sheng Ma Guan Xian	0.862	8.365	1.322	1.174	0
Yun Nan Sheng Qiu Bei Xian	0.858	5.672	1.221	1.307	1
Yun Nan Sheng Guang Nan Xian	1.026	6.681	1.199	1.109	0
Yun Nan Sheng Fu Ning Xian	1.021	6.507	1.243	1.231	0
Yun Nan Sheng Meng Hai Xian	0.957	7.03	1.272	1.123	1
Yun Nan Sheng Meng La Xian	1.03	8.284	1.31	1.18	0
Yun Nan Sheng Yang Bi Yi Zu Zi Zhi Xian	0.937	7.088	1.314	1.289	1
Yun Nan Sheng Xiang Yun Xian	1.031	7.38	1.171	1.132	0
Yun Nan Sheng Bin Chuan Xian	1.015	7.674	1.218	1.255	0
Yun Nan Sheng Mi Du Xian	1.037	6.932	1.233	1.1	0
Yun Nan Sheng Nan Jian Yi Zu Zi Zhi Xian	1.045	8.305	1.179	1.112	1
Yun Nan Sheng Wei Shan Yi Zu Hui Zu Zi Zhi Xian	0.902	6.528	1.295	1.317	1
Yun Nan Sheng Yong Ping Xian	0.866	6.974	1.219	1.227	1
Yun Nan Sheng Yun Long Xian	0.94	6.379	1.325	1.139	1
Yun Nan Sheng Er Yuan Xian	1.021	7.174	1.173	1.143	0
Yun Nan Sheng Jian Chuan Xian	0.957	5.555	1.226	1.18	1
Yun Nan Sheng He Qing Xian	1.031	7.226	1.291	1.24	0
Yun Nan Sheng Liang He Xian	1.005	6.928	1.289	1.25	0
Yun Nan Sheng Ying Jiang Xian	0.872	6.707	1.239	1.293	0
Yun Nan Sheng Long Chuan Xian	0.859	6.143	1.3	1.119	0
Yun Nan Sheng Lu Shui Xian	0.977	5.727	1.25	1.129	0
Yun Nan Sheng Fu Gong Xian	0.976	8.15	1.292	1.151	1
Yun Nan Sheng Gong Shan Du Long Zu Nu Zu Zi Zhi Xian	0.851	8.296	1.306	1.311	1
Yun Nan Sheng Lan Ping Bai Zu Pu Mi Zu Zi Zhi Xian	0.897	8.294	1.314	1.099	0
Yun Nan Sheng Xiang Ge Li La Xian	0.975	6.433	1.236	1.286	0
Yun Nan Sheng De Qin Xian	0.908	5.791	1.236	1.122	0
Yun Nan Sheng Wei Xi Li Su Zu Zi Zhi Xian	0.876	6.37	1.219	1.182	0
Shan Xi Sheng Lan Tian Xian	0.972	7.24	1.182	1.232	0
Shan Xi Sheng Zhou Zhi Xian	0.884	5.606	1.259	1.279	1
Shan Xi Sheng Hu Xian	0.855	6.705	1.325	1.313	0
Shan Xi Sheng Gao Ling Xian	0.995	6.96	1.159	1.127	1
Shan Xi Sheng Yi Jun1 Xian	0.999	5.613	1.298	1.151	1
Shan Xi Sheng Feng Xiang Xian	0.853	6.666	1.245	1.202	0
Shan Xi Sheng Qi Shan Xian	0.979	7.161	1.164	1.266	1
Shan Xi Sheng Fu Feng Xian	0.984	6.147	1.264	1.197	1
Shan Xi Sheng Mei Xian	0.972	7.981	1.279	1.257	1
Shan Xi Sheng Long Xian	0.859	6.977	1.323	1.168	0
Shan Xi Sheng Qian Yang Xian	0.976	7.377	1.319	1.216	1
Shan Xi Sheng Lin You Xian	0.993	6.862	1.276	1.25	0
Shan Xi Sheng Feng Xian	1.017	8.325	1.28	1.277	0
Shan Xi Sheng Tai Bai Xian	0.87	5.778	1.212	1.13	0
Shan Xi Sheng San Yuan Xian	0.988	7.595	1.18	1.141	0
Shan Xi Sheng Jing Yang Xian	0.94	6.999	1.285	1.302	1
Shan Xi Sheng Qian Xian	0.863	6.567	1.152	1.207	0
Shan Xi Sheng Li Quan Xian	0.968	5.972	1.272	1.286	0
Shan Xi Sheng Yong Shou Xian	0.886	7.583	1.235	1.104	1
Shan Xi Sheng Bin Xian	0.975	7.324	1.219	1.289	1
Shan Xi Sheng Zhang Wu Xian	0.86	7.738	1.229	1.186	0
Shan Xi Sheng Xun Yi Xian	1.002	8.011	1.264	1.268	1
Shan Xi Sheng Chun Hua Xian	0.913	5.864	1.216	1.288	0
Shan Xi Sheng Wu Gong Xian	0.888	8.125	1.347	1.111	0
Shan Xi Sheng Hua Xian	0.984	6.872	1.224	1.169	0
Shan Xi Sheng Tong Guan Xian	0.911	7.574	1.183	1.265	0
Shan Xi Sheng Da Li Xian	0.958	5.554	1.219	1.302	0
Shan Xi Sheng He Yang Xian	1.01	7.104	1.225	1.3	0
Shan Xi Sheng Cheng Cheng Xian	0.952	6.232	1.222	1.145	0
Shan Xi Sheng Pu Cheng Xian	0.898	7.271	1.219	1.281	0
Shan Xi Sheng Bai Shui Xian	1.041	8.122	1.255	1.116	0
Shan Xi Sheng Fu Ping Xian	0.873	6.45	1.185	1.242	0
Shan Xi Sheng Yan Zhang Xian	0.882	7.954	1.236	1.223	1
Shan Xi Sheng Yan Chuan Xian	0.98	6.087	1.199	1.231	1
Shan Xi Sheng Zi Zhang Xian	0.907	7.94	1.343	1.228	0
Shan Xi Sheng An Sai Xian	0.969	5.579	1.173	1.225	0
Shan Xi Sheng Zhi Dan Xian	1.027	7.704	1.323	1.237	1
Shan Xi Sheng Wu Qi Xian	0.904	6.781	1.169	1.178	0
Shan Xi Sheng Gan Quan Xian	0.887	7.947	1.187	1.118	0
Shan Xi Sheng Fu Xian	0.879	5.504	1.24	1.282	0
Shan Xi Sheng Luo Chuan Xian	1.017	7.445	1.333	1.16	1
Shan Xi Sheng Yi Chuan Xian	0.951	7.972	1.273	1.316	1
Shan Xi Sheng Huang Long Xian	0.924	6.288	1.171	1.294	0
Shan Xi Sheng Huang Ling Xian	0.924	7.303	1.294	1.127	1
Shan Xi Sheng Nan Zheng Xian	0.942	6.898	1.275	1.107	0
Shan Xi Sheng Cheng Gu Xian	1.019	6.108	1.184	1.225	1
Shan Xi Sheng Yang Xian	0.942	7.259	1.287	1.161	0
Shan Xi Sheng Xi Xiang Xian	0.986	6.66	1.223	1.188	0
Shan Xi Sheng Mian Xian	0.895	6.809	1.177	1.117	0
Shan Xi Sheng Ning Qiang Xian	0.899	7.064	1.24	1.31	0
Shan Xi Sheng Lue Yang Xian	1.032	6.403	1.152	1.101	0
Shan Xi Sheng Zhen Ba Xian	0.868	5.938	1.189	1.12	0
Shan Xi Sheng Liu Ba Xian	0.924	7.597	1.227	1.256	1
Shan Xi Sheng Fo Ping Xian	0.962	6.564	1.348	1.109	0
Shan Xi Sheng Shen Mu Xian	1.048	6.114	1.318	1.218	1
Shan Xi Sheng Fu Gu Xian	1.046	6.761	1.204	1.29	0
Shan Xi Sheng Heng Shan Xian	1.014	6.483	1.277	1.128	0
Shan Xi Sheng Jing Bian Xian	0.932	8.162	1.208	1.11	0
Shan Xi Sheng Ding Bian Xian	0.878	5.572	1.234	1.17	0
Shan Xi Sheng Sui De Xian	0.957	7.569	1.187	1.219	1
Shan Xi Sheng Mi Zhi Xian	1.03	6.704	1.28	1.303	0
Shan Xi Sheng Jia Xian	0.983	7.988	1.313	1.231	1
Shan Xi Sheng Wu Bao Xian	0.993	6.372	1.262	1.245	1
Shan Xi Sheng Qing Jian Xian	0.898	8.116	1.224	1.108	0
Shan Xi Sheng Zi Zhou Xian	0.853	5.885	1.156	1.157	0
Shan Xi Sheng Han Yin Xian	0.854	5.991	1.282	1.3	1
Shan Xi Sheng Shi Quan Xian	0.936	7.675	1.307	1.186	1
Shan Xi Sheng Ning Shan Xian	0.879	6.382	1.215	1.109	0
Shan Xi Sheng Zi Yang Xian	1.044	7.187	1.258	1.114	0
Shan Xi Sheng Lan Gao Xian	0.98	5.891	1.183	1.265	1
Shan Xi Sheng Ping Li Xian	0.938	8.24	1.271	1.314	1
Shan Xi Sheng Zhen Ping Xian	0.893	7.866	1.234	1.169	0
Shan Xi Sheng Xun Yang Xian	0.866	8.302	1.328	1.143	1
Shan Xi Sheng Bai He Xian	0.96	6.548	1.204	1.239	0
Shan Xi Sheng Luo Nan Xian	0.949	7.163	1.27	1.137	1
Shan Xi Sheng Dan Feng Xian	0.953	5.725	1.2	1.149	1
Shan Xi Sheng Shang Nan Xian	0.989	5.905	1.31	1.312	1
Shan Xi Sheng Shan Yang Xian	0.956	6.991	1.319	1.281	0
Shan Xi Sheng Zhen An Xian	0.857	5.688	1.249	1.104	1
Shan Xi Sheng Zha Shui Xian	0.957	5.736	1.159	1.218	0
Gan Su Sheng Yong Deng Xian	0.918	6.651	1.317	1.304	1
Gan Su Sheng Gao Lan Xian	0.942	6.808	1.324	1.24	0
Gan Su Sheng Yu Zhong Xian	0.982	7.913	1.32	1.143	0
Gan Su Sheng Yong Chang Xian	0.943	6.542	1.198	1.312	1
Gan Su Sheng Jing Yuan Xian	0.871	7.306	1.327	1.175	0
Gan Su Sheng Hui Ning Xian	0.991	6.111	1.273	1.244	0
Gan Su Sheng Jing Tai Xian	1.018	7.746	1.255	1.189	1
Gan Su Sheng Qing Shui Xian	0.969	6.153	1.284	1.214	1
Gan Su Sheng Qin An Xian	0.936	7.117	1.285	1.145	0
Gan Su Sheng Gan Gu Xian	0.929	7.821	1.298	1.147	1
Gan Su Sheng Wu Shan Xian	0.915	7.958	1.27	1.112	1
Gan Su Sheng Zhang Jia Chuan Hui Zu Zi Zhi Xian	1.005	8.177	1.241	1.148	0
Gan Su Sheng Min Qin Xian	1.044	6.003	1.195	1.167	0
Gan Su Sheng Gu Lang Xian	0.943	5.457	1.244	1.311	0
Gan Su Sheng Tian Zhu Cang Zu Zi Zhi Xian	0.876	7.666	1.329	1.264	1
Gan Su Sheng Su Nan Yu Gu Zu Zi Zhi Xian	0.868	5.74	1.169	1.133	0
Gan Su Sheng Min Le Xian	0.986	6.666	1.294	1.128	0
Gan Su Sheng Lin Ze Xian	0.855	7.175	1.301	1.25	1
Gan Su Sheng Gao Tai Xian	0.947	7.096	1.292	1.288	1
Gan Su Sheng Shan Dan Xian	0.96	6.566	1.314	1.197	0
Gan Su Sheng Jing Chuan Xian	1.003	7.221	1.264	1.118	1
Gan Su Sheng Ling Tai Xian	0.877	7.268	1.26	1.164	0
Gan Su Sheng Chong Xin Xian	0.994	7.971	1.151	1.265	0
Gan Su Sheng Hua Ting Xian	0.888	8.194	1.288	1.135	0
Gan Su Sheng Zhuang Lang Xian	0.983	8.427	1.194	1.302	1
Gan Su Sheng Jing Ning Xian	0.94	6.834	1.178	1.137	0
Gan Su Sheng Jin Ta Xian	0.932	7.366	1.279	1.297	0
Gan Su Sheng An Xi Xian	0.882	7.789	1.258	1.248	1
Gan Su Sheng Su Bei Meng Gu Zu Zi Zhi Xian	0.999	7.123	1.247	1.271	1
Gan Su Sheng A Ke Sai Ha Sa Ke Zu Zi Zhi Xian	1.012	6.85	1.285	1.243	0
Gan Su Sheng Qing Cheng Xian	0.998	8.37	1.317	1.195	1
Gan Su Sheng Huan Xian	0.912	6.525	1.191	1.211	0
Gan Su Sheng Hua Chi Xian	1.013	5.958	1.33	1.265	0
Gan Su Sheng He Shui Xian	0.909	6.356	1.308	1.106	0
Gan Su Sheng Zheng Ning Xian	0.944	6.407	1.241	1.193	0
Gan Su Sheng Ning Xian	1.021	6.004	1.191	1.148	0
Gan Su Sheng Zhen Yuan Xian	0.881	8.009	1.342	1.173	1
Gan Su Sheng Tong Wei Xian	1	6.973	1.252	1.254	1
Gan Su Sheng Long Xi Xian	0.941	7.551	1.24	1.195	0
Gan Su Sheng Wei Yuan Xian	0.958	7.68	1.193	1.178	1
Gan Su Sheng Lin Tao Xian	0.891	8.382	1.279	1.266	0
Gan Su Sheng Zhang Xian	0.926	5.478	1.204	1.294	1
Gan Su Sheng Min Xian	0.855	7.686	1.319	1.218	1
Gan Su Sheng Cheng Xian	1.049	6.758	1.263	1.312	1
Gan Su Sheng Wen Xian	0.962	8.389	1.182	1.218	0
Gan Su Sheng Dang Chang Xian	0.922	5.647	1.219	1.233	1
Gan Su Sheng Kang Xian	0.905	6.849	1.286	1.209	0
Gan Su Sheng Xi He Xian	0.98	6.539	1.184	1.263	0
Gan Su Sheng Li Xian	0.939	7.396	1.209	1.132	0
Gan Su Sheng Hui Xian	0.862	7.087	1.229	1.157	1
Gan Su Sheng Liang Dang Xian	0.951	5.604	1.227	1.143	0
Gan Su Sheng Lin Xia Xian	1.026	5.672	1.332	1.173	0
Gan Su Sheng Kang Le Xian	0.911	6.933	1.205	1.155	0
Gan Su Sheng Yong Jing Xian	1.021	8.28	1.251	1.215	0
Gan Su Sheng Guang He Xian	1.026	6.79	1.322	1.106	0
Gan Su Sheng He Zheng Xian	1.005	8.289	1.174	1.276	1
Gan Su Sheng Dong Xiang Zu Zi Zhi Xian	0.989	6.162	1.265	1.193	0
Gan Su Sheng Lin Tan Xian	0.879	5.554	1.238	1.299	0
Gan Su Sheng Zhuo Ni Xian	0.964	5.479	1.317	1.181	1
Gan Su Sheng Zhou Qu Xian	0.896	6.493	1.16	1.282	1
Gan Su Sheng Die Bu Xian	0.868	8.296	1.252	1.248	0
Gan Su Sheng Ma Qu Xian	0.946	7.2	1.228	1.254	1
Gan Su Sheng Lu Qu Xian	0.935	5.508	1.297	1.28	1
Gan Su Sheng Xia He Xian	0.989	6.162	1.15	1.241	0
Qing Hai Sheng Da Tong Hui Zu Tu Zu Zi Zhi Xian	1.014	8.065	1.177	1.27	1
Qing Hai Sheng Huang Zhong Xian	0.945	5.454	1.156	1.247	1
Qing Hai Sheng Huang Yuan Xian	0.933	6.398	1.274	1.17	1
Qing Hai Sheng Ping An Xian	0.91	6.536	1.345	1.152	0
Qing Hai Sheng Min He Hui Zu Tu Zu Zi Zhi Xian	0.99	6.817	1.191	1.269	0
Qing Hai Sheng Le Dou Xian	0.931	6.562	1.177	1.138	1
Qing Hai Sheng Hu Zhu Tu Zu Zi Zhi Xian	1.037	8.038	1.245	1.291	0
Qing Hai Sheng Hua Long Hui Zu Zi Zhi Xian	0.997	7.566	1.267	1.293	0
Qing Hai Sheng Xun Hua Sa La Zu Zi Zhi Xian	0.979	7.353	1.299	1.217	0
Qing Hai Sheng Men Yuan Hui Zu Zi Zhi Xian	0.874	7.652	1.263	1.113	1
Qing Hai Sheng Qi Lian Xian	0.89	6.947	1.228	1.311	1
Qing Hai Sheng Hai Yan Xian	0.963	6.486	1.165	1.201	1
Qing Hai Sheng Gang Cha Xian	1.009	8.091	1.162	1.284	0
Qing Hai Sheng Tong Ren Xian	0.896	5.621	1.326	1.129	0
Qing Hai Sheng Jian Zha Xian	1.006	7.484	1.317	1.178	1
Qing Hai Sheng Ze Ku Xian	0.913	6.574	1.163	1.262	0
Qing Hai Sheng He Nan Meng Gu Zu Zi Zhi Xian	0.923	5.644	1.267	1.277	0
Qing Hai Sheng Gong He Xian	0.885	7.769	1.22	1.185	1
Qing Hai Sheng Tong De Xian	0.968	6.823	1.298	1.194	1
Qing Hai Sheng Gui De Xian	0.871	5.583	1.162	1.304	0
Qing Hai Sheng Xing Hai Xian	1.031	7.42	1.255	1.138	0
Qing Hai Sheng Gui Nan Xian	0.871	6.386	1.29	1.298	1
Qing Hai Sheng Ma Qin Xian	0.907	7.064	1.231	1.252	1
Qing Hai Sheng Ban Ma Xian	0.869	7.797	1.193	1.277	0
Qing Hai Sheng Gan De Xian	0.861	6.319	1.283	1.149	0
Qing Hai Sheng Da Ri Xian	0.894	7.022	1.211	1.225	0
Qing Hai Sheng Jiu Zhi Xian	0.939	7.305	1.159	1.248	1
Qing Hai Sheng Ma Duo Xian	0.961	6.186	1.234	1.25	1
Qing Hai Sheng Yu Shu Xian	0.95	6.139	1.201	1.292	0
Qing Hai Sheng Za Duo Xian	0.949	6.65	1.178	1.215	0
Qing Hai Sheng Cheng Duo Xian	0.945	8.023	1.152	1.268	0
Qing Hai Sheng Zhi Duo Xian	1.006	5.632	1.194	1.197	1
Qing Hai Sheng Nang Qian Xian	0.912	7.777	1.226	1.269	0
Qing Hai Sheng Qu Ma Lai Xian	0.928	8.441	1.213	1.212	1
Qing Hai Sheng Wu Lan Xian	0.971	7.616	1.231	1.16	1
Qing Hai Sheng Dou Lan Xian	0.993	6.696	1.268	1.115	1
Qing Hai Sheng Tian Jun4 Xian	0.889	5.812	1.298	1.268	0
Ning Xia Yong Ning Xian	0.96	8.387	1.222	1.315	0
Ning Xia He Lan Xian	1.036	8.433	1.197	1.154	0
Ning Xia Ping Luo Xian	0.951	5.881	1.177	1.264	1
Ning Xia Yan Chi Xian	0.855	7.578	1.19	1.276	0
Ning Xia Tong Xin Xian	0.857	7.455	1.189	1.139	0
Ning Xia Xi Ji Xian	1.017	6.154	1.298	1.165	0
Ning Xia Long De Xian	1.003	6.877	1.287	1.108	0
Ning Xia Jing Yuan Xian	0.866	7.307	1.162	1.198	0
Ning Xia Peng Yang Xian	0.871	5.534	1.334	1.111	0
Ning Xia Zhong Ning Xian	1.008	6.853	1.164	1.11	1
Ning Xia Hai Yuan Xian	1.027	5.748	1.333	1.143	0
Xin Jiang Wu Lu Mu Qi Xian	0.909	5.449	1.239	1.132	0
Xin Jiang Shan Shan Xian	0.866	6.858	1.211	1.148	0
Xin Jiang Tuo Ke Xun Xian	1.021	6.591	1.347	1.175	1
Xin Jiang Ba Li Kun Ha Sa Ke Zi Zhi Xian	0.872	7.53	1.327	1.123	0
Xin Jiang Yi Wu Xian	0.884	5.747	1.291	1.203	0
Xin Jiang Hu Tu Bi Xian	0.917	8.142	1.193	1.272	0
Xin Jiang Ma Na Si Xian	1.02	7.88	1.284	1.301	0
Xin Jiang Qi Tai Xian	0.987	7.209	1.18	1.303	1
Xin Jiang Ji Mu Sa Er Xian	0.932	8.177	1.196	1.177	0
Xin Jiang Mu Lei Ha Sa Ke Zi Zhi Xian	1.037	8.15	1.302	1.163	1
Xin Jiang Jing He Xian	0.957	7.862	1.235	1.246	0
Xin Jiang Wen Quan Xian	1.023	7.554	1.235	1.301	0
Xin Jiang Lun Tai Xian	0.854	8.333	1.271	1.243	0
Xin Jiang Wei Li Xian	1.044	6.902	1.245	1.228	0
Xin Jiang Ruo Qiang Xian	1.01	5.559	1.202	1.131	0
Xin Jiang Qie Mo Xian	0.865	6.76	1.217	1.223	0
Xin Jiang Yan Qi Hui Zu Zi Zhi Xian	0.854	6.364	1.252	1.106	0
Xin Jiang He Jing Xian	0.864	6.252	1.205	1.3	1
Xin Jiang He Shuo Xian	0.885	8.013	1.184	1.204	0
Xin Jiang Bo Hu Xian	1.039	7.384	1.201	1.19	0
Xin Jiang Wen Xiu Xian	0.928	6.043	1.196	1.203	0
Xin Jiang Ku Che Xian	0.89	7.048	1.243	1.306	0
Xin Jiang Sha Ya Xian	0.972	7.683	1.18	1.181	0
Xin Jiang Xin He Xian	0.966	6.536	1.32	1.269	0
Xin Jiang Bai Cheng Xian	0.932	7.069	1.202	1.181	1
Xin Jiang Wu Shi Xian	0.892	5.595	1.279	1.114	1
Xin Jiang A Wa Ti Xian	1.04	6.934	1.29	1.165	0
Xin Jiang Ke Ping Xian	1.007	6.794	1.202	1.251	0
Xin Jiang A Ke Tao Xian	0.87	7.205	1.313	1.242	0
Xin Jiang A He Qi Xian	0.886	5.637	1.295	1.271	1
Xin Jiang Wu Qia Xian	1.047	7.957	1.324	1.227	0
Xin Jiang Shu Fu Xian	0.965	7.809	1.252	1.178	1
Xin Jiang Shu Le Xian	1.022	8.317	1.302	1.26	0
Xin Jiang Ying Ji Sha Xian	0.879	6.584	1.319	1.169	0
Xin Jiang Ze Pu Xian	0.942	7.97	1.272	1.212	0
Xin Jiang Sha Che Xian	0.988	6.082	1.182	1.186	1
Xin Jiang Ye Cheng Xian	1.047	6.949	1.298	1.278	1
Xin Jiang Mai Gai Ti Xian	0.878	8.195	1.254	1.196	1
Xin Jiang Yue Pu Hu Xian	0.851	8.043	1.243	1.133	1
Xin Jiang Ga Shi Xian	0.944	7.858	1.3	1.107	0
Xin Jiang Ba Chu Xian	0.893	5.486	1.158	1.184	1
Xin Jiang Ta Shi Ku Er Gan Ta Ji Ke Zi Zhi Xian	0.887	7.44	1.299	1.23	1
Xin Jiang He Tian Xian	0.926	6.391	1.234	1.318	1
Xin Jiang Mo Yu Xian	1.012	7.632	1.152	1.282	1
Xin Jiang Pi Shan Xian	1.045	6.53	1.151	1.164	0
Xin Jiang Luo Pu Xian	0.883	6.753	1.221	1.153	1
Xin Jiang Ce Le Xian	1.021	5.474	1.323	1.119	0
Xin Jiang Yu Tian Xian	0.949	6.215	1.241	1.275	1
	0.449	0.449	0.449	0.449
	0.449	0.449	0.449	0.449
	0.449	0.449	0.449	0.449
	0.449	0.449	0.449	0.449
	0.449	0.449	0.449	0.449
	0.449	0.449	0.449	0.449
	0.449	0.449	0.449	0.449
	0.449	0.449	0.449	0.449
	0.449	0.449	0.449	0.449
	0.449	0.449	0.449	0.449
	0.449	0.449	0.449	0.449
	0.449	0.449	0.449	0.449
	0.449	0.449	0.449	0.449
	0.449	0.449	0.449	0.449
	0.449	0.449	0.449	0.449
	0.449	0.449	0.449	0.449
	0.449	0.449	0.449	0.449
	0.449	0.449	0.449	0.449
	0.449	0.449	0.449	0.449
	0.449	0.449	0.449	0.449
	0.449	0.449	0.449	0.449
	0.449	0.449	0.449	0.449
	0.449	0.449	0.449	0.449
	0.449	0.449	0.449	0.449
	0.449	0.449	0.449	0.449
	0.449	0.449	0.449	0.449
	0.449	0.449	0.449	0.449
	0.449	0.449	0.449	0.449
	0.449	0.449	0.449	0.449
	0.449	0.449	0.449	0.449
	0.449	0.449	0.449	0.449
	0.449	0.449	0.449	0.449
	0.449	0.449	0.449	0.449
	0.449	0.449	0.449	0.449
	0.449	0.449	0.449	0.449
	0.449	0.449	0.449	0.449
	0.449	0.449	0.449	0.449
	0.449	0.449	0.449	0.449
	0.449	0.449	0.449	0.449
	0.449	0.449	0.449	0.449
	0.449	0.449	0.449	0.449
	0.449	0.449	0.449	0.449
	0.449	0.449	0.449	0.449
	0.449	0.449	0.449	0.449
	0.449	0.449	0.449	0.449
	0.449	0.449	0.449	0.449
	0.449	0.449	0.449	0.449
	0.449	0.449	0.449	0.449
	0.449	0.449	0.449	0.449
	0.449	0.449	0.449	0.449
	0.449	0.449	0.449	0.449
	0.449	0.449	0.449	0.449
	0.449	0.449	0.449	0.449
	0.449	0.449	0.449	0.449
	0.449	0.449	0.449	0.449
	0.449	0.449	0.449	0.449
	0.449	0.449	0.449	0.449
	0.449	0.449	0.449	0.449
	0.449	0.449	0.449	0.449
	0.449	0.449	0.449	0.449
	0.449	0.449	0.449	0.449
	0.449	0.449	0.449	0.449
	0.449	0.449	0.449	0.449
	0.449	0.449	0.449	0.449
	0.449	0.449	0.449	0.449
	0.449	0.449	0.449	0.449
	0.449	0.449	0.449	0.449
	0.449	0.449	0.449	0.449
	0.449	0.449	0.449	0.449
	0.449	0.449	0.449	0.449
	0.449	0.449	0.449	0.449
	0.449	0.449	0.449	0.449
	0.449	0.449	0.449	0.449
	0.449	0.449	0.449	0.449
	0.449	0.449	0.449	0.449
	0.449	0.449	0.449	0.449
	0.449	0.449	0.449	0.449
	0.449	0.449	0.449	0.449
	0.449	0.449	0.449	0.449
	0.449	0.449	0.449	0.449
	0.449	0.449	0.449	0.449
	0.449	0.449	0.449	0.449
	0.449	0.449	0.449	0.449
	0.449	0.449	0.449	0.449
	0.449	0.449	0.449	0.449
	0.449	0.449	0.449	0.449
	0.449	0.449	0.449	0.449
	0.449	0.449	0.449	0.449
	0.449	0.449	0.449	0.449
	0.449	0.449	0.449	0.449
	0.449	0.449	0.449	0.449
	0.449	0.449	0.449	0.449
	0.449	0.449	0.449	0.449
	0.449	0.449	0.449	0.449
	0.449	0.449	0.449	0.449
	0.449	0.449	0.449	0.449
	0.449	0.449	0.449	0.449
	0.449	0.449	0.449	0.449
	0.449	0.449	0.449	0.449
	0.449	0.449	0.449	0.449
	0.449	0.449	0.449	0.449
	0.449	0.449	0.449	0.449
	0.449	0.449	0.449	0.449
	0.449	0.449	0.449	0.449
	0.449	0.449	0.449	0.449
	0.449	0.449	0.449	0.449
	0.449	0.449	0.449	0.449
	0.449	0.449	0.449	0.449
	0.449	0.449	0.449	0.449
	0.449	0.449	0.449	0.449
	0.449	0.449	0.449	0.449
	0.449	0.449	0.449	0.449
	0.449	0.449	0.449	0.449
	0.449	0.449	0.449	0.449
	0.449	0.449	0.449	0.449
	0.449	0.449	0.449	0.449
	0.449	0.449	0.449	0.449
	0.449	0.449	0.449	0.449
	0.449	0.449	0.449	0.449
	0.449	0.449	0.449	0.449
	0.449	0.449	0.449	0.449
	0.449	0.449	0.449	0.449
	0.449	0.449	0.449	0.449
	0.449	0.449	0.449	0.449
	0.449	0.449	0.449	0.449
	0.449	0.449	0.449	0.449
	0.449	0.449	0.449	0.449
	0.449	0.449	0.449	0.449
	0.449	0.449	0.449	0.449
	0.449	0.449	0.449	0.449
	0.449	0.449	0.449	0.449
	0.449	0.449	0.449	0.449
	0.449	0.449	0.449	0.449
	0.449	0.449	0.449	0.449
	0.449	0.449	0.449	0.449
	0.449	0.449	0.449	0.449
	0.449	0.449	0.449	0.449
	0.449	0.449	0.449	0.449
	0.449	0.449	0.449	0.449
	0.449	0.449	0.449	0.449
	0.449	0.449	0.449	0.449
	0.449	0.449	0.449	0.449
	0.449	0.449	0.449	0.449
	0.449	0.449	0.449	0.449
	0.449	0.449	0.449	0.449
	0.449	0.449	0.449	0.449
	0.449	0.449	0.449	0.449
	0.449	0.449	0.449	0.449
	0.449	0.449	0.449	0.449
	0.449	0.449	0.449	0.449
	0.449	0.449	0.449	0.449
	0.449	0.449	0.449	0.449
	0.449	0.449	0.449	0.449
	0.449	0.449	0.449	0.449
	0.449	0.449	0.449	0.449
	0.449	0.449	0.449	0.449
	0.449	0.449	0.449	0.449
	0.449	0.449	0.449	0.449
	0.449	0.449	0.449	0.449
	0.449	0.449	0.449	0.449
	0.449	0.449	0.449	0.449
	0.449	0.449	0.449	0.449
	0.449	0.449	0.449	0.449
	0.449	0.449	0.449	0.449
	0.449	0.449	0.449	0.449
	0.449	0.449	0.449	0.449
	0.449	0.449	0.449	0.449
	0.449	0.449	0.449	0.449
	0.449	0.449	0.449	0.449
	0.449	0.449	0.449	0.449
	0.449	0.449	0.449	0.449
	0.449	0.449	0.449	0.449
	0.449	0.449	0.449	0.449
	0.449	0.449	0.449	0.449
	0.449	0.449	0.449	0.449
	0.449	0.449	0.449	0.449
	0.449	0.449	0.449	0.449
	0.449	0.449	0.449	0.449
	0.449	0.449	0.449	0.449
	0.449	0.449	0.449	0.449
	0.449	0.449	0.449	0.449
	0.449	0.449	0.449	0.449
	0.449	0.449	0.449	0.449
	0.449	0.449	0.449	0.449
	0.449	0.449	0.449	0.449
	0.449	0.449	0.449	0.449
	0.449	0.449	0.449	0.449
	0.449	0.449	0.449	0.449
	0.449	0.449	0.449	0.449
	0.449	0.449	0.449	0.449
	0.449	0.449	0.449	0.449
	0.449	0.449	0.449	0.449
	0.449	0.449	0.449	0.449
	0.449	0.449	0.449	0.449
	0.449	0.449	0.449	0.449
	0.449	0.449	0.449	0.449
	0.449	0.449	0.449	0.449
	0.449	0.449	0.449	0.449
	0.449	0.449	0.449	0.449
	0.449	0.449	0.449	0.449
	0.449	0.449	0.449	0.449
	0.449	0.449	0.449	0.449
	0.449	0.449	0.449	0.449
	0.449	0.449	0.449	0.449
	0.449	0.449	0.449	0.449
	0.449	0.449	0.449	0.449
	0.449	0.449	0.449	0.449
	0.449	0.449	0.449	0.449
	0.449	0.449	0.449	0.449
	0.449	0.449	0.449	0.449
	0.449	0.449	0.449	0.449
	0.449	0.449	0.449	0.449
	0.449	0.449	0.449	0.449
	0.449	0.449	0.449	0.449
	0.449	0.449	0.449	0.449
	0.449	0.449	0.449	0.449
	0.449	0.449	0.449	0.449
	0.449	0.449	0.449	0.449
	0.449	0.449	0.449	0.449
	0.449	0.449	0.449	0.449
	0.449	0.449	0.449	0.449
	0.449	0.449	0.449	0.449
	0.449	0.449	0.449	0.449
	0.449	0.449	0.449	0.449
	0.449	0.449	0.449	0.449
	0.449	0.449	0.449	0.449
	0.449	0.449	0.449	0.449
	0.449	0.449	0.449	0.449
	0.449	0.449	0.449	0.449
	0.449	0.449	0.449	0.449
	0.449	0.449	0.449	0.449
	0.449	0.449	0.449	0.449
	0.449	0.449	0.449	0.449
	0.449	0.449	0.449	0.449
	0.449	0.449	0.449	0.449
	0.449	0.449	0.449	0.449
	0.449	0.449	0.449	0.449
	0.449	0.449	0.449	0.449
	0.449	0.449	0.449	0.449
	0.449	0.449	0.449	0.449
	0.449	0.449	0.449	0.449
	0.449	0.449	0.449	0.449
	0.449	0.449	0.449	0.449
	0.449	0.449	0.449	0.449
	0.449	0.449	0.449	0.449
	0.449	0.449	0.449	0.449
	0.449	0.449	0.449	0.449
	0.449	0.449	0.449	0.449
	0.449	0.449	0.449	0.449
	0.449	0.449	0.449	0.449
	0.449	0.449	0.449	0.449
	0.449	0.449	0.449	0.449
	0.449	0.449	0.449	0.449
	0.449	0.449	0.449	0.449
	0.449	0.449	0.449	0.449
	0.449	0.449	0.449	0.449
	0.449	0.449	0.449	0.449
	0.449	0.449	0.449	0.449
	0.449	0.449	0.449	0.449
	0.449	0.449	0.449	0.449
	0.449	0.449	0.449	0.449
	0.449	0.449	0.449	0.449
	0.449	0.449	0.449	0.449
	0.449	0.449	0.449	0.449
	0.449	0.449	0.449	0.449
	0.449	0.449	0.449	0.449
	0.449	0.449	0.449	0.449
	0.449	0.449	0.449	0.449
	0.449	0.449	0.449	0.449
	0.449	0.449	0.449	0.449
	0.449	0.449	0.449	0.449
	0.449	0.449	0.449	0.449
	0.449	0.449	0.449	0.449
	0.449	0.449	0.449	0.449
	0.449	0.449	0.449	0.449
	0.449	0.449	0.449	0.449
	0.449	0.449	0.449	0.449
	0.449	0.449	0.449	0.449
	0.449	0.449	0.449	0.449
	0.449	0.449	0.449	0.449
	0.449	0.449	0.449	0.449
	0.449	0.449	0.449	0.449
	0.449	0.449	0.449	0.449
	0.449	0.449	0.449	0.449
	0.449	0.449	0.449	0.449
	0.449	0.449	0.449	0.449
	0.449	0.449	0.449	0.449
	0.449	0.449	0.449	0.449
	0.449	0.449	0.449	0.449
	0.449	0.449	0.449	0.449
	0.449	0.449	0.449	0.449
	0.449	0.449	0.449	0.449
	0.449	0.449	0.449	0.449
	0.449	0.449	0.449	0.449
	0.449	0.449	0.449	0.449
	0.449	0.449	0.449	0.449
	0.449	0.449	0.449	0.449
	0.449	0.449	0.449	0.449
	0.449	0.449	0.449	0.449
	0.449	0.449	0.449	0.449
	0.449	0.449	0.449	0.449
	0.449	0.449	0.449	0.449
	0.449	0.449	0.449	0.449
	0.449	0.449	0.449	0.449
	0.449	0.449	0.449	0.449
	0.449	0.449	0.449	0.449
	0.449	0.449	0.449	0.449
	0.449	0.449	0.449	0.449
	0.449	0.449	0.449	0.449
	0.449	0.449	0.449	0.449
	0.449	0.449	0.449	0.449
	0.449	0.449	0.449	0.449
	0.449	0.449	0.449	0.449
	0.449	0.449	0.449	0.449
	0.449	0.449	0.449	0.449
	0.449	0.449	0.449	0.449
	0.449	0.449	0.449	0.449
	0.449	0.449	0.449	0.449
	0.449	0.449	0.449	0.449
	0.449	0.449	0.449	0.449
	0.449	0.449	0.449	0.449
	0.449	0.449	0.449	0.449
	0.449	0.449	0.449	0.449
	0.449	0.449	0.449	0.449
	0.449	0.449	0.449	0.449
	0.449	0.449	0.449	0.449
	0.449	0.449	0.449	0.449
	0.449	0.449	0.449	0.449
	0.449	0.449	0.449	0.449
	0.449	0.449	0.449	0.449
	0.449	0.449	0.449	0.449
	0.449	0.449	0.449	0.449
	0.449	0.449	0.449	0.449
	0.449	0.449	0.449	0.449
	0.449	0.449	0.449	0.449
	0.449	0.449	0.449	0.449
	0.449	0.449	0.449	0.449
	0.449	0.449	0.449	0.449
	0.449	0.449	0.449	0.449
	0.449	0.449	0.449	0.449
	0.449	0.449	0.449	0.449
	0.449	0.449	0.449	0.449
	0.449	0.449	0.449	0.449
	0.449	0.449	0.449	0.449
	0.449	0.449	0.449	0.449
	0.449	0.449	0.449	0.449
	0.449	0.449	0.449	0.449
	0.449	0.449	0.449	0.449
	0.449	0.449	0.449	0.449
	0.449	0.449	0.449	0.449
	0.449	0.449	0.449	0.449
	0.449	0.449	0.449	0.449
	0.449	0.449	0.449	0.449
	0.449	0.449	0.449	0.449
	0.449	0.449	0.449	0.449
	0.449	0.449	0.449	0.449
	0.449	0.449	0.449	0.449
	0.449	0.449	0.449	0.449
	0.449	0.449	0.449	0.449
	0.449	0.449	0.449	0.449
	0.449	0.449	0.449	0.449
	0.449	0.449	0.449	0.449
	0.449	0.449	0.449	0.449
	0.449	0.449	0.449	0.449
	0.449	0.449	0.449	0.449
	0.449	0.449	0.449	0.449
	0.449	0.449	0.449	0.449
	0.449	0.449	0.449	0.449
	0.449	0.449	0.449	0.449
	0.449	0.449	0.449	0.449
	0.449	0.449	0.449	0.449
	0.449	0.449	0.449	0.449
	0.449	0.449	0.449	0.449
	0.449	0.449	0.449	0.449
	0.449	0.449	0.449	0.449
	0.449	0.449	0.449	0.449
	0.449	0.449	0.449	0.449
	0.449	0.449	0.449	0.449
	0.449	0.449	0.449	0.449
	0.449	0.449	0.449	0.449
	0.449	0.449	0.449	0.449
	0.449	0.449	0.449	0.449
	0.449	0.449	0.449	0.449
	0.449	0.449	0.449	0.449
	0.449	0.449	0.449	0.449
	0.449	0.449	0.449	0.449
	0.449	0.449	0.449	0.449
	0.449	0.449	0.449	0.449
	0.449	0.449	0.449	0.449
	0.449	0.449	0.449	0.449
	0.449	0.449	0.449	0.449
	0.449	0.449	0.449	0.449
	0.449	0.449	0.449	0.449
	0.449	0.449	0.449	0.449
	0.449	0.449	0.449	0.449
	0.449	0.449	0.449	0.449
	0.449	0.449	0.449	0.449
	0.449	0.449	0.449	0.449
	0.449	0.449	0.449	0.449
	0.449	0.449	0.449	0.449
	0.449	0.449	0.449	0.449
	0.449	0.449	0.449	0.449
	0.449	0.449	0.449	0.449
	0.449	0.449	0.449	0.449
	0.449	0.449	0.449	0.449
	0.449	0.449	0.449	0.449
	0.449	0.449	0.449	0.449
	0.449	0.449	0.449	0.449
	0.449	0.449	0.449	0.449
	0.449	0.449	0.449	0.449
	0.449	0.449	0.449	0.449
	0.449	0.449	0.449	0.449
	0.449	0.449	0.449	0.449
	0.449	0.449	0.449	0.449
	0.449	0.449	0.449	0.449
	0.449	0.449	0.449	0.449
	0.449	0.449	0.449	0.449
	0.449	0.449	0.449	0.449
	0.449	0.449	0.449	0.449
	0.449	0.449	0.449	0.449
	0.449	0.449	0.449	0.449
	0.449	0.449	0.449	0.449
	0.449	0.449	0.449	0.449
	0.449	0.449	0.449	0.449
	0.449	0.449	0.449	0.449
	0.449	0.449	0.449	0.449
	0.449	0.449	0.449	0.449
	0.449	0.449	0.449	0.449
	0.449	0.449	0.449	0.449
	0.449	0.449	0.449	0.449
	0.449	0.449	0.449	0.449
	0.449	0.449	0.449	0.449
	0.449	0.449	0.449	0.449
	0.449	0.449	0.449	0.449
	0.449	0.449	0.449	0.449
	0.449	0.449	0.449	0.449
	0.449	0.449	0.449	0.449
	0.449	0.449	0.449	0.449
	0.449	0.449	0.449	0.449
	0.449	0.449	0.449	0.449
	0.449	0.449	0.449	0.449
	0.449	0.449	0.449	0.449
	0.449	0.449	0.449	0.449
	0.449	0.449	0.449	0.449
	0.449	0.449	0.449	0.449
	0.449	0.449	0.449	0.449
	0.449	0.449	0.449	0.449
	0.449	0.449	0.449	0.449
	0.449	0.449	0.449	0.449
	0.449	0.449	0.449	0.449
	0.449	0.449	0.449	0.449
	0.449	0.449	0.449	0.449
	0.449	0.449	0.449	0.449
	0.449	0.449	0.449	0.449
	0.449	0.449	0.449	0.449
	0.449	0.449	0.449	0.449
	0.449	0.449	0.449	0.449
	0.449	0.449	0.449	0.449
	0.449	0.449	0.449	0.449
	0.449	0.449	0.449	0.449
	0.449	0.449	0.449	0.449
	0.449	0.449	0.449	0.449
	0.449	0.449	0.449	0.449
	0.449	0.449	0.449	0.449
	0.449	0.449	0.449	0.449
	0.449	0.449	0.449	0.449
	0.449	0.449	0.449	0.449
	0.449	0.449	0.449	0.449
	0.449	0.449	0.449	0.449
	0.449	0.449	0.449	0.449
	0.449	0.449	0.449	0.449
	0.449	0.449	0.449	0.449
	0.449	0.449	0.449	0.449
	0.449	0.449	0.449	0.449
	0.449	0.449	0.449	0.449
	0.449	0.449	0.449	0.449
	0.449	0.449	0.449	0.449
	0.449	0.449	0.449	0.449
	0.449	0.449	0.449	0.449
	0.449	0.449	0.449	0.449
	0.449	0.449	0.449	0.449
	0.449	0.449	0.449	0.449
	0.449	0.449	0.449	0.449
	0.449	0.449	0.449	0.449
	0.449	0.449	0.449	0.449
	0.449	0.449	0.449	0.449
	0.449	0.449	0.449	0.449
	0.449	0.449	0.449	0.449
	0.449	0.449	0.449	0.449
	0.449	0.449	0.449	0.449
	0.449	0.449	0.449	0.449
	0.449	0.449	0.449	0.449
	0.449	0.449	0.449	0.449
	0.449	0.449	0.449	0.449
	0.449	0.449	0.449	0.449
	0.449	0.449	0.449	0.449
	0.449	0.449	0.449	0.449
	0.449	0.449	0.449	0.449
	0.449	0.449	0.449	0.449
	0.449	0.449	0.449	0.449
	0.449	0.449	0.449	0.449
	0.449	0.449	0.449	0.449
	0.449	0.449	0.449	0.449
	0.449	0.449	0.449	0.449
	0.449	0.449	0.449	0.449
	0.449	0.449	0.449	0.449
	0.449	0.449	0.449	0.449
	0.449	0.449	0.449	0.449
	0.449	0.449	0.449	0.449
	0.449	0.449	0.449	0.449
	0.449	0.449	0.449	0.449
	0.449	0.449	0.449	0.449
	0.449	0.449	0.449	0.449
	0.449	0.449	0.449	0.449
	0.449	0.449	0.449	0.449
	0.449	0.449	0.449	0.449
	0.449	0.449	0.449	0.449
	0.449	0.449	0.449	0.449
	0.449	0.449	0.449	0.449
	0.449	0.449	0.449	0.449
	0.449	0.449	0.449	0.449
	0.449	0.449	0.449	0.449
	0.449	0.449	0.449	0.449
	0.449	0.449	0.449	0.449
	0.449	0.449	0.449	0.449
	0.449	0.449	0.449	0.449
	0.449	0.449	0.449	0.449
	0.449	0.449	0.449	0.449
	0.449	0.449	0.449	0.449
	0.449	0.449	0.449	0.449
	0.449	0.449	0.449	0.449
	0.449	0.449	0.449	0.449
	0.449	0.449	0.449	0.449
	0.449	0.449	0.449	0.449
	0.449	0.449	0.449	0.449
	0.449	0.449	0.449	0.449
	0.449	0.449	0.449	0.449
	0.449	0.449	0.449	0.449
	0.449	0.449	0.449	0.449
	0.449	0.449	0.449	0.449
	0.449	0.449	0.449	0.449
	0.449	0.449	0.449	0.449
	0.449	0.449	0.449	0.449
	0.449	0.449	0.449	0.449
	0.449	0.449	0.449	0.449
	0.449	0.449	0.449	0.449
	0.449	0.449	0.449	0.449
	0.449	0.449	0.449	0.449
	0.449	0.449	0.449	0.449
	0.449	0.449	0.449	0.449
	0.449	0.449	0.449	0.449
	0.449	0.449	0.449	0.449
	0.449	0.449	0.449	0.449
	0.449	0.449	0.449	0.449
	0.449	0.449	0.449	0.449
	0.449	0.449	0.449	0.449
	0.449	0.449	0.449	0.449
	0.449	0.449	0.449	0.449
	0.449	0.449	0.449	0.449
	0.449	0.449	0.449	0.449
	0.449	0.449	0.449	0.449
	0.449	0.449	0.449	0.449
	0.449	0.449	0.449	0.449
	0.449	0.449	0.449	0.449
	0.449	0.449	0.449	0.449
	0.449	0.449	0.449	0.449
	0.449	0.449	0.449	0.449
	0.449	0.449	0.449	0.449
	0.449	0.449	0.449	0.449
	0.449	0.449	0.449	0.449
	0.449	0.449	0.449	0.449
	0.449	0.449	0.449	0.449
	0.449	0.449	0.449	0.449
	0.449	0.449	0.449	0.449
	0.449	0.449	0.449	0.449
	0.449	0.449	0.449	0.449
	0.449	0.449	0.449	0.449
	0.449	0.449	0.449	0.449
	0.449	0.449	0.449	0.449
	0.449	0.449	0.449	0.449
	0.449	0.449	0.449	0.449
	0.449	0.449	0.449	0.449
	0.449	0.449	0.449	0.449
	0.449	0.449	0.449	0.449
	0.449	0.449	0.449	0.449
	0.449	0.449	0.449	0.449
	0.449	0.449	0.449	0.449
	0.449	0.449	0.449	0.449
	0.449	0.449	0.449	0.449
	0.449	0.449	0.449	0.449
	0.449	0.449	0.449	0.449
	0.449	0.449	0.449	0.449
	0.449	0.449	0.449	0.449
	0.449	0.449	0.449	0.449
	0.449	0.449	0.449	0.449
	0.449	0.449	0.449	0.449
	0.449	0.449	0.449	0.449
	0.449	0.449	0.449	0.449
	0.449	0.449	0.449	0.449
	0.449	0.449	0.449	0.449
	0.449	0.449	0.449	0.449
	0.449	0.449	0.449	0.449
	0.449	0.449	0.449	0.449
	0.449	0.449	0.449	0.449
	0.449	0.449	0.449	0.449
	0.449	0.449	0.449	0.449
	0.449	0.449	0.449	0.449
	0.449	0.449	0.449	0.449
	0.449	0.449	0.449	0.449
	0.449	0.449	0.449	0.449
	0.449	0.449	0.449	0.449
	0.449	0.449	0.449	0.449
	0.449	0.449	0.449	0.449
	0.449	0.449	0.449	0.449
	0.449	0.449	0.449	0.449
	0.449	0.449	0.449	0.449
	0.449	0.449	0.449	0.449
	0.449	0.449	0.449	0.449
	0.449	0.449	0.449	0.449
	0.449	0.449	0.449	0.449
	0.449	0.449	0.449	0.449
	0.449	0.449	0.449	0.449
	0.449	0.449	0.449	0.449
	0.449	0.449	0.449	0.449
	0.449	0.449	0.449	0.449
	0.449	0.449	0.449	0.449
	0.449	0.449	0.449	0.449
	0.449	0.449	0.449	0.449
	0.449	0.449	0.449	0.449
	0.449	0.449	0.449	0.449
	0.449	0.449	0.449	0.449
	0.449	0.449	0.449	0.449
	0.449	0.449	0.449	0.449
	0.449	0.449	0.449	0.449
	0.449	0.449	0.449	0.449
	0.449	0.449	0.449	0.449
	0.449	0.449	0.449	0.449
	0.449	0.449	0.449	0.449
	0.449	0.449	0.449	0.449
	0.449	0.449	0.449	0.449
	0.449	0.449	0.449	0.449
	0.449	0.449	0.449	0.449
	0.449	0.449	0.449	0.449
	0.449	0.449	0.449	0.449
	0.449	0.449	0.449	0.449
	0.449	0.449	0.449	0.449
	0.449	0.449	0.449	0.449
	0.449	0.449	0.449	0.449
	0.449	0.449	0.449	0.449
	0.449	0.449	0.449	0.449
	0.449	0.449	0.449	0.449
	0.449	0.449	0.449	0.449
	0.449	0.449	0.449	0.449
	0.449	0.449	0.449	0.449
	0.449	0.449	0.449	0.449
	0.449	0.449	0.449	0.449
	0.449	0.449	0.449	0.449
	0.449	0.449	0.449	0.449
	0.449	0.449	0.449	0.449
	0.449	0.449	0.449	0.449
	0.449	0.449	0.449	0.449
	0.449	0.449	0.449	0.449
	0.449	0.449	0.449	0.449
	0.449	0.449	0.449	0.449
	0.449	0.449	0.449	0.449
	0.449	0.449	0.449	0.449
	0.449	0.449	0.449	0.449
	0.449	0.449	0.449	0.449
	0.449	0.449	0.449	0.449
	0.449	0.449	0.449	0.449
	0.449	0.449	0.449	0.449
	0.449	0.449	0.449	0.449
	0.449	0.449	0.449	0.449
	0.449	0.449	0.449	0.449
	0.449	0.449	0.449	0.449
	0.449	0.449	0.449	0.449
	0.449	0.449	0.449	0.449
	0.449	0.449	0.449	0.449
	0.449	0.449	0.449	0.449
	0.449	0.449	0.449	0.449
	0.449	0.449	0.449	0.449
	0.449	0.449	0.449	0.449
	0.449	0.449	0.449	0.449
	0.449	0.449	0.449	0.449
	0.449	0.449	0.449	0.449
	0.449	0.449	0.449	0.449
	0.449	0.449	0.449	0.449
	0.449	0.449	0.449	0.449
	0.449	0.449	0.449	0.449
	0.449	0.449	0.449	0.449
	0.449	0.449	0.449	0.449
	0.449	0.449	0.449	0.449
	0.449	0.449	0.449	0.449
	0.449	0.449	0.449	0.449
	0.449	0.449	0.449	0.449
	0.449	0.449	0.449	0.449
	0.449	0.449	0.449	0.449
	0.449	0.449	0.449	0.449
	0.449	0.449	0.449	0.449
	0.449	0.449	0.449	0.449
	0.449	0.449	0.449	0.449
	0.449	0.449	0.449	0.449
	0.449	0.449	0.449	0.449
	0.449	0.449	0.449	0.449
	0.449	0.449	0.449	0.449
	0.449	0.449	0.449	0.449
	0.449	0.449	0.449	0.449
	0.449	0.449	0.449	0.449
	0.449	0.449	0.449	0.449
	0.449	0.449	0.449	0.449
	0.449	0.449	0.449	0.449
	0.449	0.449	0.449	0.449
	0.449	0.449	0.449	0.449
	0.449	0.449	0.449	0.449
	0.449	0.449	0.449	0.449
	0.449	0.449	0.449	0.449
	0.449	0.449	0.449	0.449
	0.449	0.449	0.449	0.449
	0.449	0.449	0.449	0.449
	0.449	0.449	0.449	0.449
	0.449	0.449	0.449	0.449
	0.449	0.449	0.449	0.449
	0.449	0.449	0.449	0.449
	0.449	0.449	0.449	0.449
	0.449	0.449	0.449	0.449
	0.449	0.449	0.449	0.449
	0.449	0.449	0.449	0.449
	0.449	0.449	0.449	0.449
	0.449	0.449	0.449	0.449
	0.449	0.449	0.449	0.449
	0.449	0.449	0.449	0.449
	0.449	0.449	0.449	0.449
	0.449	0.449	0.449	0.449
	0.449	0.449	0.449	0.449
	0.449	0.449	0.449	0.449
	0.449	0.449	0.449	0.449
	0.449	0.449	0.449	0.449
	0.449	0.449	0.449	0.449
	0.449	0.449	0.449	0.449
	0.449	0.449	0.449	0.449
	0.449	0.449	0.449	0.449
	0.449	0.449	0.449	0.449
	0.449	0.449	0.449	0.449
	0.449	0.449	0.449	0.449
	0.449	0.449	0.449	0.449
	0.449	0.449	0.449	0.449
	0.449	0.449	0.449	0.449
	0.449	0.449	0.449	0.449
	0.449	0.449	0.449	0.449
	0.449	0.449	0.449	0.449
	0.449	0.449	0.449	0.449
	0.449	0.449	0.449	0.449
	0.449	0.449	0.449	0.449
	0.449	0.449	0.449	0.449
	0.449	0.449	0.449	0.449
	0.449	0.449	0.449	0.449
	0.449	0.449	0.449	0.449
	0.449	0.449	0.449	0.449
	0.449	0.449	0.449	0.449
	0.449	0.449	0.449	0.449
	0.449	0.449	0.449	0.449
	0.449	0.449	0.449	0.449
	0.449	0.449	0.449	0.449
	0.449	0.449	0.449	0.449
	0.449	0.449	0.449	0.449
	0.449	0.449	0.449	0.449
	0.449	0.449	0.449	0.449
	0.449	0.449	0.449	0.449
	0.449	0.449	0.449	0.449
	0.449	0.449	0.449	0.449
	0.449	0.449	0.449	0.449
	0.449	0.449	0.449	0.449
	0.449	0.449	0.449	0.449
	0.449	0.449	0.449	0.449
	0.449	0.449	0.449	0.449
	0.449	0.449	0.449	0.449
	0.449	0.449	0.449	0.449
	0.449	0.449	0.449	0.449
	0.449	0.449	0.449	0.449
	0.449	0.449	0.449	0.449
	0.449	0.449	0.449	0.449
	0.449	0.449	0.449	0.449
	0.449	0.449	0.449	0.449
	0.449	0.449	0.449	0.449
	0.449	0.449	0.449	0.449
	0.449	0.449	0.449	0.449
	0.449	0.449	0.449	0.449
	0.449	0.449	0.449	0.449
	0.449	0.449	0.449	0.449
	0.449	0.449	0.449	0.449
	0.449	0.449	0.449	0.449
	0.449	0.449	0.449	0.449
	0.449	0.449	0.449	0.449
	0.449	0.449	0.449	0.449
	0.449	0.449	0.449	0.449
	0.449	0.449	0.449	0.449
	0.449	0.449	0.449	0.449
	0.449	0.449	0.449	0.449
	0.449	0.449	0.449	0.449
	0.449	0.449	0.449	0.449
	0.449	0.449	0.449	0.449
	0.449	0.449	0.449	0.449
	0.449	0.449	0.449	0.449
	0.449	0.449	0.449	0.449
	0.449	0.449	0.449	0.449
	0.449	0.449	0.449	0.449
	0.449	0.449	0.449	0.449
	0.449	0.449	0.449	0.449
	0.449	0.449	0.449	0.449
	0.449	0.449	0.449	0.449
	0.449	0.449	0.449	0.449
	0.449	0.449	0.449	0.449
	0.449	0.449	0.449	0.449
	0.449	0.449	0.449	0.449
	0.449	0.449	0.449	0.449
	0.449	0.449	0.449	0.449
	0.449	0.449	0.449	0.449
	0.449	0.449	0.449	0.449
	0.449	0.449	0.449	0.449
	0.449	0.449	0.449	0.449
	0.449	0.449	0.449	0.449
	0.449	0.449	0.449	0.449
	0.449	0.449	0.449	0.449
	0.449	0.449	0.449	0.449
	0.449	0.449	0.449	0.449
	0.449	0.449	0.449	0.449
	0.449	0.449	0.449	0.449
	0.449	0.449	0.449	0.449
	0.449	0.449	0.449	0.449
	0.449	0.449	0.449	0.449
	0.449	0.449	0.449	0.449
	0.449	0.449	0.449	0.449
	0.449	0.449	0.449	0.449
	0.449	0.449	0.449	0.449
	0.449	0.449	0.449	0.449
	0.449	0.449	0.449	0.449
	0.449	0.449	0.449	0.449
	0.449	0.449	0.449	0.449
	0.449	0.449	0.449	0.449
	0.449	0.449	0.449	0.449
	0.449	0.449	0.449	0.449
	0.449	0.449	0.449	0.449
	0.449	0.449	0.449	0.449
	0.449	0.449	0.449	0.449
	0.449	0.449	0.449	0.449
	0.449	0.449	0.449	0.449
	0.449	0.449	0.449	0.449
	0.449	0.449	0.449	0.449
	0.449	0.449	0.449	0.449
	0.449	0.449	0.449	0.449
	0.449	0.449	0.449	0.449
	0.449	0.449	0.449	0.449
	0.449	0.449	0.449	0.449
	0.449	0.449	0.449	0.449
	0.449	0.449	0.449	0.449
	0.449	0.449	0.449	0.449
	0.449	0.449	0.449	0.449
	0.449	0.449	0.449	0.449
	0.449	0.449	0.449	0.449
	0.449	0.449	0.449	0.449
	0.449	0.449	0.449	0.449
	0.449	0.449	0.449	0.449
	0.449	0.449	0.449	0.449
	0.449	0.449	0.449	0.449
	0.449	0.449	0.449	0.449
	0.449	0.449	0.449	0.449
	0.449	0.449	0.449	0.449
	0.449	0.449	0.449	0.449
	0.449	0.449	0.449	0.449
	0.449	0.449	0.449	0.449
	0.449	0.449	0.449	0.449
	0.449	0.449	0.449	0.449
	0.449	0.449	0.449	0.449
	0.449	0.449	0.449	0.449
	0.449	0.449	0.449	0.449
	0.449	0.449	0.449	0.449
	0.449	0.449	0.449	0.449
	0.449	0.449	0.449	0.449
	0.449	0.449	0.449	0.449
	0.449	0.449	0.449	0.449
	0.449	0.449	0.449	0.449
	0.449	0.449	0.449	0.449
	0.449	0.449	0.449	0.449
	0.449	0.449	0.449	0.449
	0.449	0.449	0.449	0.449
	0.449	0.449	0.449	0.449
	0.449	0.449	0.449	0.449
	0.449	0.449	0.449	0.449
	0.449	0.449	0.449	0.449
	0.449	0.449	0.449	0.449
	0.449	0.449	0.449	0.449
	0.449	0.449	0.449	0.449
	0.449	0.449	0.449	0.449
	0.449	0.449	0.449	0.449
	0.449	0.449	0.449	0.449
	0.449	0.449	0.449	0.449
	0.449	0.449	0.449	0.449
	0.449	0.449	0.449	0.449
	0.449	0.449	0.449	0.449
	0.449	0.449	0.449	0.449
	0.449	0.449	0.449	0.449
	0.449	0.449	0.449	0.449
	0.449	0.449	0.449	0.449
	0.449	0.449	0.449	0.449
	0.449	0.449	0.449	0.449
	0.449	0.449	0.449	0.449
	0.449	0.449	0.449	0.449
	0.449	0.449	0.449	0.449
	0.449	0.449	0.449	0.449
	0.449	0.449	0.449	0.449
	0.449	0.449	0.449	0.449
	0.449	0.449	0.449	0.449
	0.449	0.449	0.449	0.449
	0.449	0.449	0.449	0.449
	0.449	0.449	0.449	0.449
	0.449	0.449	0.449	0.449
	0.449	0.449	0.449	0.449
	0.449	0.449	0.449	0.449
	0.449	0.449	0.449	0.449
	0.449	0.449	0.449	0.449
	0.449	0.449	0.449	0.449
	0.449	0.449	0.449	0.449
	0.449	0.449	0.449	0.449
	0.449	0.449	0.449	0.449
	0.449	0.449	0.449	0.449
	0.449	0.449	0.449	0.449
	0.449	0.449	0.449	0.449
	0.449	0.449	0.449	0.449
	0.449	0.449	0.449	0.449
	0.449	0.449	0.449	0.449
	0.449	0.449	0.449	0.449
	0.449	0.449	0.449	0.449
	0.449	0.449	0.449	0.449
	0.449	0.449	0.449	0.449
	0.449	0.449	0.449	0.449
	0.449	0.449	0.449	0.449
	0.449	0.449	0.449	0.449
	0.449	0.449	0.449	0.449
	0.449	0.449	0.449	0.449
	0.449	0.449	0.449	0.449
	0.449	0.449	0.449	0.449
	0.449	0.449	0.449	0.449
	0.449	0.449	0.449	0.449
	0.449	0.449	0.449	0.449
	0.449	0.449	0.449	0.449
	0.449	0.449	0.449	0.449
	0.449	0.449	0.449	0.449
	0.449	0.449	0.449	0.449
	0.449	0.449	0.449	0.449
	0.449	0.449	0.449	0.449
[truncated: 63,536 more rows]

## Sheet: 2019
City	Gender	Education level	Marital status	Non-agricultural labor	B&V
An Hui Sheng Zhang Feng Xian	1.049	6.75	1.484	1.345	1
An Hui Sheng Fei Dong Xian	1.151	6.926	1.465	1.449	0
An Hui Sheng Fei Xi Xian	1.098	5.801	1.494	1.475	1
An Hui Sheng Wu Hu Xian	1.093	8.254	1.499	1.447	1
An Hui Sheng Fan Chang Xian	1.098	7.287	1.481	1.392	0
An Hui Sheng Nan Ling Xian	1.12	5.637	1.424	1.389	1
An Hui Sheng Huai Yuan Xian	1.037	5.875	1.392	1.335	0
An Hui Sheng Wu He Xian	1.158	6.908	1.416	1.304	1
An Hui Sheng Gu Zhen Xian	1.204	7.229	1.494	1.479	1
An Hui Sheng Feng Tai Xian	1.056	7.507	1.49	1.415	1
An Hui Sheng Dang Tu Xian	1.191	5.932	1.483	1.286	0
An Hui Sheng Sui Xi Xian	1.04	8.442	1.469	1.328	0
An Hui Sheng Tong Ling Xian	1.065	7.384	1.393	1.439	1
An Hui Sheng Huai Ning Xian	1.173	8.158	1.521	1.378	1
An Hui Sheng Cong Yang Xian	1.098	8.492	1.485	1.424	1
An Hui Sheng Qian Shan Xian	1.068	5.647	1.52	1.304	0
An Hui Sheng Tai Hu Xian	1.139	5.833	1.437	1.346	0
An Hui Sheng Xiu Song Xian	1.045	7.464	1.522	1.316	0
An Hui Sheng Wang Jiang Xian	1.088	6.063	1.358	1.387	1
An Hui Sheng Yue Xi Xian	1.214	7.115	1.479	1.407	1
An Hui Sheng Xi Xian	1.14	7.942	1.416	1.337	1
An Hui Sheng Xiu Ning Xian	1.151	8.418	1.424	1.372	1
An Hui Sheng Yi Xian	1.16	5.905	1.474	1.409	0
An Hui Sheng Qi Men Xian	1.074	6.84	1.416	1.466	0
An Hui Sheng Lai An Xian	1.206	6.921	1.473	1.313	0
An Hui Sheng Quan Jiao Xian	1.194	8.307	1.472	1.379	0
An Hui Sheng Ding Yuan Xian	1.152	5.897	1.401	1.288	0
An Hui Sheng Feng Yang Xian	1.179	7.473	1.432	1.466	1
An Hui Sheng Lin Quan Xian	1.101	7.439	1.386	1.318	0
An Hui Sheng Tai He Xian	1.121	7.761	1.379	1.307	1
An Hui Sheng Fu Nan Xian	1.217	6.749	1.35	1.369	1
An Hui Sheng Ying Shang Xian	1.203	6.579	1.348	1.472	0
An Hui Sheng Dang Shan Xian	1.107	7.228	1.441	1.479	1
An Hui Sheng Xiao Xian	1.069	7.796	1.347	1.454	0
An Hui Sheng Ling Bi Xian	1.097	6.258	1.44	1.45	1
An Hui Sheng Si Xian	1.161	6.73	1.326	1.428	0
Jiang Xi Sheng Nan Chang Xian	1.16	6.178	1.484	1.425	1
Jiang Xi Sheng Xin Jian Xian	1.178	8.428	1.328	1.375	0
Jiang Xi Sheng An Yi Xian	1.208	6.84	1.443	1.288	0
Jiang Xi Sheng Jin Xian Xian	1.171	6.791	1.466	1.424	1
Jiang Xi Sheng Fu Liang Xian	1.091	5.859	1.47	1.375	0
Jiang Xi Sheng Lian Hua Xian	1.103	5.956	1.405	1.471	0
Jiang Xi Sheng Shang Li Xian	1.052	6.051	1.362	1.45	1
Jiang Xi Sheng Lu Xi Xian	1.062	8.225	1.494	1.37	1
Jiang Xi Sheng Jiu Jiang Xian	1.127	5.971	1.508	1.281	0
Jiang Xi Sheng Wu Ning Xian	1.136	8.512	1.48	1.41	1
Jiang Xi Sheng Xiu Shui Xian	1.141	7.322	1.5	1.382	0
Jiang Xi Sheng Yong Xiu Xian	1.212	5.781	1.388	1.31	1
Jiang Xi Sheng De An Xian	1.095	5.661	1.516	1.337	0
Jiang Xi Sheng Xing Zi Xian	1.204	6.963	1.344	1.279	1
Jiang Xi Sheng Dou Chang Xian	1.155	8.61	1.366	1.362	0
Jiang Xi Sheng Hu Kou Xian	1.093	8.396	1.469	1.325	0
Jiang Xi Sheng Peng Ze Xian	1.112	7.198	1.478	1.313	0
Jiang Xi Sheng Fen Yi Xian	1.041	7.773	1.512	1.392	0
Jiang Xi Sheng Yu Jiang Xian	1.145	6.204	1.497	1.458	0
Jiang Xi Sheng Gan Xian	1.116	5.651	1.377	1.377	1
Jiang Xi Sheng Xin Feng Xian	1.193	5.967	1.428	1.384	1
Jiang Xi Sheng Da Yu Xian	1.184	7.901	1.511	1.382	1
Jiang Xi Sheng Shang You Xian	1.061	7.402	1.325	1.302	0
Jiang Xi Sheng Chong Yi Xian	1.034	6.642	1.481	1.351	0
Jiang Xi Sheng An Yuan Xian	1.142	6.242	1.356	1.473	0
Jiang Xi Sheng Long Nan Xian	1.118	6.344	1.389	1.317	0
Jiang Xi Sheng Ding Nan Xian	1.048	8.255	1.369	1.293	0
Jiang Xi Sheng Quan Nan Xian	1.111	6.589	1.343	1.443	1
Jiang Xi Sheng Ning Dou Xian	1.186	7.722	1.337	1.325	1
Jiang Xi Sheng Yu Dou Xian	1.208	7.408	1.338	1.287	1
Jiang Xi Sheng Xing Guo Xian	1.181	8.129	1.486	1.321	1
Jiang Xi Sheng Hui Chang Xian	1.12	8.048	1.366	1.391	1
Jiang Xi Sheng Xun Wu Xian	1.102	8.292	1.504	1.42	0
Jiang Xi Sheng Shi Cheng Xian	1.133	8.305	1.411	1.323	1
Jiang Xi Sheng Ji An Xian	1.073	8.282	1.465	1.372	1
Jiang Xi Sheng Ji Shui Xian	1.155	6.043	1.472	1.318	1
Jiang Xi Sheng Xia Jiang Xian	1.101	6.973	1.363	1.448	1
Jiang Xi Sheng Xin Gan Xian	1.077	7.178	1.403	1.4	0
Jiang Xi Sheng Yong Feng Xian	1.046	6.183	1.486	1.441	0
Jiang Xi Sheng Tai He Xian	1.15	6.994	1.514	1.388	1
Jiang Xi Sheng Sui Chuan Xian	1.211	7.535	1.454	1.277	0
Jiang Xi Sheng Wan An Xian	1.185	6.127	1.49	1.397	0
Jiang Xi Sheng An Fu Xian	1.071	7.786	1.334	1.343	1
Jiang Xi Sheng Yong Xin Xian	1.061	5.757	1.484	1.488	0
Jiang Xi Sheng Feng Xin Xian	1.031	6.744	1.463	1.368	1
Jiang Xi Sheng Wan Zai Xian	1.131	6.354	1.509	1.43	0
Jiang Xi Sheng Shang Gao Xian	1.197	6.49	1.498	1.392	0
Jiang Xi Sheng Yi Feng Xian	1.024	5.634	1.429	1.433	0
Jiang Xi Sheng Jing An Xian	1.209	6.707	1.41	1.421	1
Jiang Xi Sheng Tong Gu Xian	1.124	6.002	1.442	1.331	1
Jiang Xi Sheng Nan Cheng Xian	1.061	7.986	1.429	1.462	0
Jiang Xi Sheng Li Chuan Xian	1.043	5.695	1.508	1.396	0
Jiang Xi Sheng Nan Feng Xian	1.085	8.282	1.386	1.429	1
Jiang Xi Sheng Chong Ren Xian	1.178	6.79	1.404	1.453	0
Jiang Xi Sheng Le An Xian	1.194	7.725	1.501	1.355	1
Jiang Xi Sheng Yi Huang Xian	1.103	7.252	1.327	1.485	1
Jiang Xi Sheng Jin Xi Xian	1.083	7.03	1.477	1.322	0
Jiang Xi Sheng Zi Xi Xian	1.192	7.039	1.513	1.363	1
Jiang Xi Sheng Dong Xiang Xian	1.118	6.222	1.34	1.331	1
Jiang Xi Sheng Guang Chang Xian	1.091	5.832	1.385	1.281	1
Jiang Xi Sheng Shang Rao Xian	1.075	5.674	1.363	1.383	0
Jiang Xi Sheng Guang Feng Xian	1.049	8.181	1.509	1.475	0
Jiang Xi Sheng Yu Shan Xian	1.16	7.902	1.474	1.317	0
Jiang Xi Sheng Qian Shan Xian	1.192	8.493	1.348	1.355	0
Jiang Xi Sheng Heng Feng Xian	1.108	7.523	1.407	1.368	0
Jiang Xi Sheng Yi Yang Xian	1.089	6.339	1.326	1.315	0
Jiang Xi Sheng Yu Gan Xian	1.165	7.734	1.353	1.397	0
Jiang Xi Sheng Po Yang Xian	1.165	6.821	1.401	1.393	1
Jiang Xi Sheng Wan Nian Xian	1.12	7.851	1.326	1.411	0
Jiang Xi Sheng Wu Yuan Xian	1.172	8.083	1.479	1.457	1
Shan Dong Sheng Ping Yin Xian	1.039	7.337	1.514	1.431	0
Shan Dong Sheng Ji Yang Xian	1.151	8.465	1.398	1.366	0
Shan Dong Sheng Shang He Xian	1.219	7.68	1.478	1.313	0
Shan Dong Sheng Huan Tai Xian	1.064	5.945	1.455	1.285	0
Shan Dong Sheng Gao Qing Xian	1.102	7.812	1.326	1.303	1
Shan Dong Sheng Yi Yuan Xian	1.023	6.535	1.438	1.464	1
Shan Dong Sheng Ken Li Xian	1.179	6.949	1.438	1.299	0
Shan Dong Sheng Li Jin Xian	1.183	6.795	1.391	1.364	1
Shan Dong Sheng Guang Rao Xian	1.187	5.989	1.484	1.421	0
Shan Dong Sheng Zhang Dao Xian	1.133	7.724	1.416	1.288	1
Shan Dong Sheng Lin Qu Xian	1.101	7.531	1.495	1.284	0
Shan Dong Sheng Chang Le Xian	1.032	6.664	1.419	1.275	0
Shan Dong Sheng Wei Shan Xian	1.057	7.326	1.504	1.441	1
Shan Dong Sheng Yu Tai Xian	1.063	7.488	1.353	1.301	1
Shan Dong Sheng Jin Xiang Xian	1.109	7.065	1.362	1.289	0
Shan Dong Sheng Jia Xiang Xian	1.15	8.12	1.352	1.465	0
Shan Dong Sheng Wen Shang Xian	1.084	7.175	1.379	1.443	0
Shan Dong Sheng Si Shui Xian	1.039	6.129	1.467	1.276	0
Shan Dong Sheng Liang Shan Xian	1.216	8.08	1.513	1.377	1
Shan Dong Sheng Ning Yang Xian	1.115	6.77	1.508	1.287	0
Shan Dong Sheng Dong Ping Xian	1.16	7.626	1.446	1.358	0
Shan Dong Sheng Wu Lian Xian	1.2	8.128	1.384	1.413	0
Shan Dong Sheng Ju Xian	1.046	8.372	1.447	1.311	1
Shan Dong Sheng Yi Nan Xian	1.028	7.006	1.335	1.345	0
Shan Dong Sheng Tan Cheng Xian	1.175	6.66	1.424	1.32	0
Shan Dong Sheng Yi Shui Xian	1.207	8.569	1.455	1.294	1
Shan Dong Sheng Cang Shan Xian	1.139	6.106	1.49	1.404	1
Shan Dong Sheng Fei Xian	1.209	8.573	1.431	1.441	0
Shan Dong Sheng Ping Yi Xian	1.047	5.819	1.482	1.371	0
Shan Dong Sheng Ju Nan Xian	1.161	8.001	1.376	1.458	1
Shan Dong Sheng Meng Yin Xian	1.112	6.614	1.441	1.453	0
Shan Dong Sheng Lin Shu Xian	1.139	6.054	1.437	1.354	0
Shan Dong Sheng Ling Xian	1.029	6.12	1.489	1.46	0
Shan Dong Sheng Ning Jin Xian	1.123	8.571	1.468	1.456	1
Shan Dong Sheng Qing Yun Xian	1.033	7.351	1.462	1.426	1
Shan Dong Sheng Lin Yi Xian	1.175	5.874	1.384	1.466	0
Shan Dong Sheng Qi He Xian	1.082	8.424	1.498	1.458	1
Shan Dong Sheng Ping Yuan Xian	1.209	5.796	1.436	1.364	0
Shan Dong Sheng Xia Jin Xian	1.049	7.984	1.331	1.464	0
Shan Dong Sheng Wu Cheng Xian	1.075	6.907	1.369	1.455	1
Shan Dong Sheng Yang Gu Xian	1.031	5.986	1.437	1.486	0
Shan Dong Sheng Shen Xian	1.151	6.781	1.341	1.28	0
Shan Dong Sheng Chi Ping Xian	1.043	7.08	1.446	1.329	1
Shan Dong Sheng Dong A Xian	1.056	6.285	1.354	1.316	1
Shan Dong Sheng Guan Xian	1.11	6.398	1.44	1.393	1
Shan Dong Sheng Gao Tang Xian	1.09	8.266	1.414	1.37	1
Shan Dong Sheng Hui Min Xian	1.17	8.363	1.506	1.279	0
Shan Dong Sheng Yang Xin Xian	1.027	6.508	1.36	1.409	0
Shan Dong Sheng Wu Di Xian	1.194	7.654	1.394	1.431	1
Shan Dong Sheng Zhan Hua Xian	1.099	7.317	1.45	1.403	1
Shan Dong Sheng Bo Xing Xian	1.215	7.009	1.46	1.413	0
Shan Dong Sheng Zou Ping Xian	1.117	7.43	1.437	1.372	0
Shan Dong Sheng Cao Xian	1.134	7.537	1.347	1.452	0
Shan Dong Sheng Dan Xian	1.206	8.017	1.404	1.445	1
Shan Dong Sheng Cheng Wu Xian	1.051	5.945	1.442	1.461	0
Shan Dong Sheng Ju Ye Xian	1.138	7.241	1.498	1.436	0
Shan Dong Sheng Yun Cheng Xian	1.096	7.077	1.34	1.3	1
Shan Dong Sheng Juan Cheng Xian	1.201	7.001	1.328	1.354	1
Shan Dong Sheng Ding Tao Xian	1.138	8.621	1.482	1.368	0
Shan Dong Sheng Dong Ming Xian	1.112	8.017	1.389	1.354	0
He Nan Sheng Zhong Mou Xian	1.112	6.256	1.511	1.282	1
He Nan Sheng Qi Xian	1.212	8.177	1.474	1.384	1
He Nan Sheng Tong Xu Xian	1.128	8.231	1.521	1.356	0
He Nan Sheng Wei Shi Xian	1.085	7.942	1.485	1.358	1
He Nan Sheng Kai Feng Xian	1.145	6.731	1.434	1.437	0
He Nan Sheng Lan Kao Xian	1.126	7.467	1.504	1.324	1
He Nan Sheng Meng Jin Xian	1.118	6.841	1.517	1.353	0
He Nan Sheng Xin An Xian	1.176	5.793	1.393	1.461	1
He Nan Sheng Luan Chuan Xian	1.086	7.739	1.352	1.324	1
He Nan Sheng Song Xian	1.04	6.939	1.421	1.378	0
He Nan Sheng Ru Yang Xian	1.034	6.402	1.363	1.351	1
He Nan Sheng Yi Yang Xian	1.078	5.783	1.427	1.312	0
He Nan Sheng Luo Ning Xian	1.168	6.953	1.451	1.492	0
He Nan Sheng Yi Chuan Xian	1.218	8.137	1.373	1.309	0
He Nan Sheng Bao Feng Xian	1.069	8.104	1.406	1.469	0
He Nan Sheng Ye Xian	1.143	6.36	1.465	1.334	0
He Nan Sheng Lu Shan Xian	1.031	7.467	1.433	1.295	0
He Nan Sheng Jia Xian	1.145	7.982	1.347	1.287	0
He Nan Sheng An Yang Xian	1.059	7.063	1.496	1.309	0
He Nan Sheng Tang Yin Xian	1.095	6.037	1.44	1.391	1
He Nan Sheng Hua Xian	1.12	6.656	1.358	1.274	0
He Nan Sheng Nei Huang Xian	1.15	7.077	1.486	1.397	1
He Nan Sheng Xun Xian	1.135	6.781	1.346	1.353	0
He Nan Sheng Qi Xian	1.083	6.881	1.469	1.474	0
He Nan Sheng Xin Xiang Xian	1.033	7.12	1.387	1.446	1
He Nan Sheng Huo Jia Xian	1.18	5.757	1.466	1.489	1
He Nan Sheng Yuan Yang Xian	1.123	7.368	1.336	1.337	0
He Nan Sheng Yan Jin Xian	1.129	6.713	1.487	1.308	0
He Nan Sheng Feng Qiu Xian	1.127	7.422	1.408	1.315	1
He Nan Sheng Zhang Yuan Xian	1.214	6.731	1.463	1.412	1
He Nan Sheng Xiu Wu Xian	1.032	6.991	1.342	1.464	0
He Nan Sheng Bo Ai Xian	1.072	5.651	1.371	1.379	1
He Nan Sheng Wu Zhi Xian	1.186	6.858	1.376	1.317	1
He Nan Sheng Wen Xian	1.09	5.662	1.332	1.324	0
He Nan Sheng Qing Feng Xian	1.094	6.51	1.511	1.375	0
He Nan Sheng Nan Le Xian	1.073	6.065	1.439	1.415	1
He Nan Sheng Fan Xian	1.049	5.961	1.354	1.362	0
He Nan Sheng Tai Qian Xian	1.029	6.524	1.342	1.467	1
He Nan Sheng Pu Yang Xian	1.119	5.784	1.386	1.417	0
He Nan Sheng Xu Chang Xian	1.182	7.547	1.504	1.456	0
He Nan Sheng Yan Ling Xian	1.022	6.967	1.472	1.276	1
He Nan Sheng Xiang Cheng Xian	1.039	7.083	1.492	1.315	1
He Nan Sheng Wu Yang Xian	1.21	8.598	1.487	1.363	0
He Nan Sheng Lin Ying Xian	1.22	5.986	1.358	1.324	0
He Nan Sheng Yan Cheng Xian	1.164	7.956	1.4	1.431	1
He Nan Sheng Mian Chi Xian	1.077	6.343	1.338	1.448	0
He Nan Sheng Shan Xian	1.195	6.7	1.352	1.319	0
He Nan Sheng Lu Shi Xian	1.097	7.352	1.475	1.435	1
He Nan Sheng Nan Zhao Xian	1.06	6.891	1.363	1.326	1
He Nan Sheng Fang Cheng Xian	1.154	6.308	1.365	1.455	0
He Nan Sheng Xi Xia Xian	1.043	7.898	1.342	1.322	1
He Nan Sheng Zhen Ping Xian	1.195	8.263	1.41	1.415	1
He Nan Sheng Nei Xiang Xian	1.187	6.274	1.468	1.455	0
He Nan Sheng Xi Chuan Xian	1.062	5.891	1.437	1.402	0
He Nan Sheng She Qi Xian	1.212	6.702	1.428	1.48	0
He Nan Sheng Tang He Xian	1.157	7.954	1.479	1.452	1
He Nan Sheng Xin Ye Xian	1.08	7.632	1.391	1.375	0
He Nan Sheng Tong Bai Xian	1.1	7.326	1.348	1.276	0
He Nan Sheng Min Quan Xian	1.179	7.46	1.449	1.36	0
He Nan Sheng Sui Xian	1.105	6.716	1.397	1.296	1
He Nan Sheng Ning Ling Xian	1.202	7.56	1.391	1.296	0
He Nan Sheng Zhe Cheng Xian	1.095	5.919	1.415	1.295	1
He Nan Sheng Yu Cheng Xian	1.126	7.484	1.463	1.381	1
He Nan Sheng Xia Yi Xian	1.221	7.422	1.454	1.404	0
He Nan Sheng Luo Shan Xian	1.126	8.53	1.499	1.424	1
He Nan Sheng Guang Shan Xian	1.076	7.49	1.341	1.272	1
He Nan Sheng Xin Xian	1.222	8.107	1.488	1.363	0
He Nan Sheng Shang Cheng Xian	1.122	8.211	1.519	1.367	0
He Nan Sheng Gu Shi Xian	1.132	8.198	1.435	1.324	0
He Nan Sheng Huang Chuan Xian	1.107	8.333	1.474	1.455	0
He Nan Sheng Huai Bin Xian	1.063	6.157	1.442	1.426	1
He Nan Sheng Xi Xian	1.161	5.951	1.446	1.425	0
He Nan Sheng Fu Gou Xian	1.031	7.413	1.322	1.448	0
He Nan Sheng Xi Hua Xian	1.039	6.063	1.505	1.49	0
He Nan Sheng Shang Shui Xian	1.131	6.813	1.388	1.276	1
He Nan Sheng Shen Qiu Xian	1.084	7.545	1.36	1.333	0
He Nan Sheng Dan Cheng Xian	1.121	6.654	1.342	1.388	1
He Nan Sheng Huai Yang Xian	1.08	6.17	1.516	1.282	1
He Nan Sheng Tai Kang Xian	1.217	7.306	1.49	1.302	0
He Nan Sheng Lu Yi Xian	1.176	5.693	1.414	1.29	1
He Nan Sheng Xi Ping Xian	1.07	7.123	1.391	1.421	0
He Nan Sheng Shang Cai Xian	1.151	5.636	1.438	1.459	1
He Nan Sheng Ping Yu Xian	1.075	7.444	1.388	1.297	1
He Nan Sheng Zheng Yang Xian	1.124	6.206	1.495	1.381	0
He Nan Sheng Que Shan Xian	1.053	7.188	1.5	1.448	1
He Nan Sheng Mi Yang Xian	1.112	8.459	1.425	1.294	1
He Nan Sheng Ru Nan Xian	1.062	8.421	1.396	1.343	0
He Nan Sheng Sui Ping Xian	1.135	6.448	1.449	1.393	1
He Nan Sheng Xin Cai Xian	1.131	7.424	1.462	1.474	1
Hu Bei Sheng Yang Xin Xian	1.052	6.419	1.382	1.478	1
Hu Bei Sheng Yun Xian	1.212	7.881	1.428	1.323	1
Hu Bei Sheng Yun Xi Xian	1.128	6.017	1.329	1.413	0
Hu Bei Sheng Zhu Shan Xian	1.186	5.946	1.437	1.479	0
Hu Bei Sheng Zhu Xi Xian	1.098	6.945	1.391	1.446	1
Hu Bei Sheng Fang Xian	1.107	6.711	1.465	1.391	1
Hu Bei Sheng Yuan An Xian	1.146	6.246	1.421	1.326	0
Hu Bei Sheng Xing Shan Xian	1.219	6.272	1.379	1.308	0
Hu Bei Sheng Zi Gui Xian	1.156	8.409	1.447	1.286	0
Hu Bei Sheng Zhang Yang Tu Jia Zu Zi Zhi Xian	1.203	8.519	1.458	1.423	0
Hu Bei Sheng Wu Feng Tu Jia Zu Zi Zhi Xian	1.208	7.637	1.354	1.394	1
Hu Bei Sheng Nan Zhang Xian	1.116	7.422	1.444	1.281	0
Hu Bei Sheng Gu Cheng Xian	1.039	7.702	1.449	1.468	0
Hu Bei Sheng Bao Kang Xian	1.158	6.284	1.49	1.329	1
Hu Bei Sheng Jing Shan Xian	1.14	6.791	1.453	1.348	0
Hu Bei Sheng Sha Yang Xian	1.084	7.474	1.449	1.293	0
Hu Bei Sheng Xiao Chang Xian	1.177	6.436	1.47	1.396	1
Hu Bei Sheng Da Wu Xian	1.035	6.13	1.479	1.343	0
Hu Bei Sheng Yun Meng Xian	1.209	7.958	1.436	1.301	1
Hu Bei Sheng Gong An Xian	1.069	8.303	1.513	1.316	0
Hu Bei Sheng Jian Li Xian	1.185	7.607	1.444	1.448	0
Hu Bei Sheng Jiang Ling Xian	1.113	7.705	1.457	1.32	1
Hu Bei Sheng Tuan Feng Xian	1.095	5.785	1.419	1.461	0
Hu Bei Sheng Hong An Xian	1.165	7.711	1.356	1.277	1
Hu Bei Sheng Luo Tian Xian	1.075	8.077	1.491	1.387	1
Hu Bei Sheng Ying Shan Xian	1.185	6.12	1.506	1.465	0
Hu Bei Sheng Xi Shui Xian	1.037	8.359	1.325	1.308	1
Hu Bei Sheng Qi Chun Xian	1.107	5.678	1.411	1.476	1
Hu Bei Sheng Huang Mei Xian	1.186	5.699	1.424	1.339	0
Hu Bei Sheng Jia Yu Xian	1.085	6.933	1.371	1.297	0
Hu Bei Sheng Tong Cheng Xian	1.074	6.133	1.466	1.392	1
Hu Bei Sheng Chong Yang Xian	1.072	7.941	1.389	1.294	1
Hu Bei Sheng Tong Shan Xian	1.025	8.452	1.458	1.293	0
Hu Bei Sheng Jian Shi Xian	1.102	8.139	1.456	1.276	1
Hu Bei Sheng Ba Dong Xian	1.217	6.847	1.389	1.347	0
Hu Bei Sheng Xuan En Xian	1.075	5.631	1.475	1.312	0
Hu Bei Sheng Xian Feng Xian	1.083	7.408	1.457	1.375	1
Hu Bei Sheng Lai Feng Xian	1.046	6.627	1.403	1.472	1
Hu Bei Sheng He Feng Xian	1.09	6.011	1.361	1.488	0
Hu Nan Sheng Zhang Sha Xian	1.186	7.178	1.398	1.314	0
Hu Nan Sheng Wang Cheng Xian	1.022	5.89	1.355	1.483	1
Hu Nan Sheng Ning Xiang Xian	1.209	7.087	1.362	1.477	1
Hu Nan Sheng Zhu Zhou Xian	1.063	7.068	1.376	1.351	1
Hu Nan Sheng You Xian	1.057	8.207	1.33	1.279	1
Hu Nan Sheng Cha Ling Xian	1.114	6.661	1.47	1.42	1
Hu Nan Sheng Yan Ling Xian	1.192	6.829	1.367	1.444	1
Hu Nan Sheng Xiang Tan Xian	1.202	5.817	1.466	1.433	0
Hu Nan Sheng Heng Yang Xian	1.181	5.644	1.48	1.343	1
Hu Nan Sheng Heng Nan Xian	1.098	7.475	1.356	1.47	1
Hu Nan Sheng Heng Shan Xian	1.038	6.478	1.509	1.408	0
Hu Nan Sheng Heng Dong Xian	1.091	8.193	1.397	1.305	0
Hu Nan Sheng Qi Dong Xian	1.169	7.749	1.332	1.475	1
Hu Nan Sheng Shao Dong Xian	1.155	5.862	1.517	1.434	0
Hu Nan Sheng Xin Shao Xian	1.043	8.024	1.324	1.425	0
Hu Nan Sheng Shao Yang Xian	1.027	7.998	1.332	1.413	1
Hu Nan Sheng Long Hui Xian	1.078	8.294	1.383	1.447	0
Hu Nan Sheng Dong Kou Xian	1.171	6.459	1.407	1.389	0
Hu Nan Sheng Sui Ning Xian	1.089	8.189	1.5	1.435	0
Hu Nan Sheng Xin Ning Xian	1.044	5.679	1.338	1.329	0
Hu Nan Sheng Cheng Bu Miao Zu Zi Zhi Xian	1.069	8.613	1.342	1.41	0
Hu Nan Sheng Yue Yang Xian	1.173	7.75	1.47	1.316	0
Hu Nan Sheng Hua Rong Xian	1.061	8.576	1.505	1.4	0
Hu Nan Sheng Xiang Yin Xian	1.082	6.745	1.324	1.328	0
Hu Nan Sheng Ping Jiang Xian	1.221	7.722	1.439	1.47	1
[truncated: 65,216 more rows]
